# Supplementary material for: Priming with a Seaweed Extract Strongly Improves Drought Tolerance in Arabidopsis
Source: Int J Mol Sci. 2021 Feb 2;22(3):1469. doi: 10.3390/ijms22031469 (PMC7867171; doi:10.3390/ijms22031469)
Supplement: Supplementary file 1 [file ijms-22-01469-s001.zip]

Archive with 14 entries (11 files):
- Suppl files/
- Suppl files/Supplementary File S2 final.xlsx
- __MACOSX/
- __MACOSX/Suppl files/
- __MACOSX/Suppl files/._Supplementary File S2 final.xlsx
- Suppl files/Suppl. Figures_31.01.2021.pdf
- __MACOSX/Suppl files/._Suppl. Figures_31.01.2021.pdf
- Suppl files/Supplementary Table S1 final.docx
- __MACOSX/Suppl files/._Supplementary Table S1 final.docx
- Suppl files/Supplementary File S1 final.xlsx
- __MACOSX/Suppl files/._Supplementary File S1 final.xlsx
- Suppl files/Supplementary File S3 final.xlsx
- __MACOSX/Suppl files/._Supplementary File S3 final.xlsx
- __MACOSX/._Suppl files
