# Supplementary material for: Priming with a Seaweed Extract Strongly Improves Drought Tolerance in Arabidopsis
Source: Int J Mol Sci. 2021 Feb 2;22(3):1469. doi: 10.3390/ijms22031469 (PMC7867171; doi:10.3390/ijms22031469)
Supplement: Supplementary file 1 [file ijms-22-01469-s001.zip › Suppl files/Supplementary File S2 final.xlsx]

## Sheet: description
Number of DEGs
		|log2FC| >= 1; FDR < 0.001
Sample A	Sample B	Total DEGs	Up-regulated genes	Down-regulated genes
SF+Dr	SF+H2O	1194	567	627
SF+Dr	H2O+Dr	3269	1813	1456
SF+Dr	H2O+H2O	2259	1261	998
SF+H2O	H2O+Dr	5583	3004	2579
SF+H2O	H2O+H2O	195	193	2
H2O+Dr	H2O+H2O	6839	3276	3563
Notes:
Each sheet contains GO enrichment results for respective combination.
3 tables in each sheet are as follows:
a) A_vs_B: GO enrichment from all DEGs from A/B comparison
b) A_vs_B A up: GO enrichment from DEGs up-regulated in A (down in B) from A/B comparison
c) A_vs_B B up: GO enrichment from DEGs up-regulated in B (down in A) from A/B comparison

## Sheet: SF+H2O vs H2O+H2O
SF+H2O_vs_H2O+H2O
category	numDEInCat	numInCat	term	ontology	over_represented_FDR	gene_ids
GO:0009414	21	247	response to water deprivation	BP	1.85801e-09	AT1G43160, AT1G52890, AT2G14610, AT2G37170, AT2G37180, AT2G37770, AT2G46680, AT3G02480, AT3G05640, AT3G26830, AT3G61890, AT4G24960, AT4G27410, AT5G06760, AT5G13330, AT5G20830, AT5G40390, AT5G52300, AT5G57050, AT5G59220, AT5G59310
GO:0009737	23	358	response to abscisic acid	BP	6.36818e-09	AT1G43160, AT1G47510, AT1G48000, AT1G76930, AT2G33380, AT2G37170, AT2G46680, AT2G47770, AT3G01420, AT3G26830, AT3G61890, AT4G05100, AT4G12480, AT4G24960, AT4G25000, AT4G27410, AT5G13330, AT5G40390, AT5G52050, AT5G52300, AT5G57050, AT5G59220, AT5G59310
GO:0009651	23	423	response to salt stress	BP	2.58176e-07	AT1G02920, AT1G03220, AT1G06180, AT1G43160, AT1G47510, AT1G48000, AT1G73260, AT2G20880, AT2G33380, AT2G37770, AT2G38380, AT2G47770, AT3G48850, AT3G60140, AT3G61890, AT4G05100, AT4G11650, AT4G12480, AT4G16260, AT5G02020, AT5G13330, AT5G52300, AT5G59310
GO:0005576	35	1218	extracellular region	CC	9.7027e-05	AT1G02310, AT1G03220, AT1G52855, AT1G61810, AT1G73260, AT1G74010, AT2G14610, AT2G15220, AT2G16630, AT2G34500, AT2G38380, AT2G40370, AT2G43510, AT2G43570, AT2G45220, AT2G45570, AT3G01420, AT3G10320, AT3G17790, AT3G48520, AT3G49120, AT3G57380, AT3G60140, AT4G03210, AT4G11650, AT4G12480, AT4G12490, AT4G25000, AT4G30290, AT5G05340, AT5G14180, AT5G43580, AT5G51750, AT5G55410, AT5G59310
GO:0009617	8	86	response to bacterium	BP	0.00246979	AT1G01580, AT2G30750, AT2G30770, AT2G45220, AT3G26830, AT3G44300, AT4G37990, AT5G01600
GO:0050832	11	178	defense response to fungus	BP	0.00246979	AT2G30770, AT2G33380, AT2G43510, AT3G01420, AT3G26830, AT3G49120, AT4G12480, AT4G12490, AT5G20230, AT5G43580, AT5G61890
GO:0006970	8	112	response to osmotic stress	BP	0.0115834	AT1G04220, AT1G43160, AT2G37180, AT2G47770, AT3G61890, AT5G06760, AT5G20830, AT5G57050
GO:0055114	27	1017	oxidation-reduction process	BP	0.0115834	AT1G01580, AT1G02400, AT1G17020, AT1G26390, AT1G30700, AT1G32350, AT1G62570, AT1G69880, AT1G80820, AT2G29350, AT2G33380, AT2G34500, AT2G34810, AT2G37770, AT2G38380, AT2G40370, AT2G45570, AT3G17790, AT3G26830, AT3G48520, AT3G49120, AT3G55970, AT4G34230, AT4G37990, AT5G01600, AT5G05340, AT5G20230
GO:0006869	7	70	lipid transport	BP	0.0123853	AT3G22600, AT3G22620, AT4G12480, AT4G12490, AT4G22470, AT5G55410, AT5G59310
GO:0009753	9	140	response to jasmonic acid	BP	0.0123853	AT1G06180, AT1G43160, AT1G47510, AT1G74020, AT1G76930, AT2G34810, AT2G39030, AT4G05100, AT5G13330
GO:0009809	6	51	lignin biosynthetic process	BP	0.0123853	AT1G33030, AT1G61810, AT1G80820, AT4G34230, AT4G37990, AT5G05340
GO:0002213	4	17	defense response to insect	BP	0.0134063	AT2G29350, AT3G48520, AT5G14180, AT5G43580
GO:0009817	5	43	defense response to fungus, incompatible interaction	BP	0.0343199	AT1G02920, AT4G11650, AT4G16260, AT4G37150, AT5G38900
GO:1902609	2	2	(R)-2-hydroxy-alpha-linolenic acid biosynthetic process	BP	0.0503325	AT2G33380, AT3G01420
GO:0008289	7	107	lipid binding	MF	0.0556651	AT3G22600, AT3G22620, AT4G12480, AT4G12490, AT4G22470, AT5G55410, AT5G59310
GO:0009751	8	136	response to salicylic acid	BP	0.0579436	AT1G06180, AT1G43160, AT1G48000, AT1G73260, AT1G76930, AT2G33380, AT3G01420, AT5G13330
GO:0020037	9	204	heme binding	MF	0.0954856	AT2G34500, AT2G38380, AT2G45570, AT2G47770, AT3G01420, AT3G26830, AT3G48520, AT3G49120, AT5G05340
SF+H2O_vs_H2O+H2O SF+H2O up
category	numDEInCat	numInCat	term	ontology	over_represented_FDR	gene_ids
GO:0009414	21	247	response to water deprivation	BP	1.5283e-09	AT1G43160, AT1G52890, AT2G14610, AT2G37170, AT2G37180, AT2G37770, AT2G46680, AT3G02480, AT3G05640, AT3G26830, AT3G61890, AT4G24960, AT4G27410, AT5G06760, AT5G13330, AT5G20830, AT5G40390, AT5G52300, AT5G57050, AT5G59220, AT5G59310
GO:0009737	23	358	response to abscisic acid	BP	5.09672e-09	AT1G43160, AT1G47510, AT1G48000, AT1G76930, AT2G33380, AT2G37170, AT2G46680, AT2G47770, AT3G01420, AT3G26830, AT3G61890, AT4G05100, AT4G12480, AT4G24960, AT4G25000, AT4G27410, AT5G13330, AT5G40390, AT5G52050, AT5G52300, AT5G57050, AT5G59220, AT5G59310
GO:0009651	23	423	response to salt stress	BP	1.81338e-07	AT1G02920, AT1G03220, AT1G06180, AT1G43160, AT1G47510, AT1G48000, AT1G73260, AT2G20880, AT2G33380, AT2G37770, AT2G38380, AT2G47770, AT3G48850, AT3G60140, AT3G61890, AT4G05100, AT4G11650, AT4G12480, AT4G16260, AT5G02020, AT5G13330, AT5G52300, AT5G59310
GO:0005576	33	1218	extracellular region	CC	0.000735184	AT1G02310, AT1G03220, AT1G52855, AT1G61810, AT1G73260, AT1G74010, AT2G14610, AT2G15220, AT2G16630, AT2G34500, AT2G38380, AT2G40370, AT2G43510, AT2G43570, AT2G45220, AT2G45570, AT3G01420, AT3G10320, AT3G17790, AT3G48520, AT3G49120, AT3G57380, AT3G60140, AT4G11650, AT4G12480, AT4G12490, AT4G25000, AT4G30290, AT5G05340, AT5G14180, AT5G43580, AT5G55410, AT5G59310
GO:0009617	8	86	response to bacterium	BP	0.00221922	AT1G01580, AT2G30750, AT2G30770, AT2G45220, AT3G26830, AT3G44300, AT4G37990, AT5G01600
GO:0050832	11	178	defense response to fungus	BP	0.00221922	AT2G30770, AT2G33380, AT2G43510, AT3G01420, AT3G26830, AT3G49120, AT4G12480, AT4G12490, AT5G20230, AT5G43580, AT5G61890
GO:0055114	27	1017	oxidation-reduction process	BP	0.0106539	AT1G01580, AT1G02400, AT1G17020, AT1G26390, AT1G30700, AT1G32350, AT1G62570, AT1G69880, AT1G80820, AT2G29350, AT2G33380, AT2G34500, AT2G34810, AT2G37770, AT2G38380, AT2G40370, AT2G45570, AT3G17790, AT3G26830, AT3G48520, AT3G49120, AT3G55970, AT4G34230, AT4G37990, AT5G01600, AT5G05340, AT5G20230
GO:0006970	8	112	response to osmotic stress	BP	0.0106539	AT1G04220, AT1G43160, AT2G37180, AT2G47770, AT3G61890, AT5G06760, AT5G20830, AT5G57050
GO:0009753	9	140	response to jasmonic acid	BP	0.0117858	AT1G06180, AT1G43160, AT1G47510, AT1G74020, AT1G76930, AT2G34810, AT2G39030, AT4G05100, AT5G13330
GO:0006869	7	70	lipid transport	BP	0.0117858	AT3G22600, AT3G22620, AT4G12480, AT4G12490, AT4G22470, AT5G55410, AT5G59310
GO:0009809	6	51	lignin biosynthetic process	BP	0.0117858	AT1G33030, AT1G61810, AT1G80820, AT4G34230, AT4G37990, AT5G05340
GO:0002213	4	17	defense response to insect	BP	0.0128664	AT2G29350, AT3G48520, AT5G14180, AT5G43580
GO:0009817	5	43	defense response to fungus, incompatible interaction	BP	0.0325705	AT1G02920, AT4G11650, AT4G16260, AT4G37150, AT5G38900
GO:1902609	2	2	(R)-2-hydroxy-alpha-linolenic acid biosynthetic process	BP	0.0491326	AT2G33380, AT3G01420
GO:0008289	7	107	lipid binding	MF	0.0519703	AT3G22600, AT3G22620, AT4G12480, AT4G12490, AT4G22470, AT5G55410, AT5G59310
GO:0009751	8	136	response to salicylic acid	BP	0.0544141	AT1G06180, AT1G43160, AT1G48000, AT1G73260, AT1G76930, AT2G33380, AT3G01420, AT5G13330
GO:0020037	9	204	heme binding	MF	0.0881182	AT2G34500, AT2G38380, AT2G45570, AT2G47770, AT3G01420, AT3G26830, AT3G48520, AT3G49120, AT5G05340
SF+H2O_vs_H2O+H2O H2O+H2O up
category	numDEInCat	numInCat	term	ontology	over_represented_FDR	gene_ids

## Sheet: SF+Dr vs H2O+Dr
SF+Dr_vs_H2O+Dr
category	numDEInCat	numInCat	term	ontology	over_represented_FDR	gene_ids
GO:0009535	204	371	chloroplast thylakoid membrane	CC	4.17036e-51	AT1G03130, AT1G03600, AT1G03630, AT1G06430, AT1G06680, AT1G07320, AT1G08380, AT1G12250, AT1G14150, AT1G14345, AT1G15820, AT1G15980, AT1G16880, AT1G18170, AT1G18730, AT1G19150, AT1G20020, AT1G20340, AT1G29395, AT1G29910, AT1G29930, AT1G30380, AT1G31330, AT1G32060, AT1G33810, AT1G42970, AT1G44575, AT1G45474, AT1G49380, AT1G50900, AT1G51400, AT1G52220, AT1G52230, AT1G54500, AT1G54780, AT1G55370, AT1…
GO:0009579	131	210	thylakoid	CC	7.29131e-39	AT1G03130, AT1G03600, AT1G03680, AT1G06430, AT1G06680, AT1G07320, AT1G08380, AT1G12250, AT1G15820, AT1G20020, AT1G20340, AT1G21750, AT1G23740, AT1G29910, AT1G29930, AT1G30380, AT1G31330, AT1G32060, AT1G35720, AT1G44575, AT1G52230, AT1G54780, AT1G55480, AT1G55670, AT1G56190, AT1G61520, AT1G64510, AT1G67090, AT1G68590, AT1G76100, AT1G76450, AT1G77490, AT1G78630, AT1G79040, AT2G04039, AT2G05070, AT2…
GO:0009534	133	222	chloroplast thylakoid	CC	8.25717e-38	AT1G03130, AT1G03600, AT1G03630, AT1G03680, AT1G06430, AT1G06680, AT1G11860, AT1G12250, AT1G14150, AT1G14345, AT1G15820, AT1G15980, AT1G20020, AT1G20340, AT1G21500, AT1G29670, AT1G29910, AT1G29930, AT1G30380, AT1G31330, AT1G44575, AT1G50320, AT1G52230, AT1G54780, AT1G55480, AT1G55670, AT1G56500, AT1G61520, AT1G62180, AT1G64680, AT1G64770, AT1G67700, AT1G71500, AT1G74070, AT1G74470, AT1G75690, AT1…
GO:0009507	827	3319	chloroplast	CC	2.62944e-25	AT1G01080, AT1G01390, AT1G01620, AT1G01790, AT1G02470, AT1G02820, AT1G03055, AT1G03130, AT1G03475, AT1G03600, AT1G03630, AT1G03680, AT1G04420, AT1G05190, AT1G05385, AT1G06240, AT1G06430, AT1G06570, AT1G06680, AT1G07010, AT1G07040, AT1G07320, AT1G07700, AT1G08380, AT1G08570, AT1G08890, AT1G09340, AT1G09830, AT1G09940, AT1G10070, AT1G10370, AT1G10960, AT1G11700, AT1G11860, AT1G12230, AT1G12244, AT1…
GO:0009941	204	546	chloroplast envelope	CC	1.40105e-24	AT1G01080, AT1G01790, AT1G03130, AT1G03630, AT1G03680, AT1G04420, AT1G05190, AT1G06430, AT1G06680, AT1G09340, AT1G11860, AT1G12230, AT1G12900, AT1G15820, AT1G16080, AT1G16720, AT1G16880, AT1G19150, AT1G20630, AT1G23740, AT1G26230, AT1G29395, AT1G29910, AT1G29930, AT1G30360, AT1G31330, AT1G31410, AT1G32060, AT1G32080, AT1G32990, AT1G33810, AT1G35680, AT1G42970, AT1G45474, AT1G48350, AT1G50900, AT1…
GO:0015979	71	119	photosynthesis	BP	8.24797e-20	AT1G03130, AT1G03630, AT1G15820, AT1G19150, AT1G20020, AT1G27730, AT1G29910, AT1G29930, AT1G30380, AT1G31330, AT1G43670, AT1G44575, AT1G45474, AT1G49975, AT1G52230, AT1G54130, AT1G55480, AT1G55670, AT1G61520, AT1G61800, AT1G67090, AT1G67740, AT1G74470, AT1G76450, AT1G79040, AT2G05070, AT2G06520, AT2G20260, AT2G26550, AT2G28605, AT2G30570, AT2G30790, AT2G34420, AT2G34430, AT2G39470, AT2G40100, AT3…
GO:0009570	216	635	chloroplast stroma	CC	9.90586e-20	AT1G01080, AT1G03475, AT1G03680, AT1G04420, AT1G05190, AT1G06680, AT1G07320, AT1G07700, AT1G08570, AT1G09340, AT1G09390, AT1G09830, AT1G10960, AT1G11860, AT1G12230, AT1G12900, AT1G14030, AT1G14810, AT1G16080, AT1G16720, AT1G16880, AT1G17650, AT1G17745, AT1G20010, AT1G20020, AT1G20340, AT1G21440, AT1G23740, AT1G26230, AT1G32060, AT1G32200, AT1G32990, AT1G35420, AT1G35680, AT1G35720, AT1G42970, AT1…
GO:0005576	344	1218	extracellular region	CC	1.68361e-17	AT1G02310, AT1G02660, AT1G03220, AT1G04560, AT1G04960, AT1G05590, AT1G09390, AT1G09560, AT1G09750, AT1G10090, AT1G11190, AT1G11545, AT1G11910, AT1G11925, AT1G12250, AT1G13380, AT1G13609, AT1G14180, AT1G14700, AT1G15000, AT1G16260, AT1G16850, AT1G20190, AT1G21250, AT1G21680, AT1G22500, AT1G23340, AT1G24147, AT1G25230, AT1G27480, AT1G28110, AT1G28290, AT1G28650, AT1G28670, AT1G29660, AT1G29670, AT1…
GO:0048046	126	356	apoplast	CC	8.57967e-13	AT1G03475, AT1G03680, AT1G06680, AT1G09340, AT1G09560, AT1G09750, AT1G11545, AT1G11860, AT1G12900, AT1G15415, AT1G16080, AT1G20020, AT1G23310, AT1G23740, AT1G29660, AT1G29670, AT1G32060, AT1G32170, AT1G32940, AT1G35720, AT1G42970, AT1G47128, AT1G47710, AT1G48030, AT1G53240, AT1G62750, AT1G66200, AT1G66970, AT1G67090, AT1G67830, AT1G68010, AT1G68765, AT1G70370, AT1G72610, AT1G78370, AT1G78820, AT2…
GO:0055114	284	1017	oxidation-reduction process	BP	1.19715e-12	AT1G01590, AT1G02400, AT1G03475, AT1G03630, AT1G03680, AT1G06080, AT1G06090, AT1G06570, AT1G08570, AT1G09500, AT1G09510, AT1G09940, AT1G11530, AT1G12010, AT1G12900, AT1G13110, AT1G14190, AT1G14290, AT1G14810, AT1G16080, AT1G16410, AT1G17020, AT1G17650, AT1G17745, AT1G17990, AT1G20020, AT1G20340, AT1G20630, AT1G21400, AT1G22430, AT1G23740, AT1G23800, AT1G30700, AT1G32350, AT1G35190, AT1G42970, AT1…
GO:0009543	46	78	chloroplast thylakoid lumen	CC	9.41648e-12	AT1G03600, AT1G05385, AT1G06680, AT1G12250, AT1G14150, AT1G18170, AT1G20340, AT1G20810, AT1G51400, AT1G54780, AT1G73655, AT1G74070, AT1G76100, AT1G76450, AT1G79450, AT2G23670, AT2G28605, AT2G30790, AT2G39470, AT2G44920, AT3G01440, AT3G01480, AT3G10060, AT3G21055, AT3G26060, AT3G44020, AT3G50820, AT3G55330, AT3G56650, AT3G57680, AT4G02530, AT4G05180, AT4G09010, AT4G15510, AT4G18370, AT4G21280, AT4…
GO:0016020	341	1340	membrane	CC	1.72057e-11	AT1G01170, AT1G01590, AT1G01620, AT1G02390, AT1G03130, AT1G03220, AT1G04570, AT1G05190, AT1G06430, AT1G06475, AT1G06520, AT1G07320, AT1G07720, AT1G08890, AT1G08920, AT1G08930, AT1G09340, AT1G11260, AT1G11860, AT1G12900, AT1G13110, AT1G14345, AT1G14830, AT1G15150, AT1G15170, AT1G15180, AT1G15820, AT1G16410, AT1G18265, AT1G20010, AT1G20190, AT1G20440, AT1G20450, AT1G20810, AT1G20840, AT1G21460, AT1…
GO:0009737	116	358	response to abscisic acid	BP	1.3636e-09	AT1G01560, AT1G05510, AT1G08920, AT1G08930, AT1G14920, AT1G20440, AT1G20450, AT1G20630, AT1G27730, AT1G29395, AT1G32640, AT1G35720, AT1G43160, AT1G43670, AT1G44170, AT1G48000, AT1G51940, AT1G54100, AT1G58340, AT1G63840, AT1G69700, AT1G71030, AT1G73330, AT1G75750, AT1G77120, AT2G15970, AT2G16850, AT2G17840, AT2G21490, AT2G32690, AT2G33380, AT2G33590, AT2G33700, AT2G35940, AT2G37170, AT2G37220, AT2…
GO:0031225	66	154	anchored component of membrane	CC	2.39399e-09	AT1G03870, AT1G05450, AT1G18650, AT1G22480, AT1G23040, AT1G55260, AT1G56320, AT1G64640, AT1G66970, AT1G69295, AT1G70170, AT1G74790, AT1G77630, AT2G04780, AT2G14890, AT2G17760, AT2G22470, AT2G23130, AT2G25060, AT2G28410, AT2G34510, AT2G44290, AT2G45470, AT2G47930, AT2G48140, AT3G01940, AT3G04010, AT3G04640, AT3G06750, AT3G13520, AT3G13560, AT3G16860, AT3G18050, AT3G22600, AT3G43960, AT3G51330, AT3…
GO:0009409	96	274	response to cold	BP	3.13279e-09	AT1G03680, AT1G07720, AT1G09340, AT1G09560, AT1G16540, AT1G16880, AT1G17610, AT1G20440, AT1G20450, AT1G23740, AT1G27730, AT1G32060, AT1G35680, AT1G35720, AT1G42970, AT1G43160, AT1G45474, AT1G46768, AT1G53240, AT1G55920, AT1G61520, AT1G67090, AT1G77120, AT2G03440, AT2G17840, AT2G20990, AT2G21660, AT2G28900, AT2G30250, AT2G33380, AT2G33800, AT2G35040, AT2G36400, AT2G37220, AT2G37760, AT2G37770, AT2…
GO:0030095	17	18	chloroplast photosystem II	CC	6.84452e-09	AT1G03600, AT1G06680, AT1G14150, AT1G51400, AT1G67740, AT2G30790, AT2G39470, AT3G01440, AT3G21055, AT3G50820, AT3G55330, AT4G05180, AT4G15510, AT4G21280, AT5G23120, AT5G66570, ATCG00430
GO:0009522	23	30	photosystem I	CC	1.02241e-08	AT1G08380, AT1G15820, AT1G19150, AT1G29910, AT1G29930, AT1G30380, AT1G49975, AT1G55670, AT1G61520, AT2G05070, AT2G34420, AT2G34430, AT2G40100, AT3G08940, AT3G22840, AT3G47470, AT3G54890, AT3G61470, AT4G10340, AT4G14690, AT5G01530, AT5G54270, AT5G64040
GO:0010287	41	79	plastoglobule	CC	1.6642e-08	AT1G09340, AT1G15820, AT1G19150, AT1G29910, AT1G29930, AT1G31330, AT1G45474, AT1G52230, AT1G54570, AT1G61520, AT2G05070, AT2G20260, AT2G21330, AT2G34420, AT2G34430, AT2G39730, AT2G40100, AT3G08940, AT3G26060, AT3G26070, AT3G26840, AT3G47470, AT3G50820, AT3G54890, AT3G61470, AT3G63140, AT4G01150, AT4G02770, AT4G09650, AT4G10340, AT4G12800, AT4G19170, AT4G22240, AT4G28750, AT4G32770, AT4G38970, AT5…
GO:0009773	14	15	photosynthetic electron transport in photosystem I	BP	4.9839e-07	AT1G15980, AT1G18730, AT1G55370, AT1G55670, AT1G64770, AT1G70760, AT2G01590, AT2G05620, AT2G46820, AT3G16250, AT3G54050, AT4G09650, AT4G22890, AT5G64040
GO:0080167	49	116	response to karrikin	BP	7.83697e-07	AT1G05680, AT1G06520, AT1G07440, AT1G10370, AT1G10960, AT1G17200, AT1G30530, AT1G33590, AT1G44575, AT1G50900, AT1G61800, AT1G66390, AT1G74670, AT1G78290, AT2G23910, AT2G30490, AT2G36080, AT2G37040, AT2G47930, AT3G11600, AT3G19450, AT3G22840, AT3G43800, AT3G44450, AT3G45060, AT3G47470, AT3G52740, AT3G57520, AT4G02940, AT4G03280, AT4G13510, AT4G14440, AT4G27030, AT4G30400, AT4G33150, AT4G34710, AT4…
GO:0009654	18	23	photosystem II oxygen evolving complex	CC	7.83697e-07	AT1G06680, AT1G14150, AT1G76450, AT1G79040, AT2G28605, AT2G30790, AT2G39470, AT3G01440, AT3G05410, AT3G50820, AT3G55330, AT3G56650, AT4G05180, AT4G15510, AT4G21280, AT4G28660, AT5G27390, AT5G66570
GO:0009768	18	23	photosynthesis, light harvesting in photosystem I	BP	7.83697e-07	AT1G08380, AT1G15820, AT1G19150, AT1G29910, AT1G29930, AT1G45474, AT1G61520, AT2G05070, AT2G34420, AT2G34430, AT2G40100, AT3G08940, AT3G47470, AT3G54890, AT3G61470, AT4G10340, AT5G01530, AT5G54270
GO:0031977	30	53	thylakoid lumen	CC	7.83697e-07	AT1G06680, AT1G20340, AT1G20810, AT1G54780, AT1G67090, AT1G76100, AT1G76450, AT2G21330, AT2G30790, AT2G44920, AT3G01480, AT3G50820, AT3G55330, AT3G56650, AT3G62030, AT4G02530, AT4G05180, AT4G09010, AT4G15510, AT4G18370, AT4G21280, AT4G22240, AT4G24930, AT5G23120, AT5G45680, AT5G52970, AT5G53490, AT5G66190, AT5G66570, ATCG00480
GO:0031409	17	21	pigment binding	MF	9.15067e-07	AT1G15820, AT1G19150, AT1G29910, AT1G29930, AT1G45474, AT1G61520, AT2G05070, AT2G34420, AT2G34430, AT2G40100, AT3G08940, AT3G47470, AT3G54890, AT3G61470, AT4G10340, AT5G01530, AT5G54270
GO:0016168	23	35	chlorophyll binding	MF	1.03492e-06	AT1G15820, AT1G19150, AT1G29910, AT1G29930, AT1G30380, AT1G44575, AT1G45474, AT1G61520, AT2G05070, AT2G21970, AT2G34420, AT2G34430, AT2G40100, AT3G08940, AT3G22840, AT3G47470, AT3G54890, AT3G61470, AT4G10340, AT4G14690, AT5G01530, AT5G02120, AT5G54270
GO:0019253	16	20	reductive pentose-phosphate cycle	BP	1.29732e-06	AT1G12900, AT1G32060, AT1G42970, AT1G56190, AT1G67090, AT2G21170, AT3G04790, AT3G12780, AT3G26650, AT3G54050, AT3G55800, AT3G60750, AT3G62410, AT5G38410, AT5G38420, AT5G38430
GO:0009414	80	247	response to water deprivation	BP	3.37337e-06	AT1G01620, AT1G08920, AT1G08930, AT1G12110, AT1G12610, AT1G20440, AT1G20450, AT1G27730, AT1G35720, AT1G43160, AT1G46768, AT1G47128, AT1G52890, AT1G54160, AT1G69310, AT1G69700, AT1G73330, AT1G76080, AT1G77120, AT2G05620, AT2G17840, AT2G21490, AT2G21660, AT2G33590, AT2G33700, AT2G35300, AT2G37170, AT2G37760, AT2G37770, AT2G38340, AT2G38470, AT2G38530, AT2G41240, AT2G42540, AT2G45960, AT2G46680, AT2…
GO:0009416	54	150	response to light stimulus	BP	3.45747e-06	AT1G07720, AT1G16880, AT1G20090, AT1G20630, AT1G22500, AT1G26945, AT1G29910, AT1G29930, AT1G42970, AT1G48030, AT1G52770, AT1G55480, AT1G60950, AT1G66180, AT1G70940, AT2G05070, AT2G17730, AT2G30490, AT2G34420, AT2G34430, AT2G37770, AT2G39730, AT2G42540, AT3G08660, AT3G15570, AT3G19710, AT3G19820, AT3G19850, AT3G26650, AT3G49120, AT3G51080, AT3G60530, AT3G62410, AT4G01900, AT4G02380, AT4G14400, AT4…
GO:0009523	20	29	photosystem II	CC	3.45747e-06	AT1G29910, AT1G29930, AT1G44575, AT1G67740, AT1G79040, AT2G05070, AT2G06520, AT2G30570, AT2G34420, AT2G34430, AT2G40100, AT3G08940, AT3G21055, AT3G22840, AT3G54890, AT4G14690, AT5G01530, AT5G02120, AT5G23120, AT5G54270
GO:0016021	756	3683	integral component of membrane	CC	4.37899e-06	AT1G01170, AT1G01240, AT1G01453, AT1G01590, AT1G01620, AT1G01650, AT1G01790, AT1G02000, AT1G02390, AT1G02610, AT1G02660, AT1G03070, AT1G04220, AT1G04560, AT1G04570, AT1G05170, AT1G06080, AT1G06090, AT1G06430, AT1G06475, AT1G06520, AT1G06780, AT1G08230, AT1G08380, AT1G08920, AT1G10090, AT1G11130, AT1G11350, AT1G11390, AT1G11925, AT1G11940, AT1G12110, AT1G12460, AT1G12990, AT1G13110, AT1G13250, AT1…
GO:0005887	57	173	integral component of plasma membrane	CC	5.48435e-06	AT1G01620, AT1G07810, AT1G08920, AT1G08930, AT1G11260, AT1G15990, AT1G20840, AT1G21460, AT1G30220, AT1G64780, AT1G66570, AT1G71880, AT2G02860, AT2G16850, AT2G26900, AT2G36830, AT2G37170, AT2G45960, AT2G46440, AT2G46450, AT2G47160, AT3G14840, AT3G16240, AT3G18830, AT3G22910, AT3G26570, AT3G28007, AT3G51895, AT3G53420, AT3G63380, AT4G00430, AT4G12030, AT4G13510, AT4G14400, AT4G16370, AT4G17340, AT4…
GO:0010598	12	13	NAD(P)H dehydrogenase complex (plastoquinone)	CC	8.3432e-06	AT1G15980, AT1G18730, AT1G64770, AT1G70760, AT1G74880, AT2G01590, AT3G16250, AT4G09350, AT4G37925, AT5G21430, AT5G39210, AT5G58260
GO:0005618	117	418	cell wall	CC	9.18042e-06	AT1G03220, AT1G04040, AT1G09560, AT1G09750, AT1G11545, AT1G16120, AT1G20010, AT1G20190, AT1G20630, AT1G29670, AT1G31580, AT1G32170, AT1G32940, AT1G33590, AT1G35720, AT1G48100, AT1G49490, AT1G53240, AT1G57590, AT1G65590, AT1G69530, AT1G70370, AT1G71695, AT1G74000, AT1G75750, AT2G01850, AT2G02990, AT2G04160, AT2G05920, AT2G06850, AT2G26440, AT2G27500, AT2G34790, AT2G36870, AT2G37640, AT2G39730, AT2…
GO:0030076	15	19	light-harvesting complex	CC	1.0527e-05	AT1G19150, AT1G29910, AT1G29930, AT1G45474, AT1G61520, AT2G05070, AT2G34420, AT2G34430, AT2G40100, AT3G47470, AT3G54890, AT3G61470, AT4G10340, AT5G01530, AT5G54270
GO:0004185	18	29	serine-type carboxypeptidase activity	MF	3.58803e-05	AT1G15000, AT1G28110, AT1G73310, AT2G22970, AT2G22980, AT2G23000, AT2G23010, AT2G33530, AT2G35780, AT3G02110, AT3G10450, AT3G12220, AT3G17180, AT3G45010, AT5G08260, AT5G09640, AT5G23210, AT5G42240
GO:0009611	59	179	response to wounding	BP	4.26948e-05	AT1G01470, AT1G04220, AT1G09340, AT1G19180, AT1G27730, AT1G32640, AT1G32920, AT1G43160, AT1G48500, AT1G51400, AT1G55480, AT1G65060, AT1G66760, AT1G74020, AT1G76650, AT2G02860, AT2G02990, AT2G20340, AT2G26690, AT2G28900, AT2G30020, AT2G30490, AT2G32800, AT2G33150, AT2G34810, AT2G37040, AT3G11480, AT3G14050, AT3G17800, AT3G19710, AT3G22275, AT3G25250, AT3G44540, AT3G48520, AT3G51420, AT3G51440, AT3…
GO:0009505	68	216	plant-type cell wall	CC	4.30409e-05	AT1G03220, AT1G04040, AT1G09750, AT1G18650, AT1G21250, AT1G21680, AT1G21750, AT1G28110, AT1G28290, AT1G33590, AT1G65590, AT1G67830, AT1G69530, AT1G71695, AT1G74000, AT1G74010, AT1G75750, AT2G05920, AT2G06850, AT2G22970, AT2G26440, AT2G28950, AT2G30490, AT2G33530, AT2G39700, AT2G41950, AT2G43570, AT2G45220, AT2G45470, AT3G10720, AT3G13750, AT3G16240, AT3G20470, AT3G24480, AT3G45970, AT3G49120, AT3…
GO:0046658	35	81	anchored component of plasma membrane	CC	4.56908e-05	AT1G03870, AT1G18650, AT1G64640, AT1G66970, AT1G74790, AT1G77630, AT2G04780, AT2G13820, AT2G25060, AT2G27500, AT2G35960, AT2G35980, AT2G45470, AT2G45960, AT3G13560, AT3G46900, AT3G54920, AT3G57240, AT4G12420, AT4G12730, AT4G12880, AT4G27520, AT4G29360, AT4G31840, AT4G35100, AT5G06320, AT5G20230, AT5G42100, AT5G44130, AT5G53870, AT5G55730, AT5G58480, AT5G61130, AT5G62630, AT5G64080
GO:0006857	22	47	oligopeptide transport	BP	0.000103909	AT1G12110, AT1G22570, AT1G32450, AT1G48370, AT1G52190, AT1G65730, AT1G68570, AT1G69870, AT1G72120, AT2G02020, AT2G26690, AT2G40460, AT3G17650, AT3G21670, AT3G53960, AT3G54140, AT4G16370, AT4G21680, AT4G27730, AT5G13400, AT5G55930, AT5G64410
GO:0010319	20	36	stromule	CC	0.000103909	AT1G03680, AT1G09340, AT1G16880, AT1G23740, AT1G32060, AT1G42970, AT2G35040, AT2G37220, AT2G39730, AT3G01500, AT3G11630, AT3G12780, AT3G26650, AT3G54050, AT4G09650, AT4G37930, AT5G06290, AT5G51820, AT5G54770, ATCG00480
GO:0015293	21	43	symporter activity	MF	0.000128431	AT1G12110, AT1G32450, AT1G58360, AT1G66570, AT1G69870, AT1G77690, AT2G02860, AT2G21050, AT2G26690, AT2G38120, AT3G21670, AT3G26570, AT3G51895, AT4G21680, AT5G01240, AT5G09220, AT5G10180, AT5G19600, AT5G23810, AT5G49630, AT5G63850
GO:0008194	30	70	UDP-glycosyltransferase activity	MF	0.000201853	AT1G01390, AT1G05680, AT1G22340, AT1G22360, AT1G22400, AT1G30530, AT1G73880, AT2G15480, AT2G15490, AT2G16890, AT2G18560, AT2G30140, AT2G30150, AT2G31790, AT2G36750, AT2G36770, AT2G36780, AT2G36800, AT2G43820, AT3G46660, AT3G46670, AT3G46680, AT3G46690, AT4G02280, AT4G34131, AT4G34138, AT5G01220, AT5G05860, AT5G05890, AT5G20830
GO:0020037	64	204	heme binding	MF	0.000333208	AT1G13110, AT1G16410, AT1G17100, AT1G20630, AT1G60660, AT1G68850, AT1G71695, AT1G77490, AT2G26550, AT2G30490, AT2G34060, AT2G34500, AT2G37130, AT2G45560, AT2G45570, AT2G45580, AT2G46660, AT2G46950, AT2G47770, AT3G01420, AT3G03470, AT3G09640, AT3G10520, AT3G13730, AT3G14680, AT3G26200, AT3G26230, AT3G26280, AT3G26290, AT3G26300, AT3G26320, AT3G26830, AT3G28740, AT3G48280, AT3G48520, AT3G49120, AT3…
GO:0018298	21	43	protein-chromophore linkage	BP	0.000416547	AT1G15820, AT1G19150, AT1G29910, AT1G29930, AT1G45474, AT1G61520, AT2G02710, AT2G05070, AT2G34420, AT2G34430, AT2G40100, AT2G47590, AT3G08940, AT3G47470, AT3G54890, AT3G61470, AT4G10340, AT4G16250, AT5G01530, AT5G02120, AT5G54270
GO:0006979	68	220	response to oxidative stress	BP	0.000516808	AT1G03680, AT1G07400, AT1G09940, AT1G13340, AT1G14870, AT1G21520, AT1G27730, AT1G35720, AT1G50290, AT1G60470, AT1G68850, AT1G71695, AT1G75280, AT1G76080, AT1G77490, AT1G78380, AT1G80130, AT2G25080, AT2G29450, AT2G31570, AT2G34060, AT2G37040, AT2G37130, AT2G40000, AT2G47180, AT3G01420, AT3G03190, AT3G09640, AT3G11050, AT3G15360, AT3G22200, AT3G25250, AT3G25530, AT3G28340, AT3G46930, AT3G49120, AT3…
GO:0009735	56	169	response to cytokinin	BP	0.000662751	AT1G03475, AT1G05190, AT1G10470, AT1G11910, AT1G16880, AT1G20020, AT1G21750, AT1G30260, AT1G32060, AT1G49600, AT1G52230, AT1G61520, AT1G73060, AT1G78370, AT1G78630, AT1G79040, AT2G01530, AT2G18300, AT2G20260, AT2G21660, AT2G43750, AT3G02180, AT3G04790, AT3G08940, AT3G10520, AT3G14420, AT3G15360, AT3G25920, AT3G27850, AT3G49120, AT3G54050, AT3G62030, AT3G63140, AT4G01310, AT4G02530, AT4G08390, AT4…
GO:0008266	12	18	poly(U) RNA binding	MF	0.00103438	AT1G06680, AT1G07320, AT1G20020, AT1G68010, AT2G37220, AT3G50820, AT3G53460, AT3G63140, AT4G24770, AT4G37930, AT5G66190, AT5G66570
GO:0044550	29	73	secondary metabolite biosynthetic process	BP	0.0011825	AT1G13110, AT2G30750, AT2G35660, AT2G45560, AT2G45570, AT2G45580, AT2G46660, AT3G03470, AT3G10230, AT3G26200, AT3G26230, AT3G26280, AT3G26290, AT3G26300, AT3G26320, AT3G28740, AT3G48280, AT3G61880, AT4G12310, AT4G12320, AT4G15760, AT4G37370, AT4G37430, AT5G07990, AT5G24160, AT5G25120, AT5G25130, AT5G57030, AT5G67310
GO:0016747	21	44	transferase activity, transferring acyl groups other than amino-acyl groups	MF	0.00146487	AT1G03940, AT1G28110, AT1G73310, AT2G22970, AT2G22980, AT2G23000, AT2G23010, AT2G32520, AT2G33530, AT2G40230, AT3G10450, AT3G12220, AT3G50270, AT3G50280, AT4G13840, AT5G02890, AT5G07080, AT5G07860, AT5G39090, AT5G41040, AT5G67150
GO:0009644	23	52	response to high light intensity	BP	0.00151157	AT1G01470, AT1G07350, AT1G17870, AT1G27730, AT1G45474, AT1G52560, AT1G61520, AT2G05620, AT2G17840, AT2G42540, AT2G47180, AT2G47450, AT3G12580, AT3G47470, AT3G54890, AT3G61470, AT4G12400, AT4G27670, AT4G32770, AT5G02120, AT5G12030, AT5G53170, AT5G54270
GO:0031969	40	120	chloroplast membrane	CC	0.00225456	AT1G01790, AT1G03630, AT1G04570, AT1G08570, AT1G17870, AT1G30520, AT1G34065, AT1G42970, AT1G60600, AT1G61800, AT1G64150, AT1G67090, AT1G74470, AT1G80300, AT2G18950, AT2G30390, AT2G33380, AT2G37860, AT2G38330, AT2G47770, AT3G02690, AT3G15850, AT3G26650, AT3G51820, AT3G53130, AT3G59400, AT4G04850, AT4G25080, AT4G27030, AT4G33520, AT5G01220, AT5G05580, AT5G05740, AT5G12170, AT5G38430, AT5G38510, AT5…
GO:0005215	63	229	transporter activity	MF	0.00308265	AT1G01620, AT1G04570, AT1G12110, AT1G15150, AT1G15170, AT1G15180, AT1G22570, AT1G23080, AT1G32450, AT1G49960, AT1G52190, AT1G58340, AT1G64890, AT1G66760, AT1G67940, AT1G68570, AT1G69870, AT1G70940, AT1G72120, AT1G73220, AT1G75170, AT1G75370, AT1G77690, AT2G01420, AT2G02020, AT2G04040, AT2G04100, AT2G21050, AT2G23150, AT2G26690, AT2G26900, AT2G27810, AT2G34360, AT2G38120, AT2G38330, AT2G38460, AT2…
GO:0019748	10	14	secondary metabolic process	BP	0.00342477	AT1G28110, AT1G73310, AT2G22970, AT2G22980, AT2G23000, AT2G23010, AT2G33530, AT3G10450, AT3G12220, AT5G09640
GO:0080044	20	44	quercetin 7-O-glucosyltransferase activity	MF	0.00382264	AT1G05680, AT1G22340, AT1G22360, AT1G22370, AT1G22380, AT1G22400, AT1G30530, AT1G73880, AT2G15480, AT2G15490, AT2G30140, AT2G36750, AT2G36800, AT2G43820, AT3G46660, AT3G46670, AT4G34131, AT4G34138, AT5G05860, AT5G05890
GO:0004366	7	8	glycerol-3-phosphate O-acyltransferase activity	MF	0.00382264	AT1G02390, AT1G06520, AT1G32200, AT3G11430, AT4G00400, AT4G01950, AT5G06090
GO:0008289	36	107	lipid binding	MF	0.00405242	AT1G12090, AT1G48750, AT1G55260, AT1G64720, AT1G73360, AT2G10940, AT2G13820, AT2G15050, AT2G20990, AT2G28320, AT2G29700, AT2G31020, AT2G34710, AT2G38530, AT2G42540, AT2G44290, AT2G45180, AT2G48140, AT3G13062, AT3G22120, AT3G22600, AT3G22620, AT4G00165, AT4G00730, AT4G08180, AT4G09160, AT4G14500, AT4G19040, AT4G27780, AT5G04220, AT5G05960, AT5G11100, AT5G13900, AT5G57240, AT5G59310, AT5G64080
GO:0019898	18	39	extrinsic component of membrane	CC	0.00405242	AT1G06680, AT1G14150, AT1G76450, AT2G20770, AT2G28605, AT2G30790, AT2G39470, AT2G40810, AT3G01440, AT3G05410, AT3G50820, AT3G55330, AT3G56650, AT4G05180, AT4G21280, AT5G27390, AT5G65280, AT5G66570
GO:0004553	42	132	hydrolase activity, hydrolyzing O-glycosyl compounds	MF	0.00411221	AT1G02310, AT1G05590, AT1G11545, AT1G18650, AT1G32170, AT1G61820, AT1G64390, AT2G01850, AT2G05790, AT2G06850, AT2G27500, AT2G32990, AT2G36870, AT3G03640, AT3G04010, AT3G13560, AT3G13784, AT3G47010, AT3G55430, AT3G57240, AT3G60140, AT3G62740, AT3G62750, AT4G03210, AT4G16260, AT4G18990, AT4G19810, AT4G25810, AT4G27830, AT4G29360, AT4G30270, AT4G37800, AT5G10560, AT5G11920, AT5G24090, AT5G26000, AT5…
GO:0000271	11	19	polysaccharide biosynthetic process	BP	0.00414661	AT1G13250, AT1G55850, AT2G32540, AT3G28340, AT3G50760, AT3G62660, AT3G62720, AT4G02130, AT4G23990, AT4G24000, AT5G16910
GO:0080043	20	45	quercetin 3-O-glucosyltransferase activity	MF	0.00510121	AT1G05680, AT1G22340, AT1G22360, AT1G22370, AT1G22380, AT1G22400, AT1G30530, AT1G73880, AT2G15480, AT2G15490, AT2G30140, AT2G36750, AT2G36800, AT2G43820, AT3G46660, AT3G46670, AT4G34131, AT4G34138, AT5G05860, AT5G05890
GO:0016709	29	79	oxidoreductase activity, acting on paired donors, with incorporation or reduction of molecular oxygen, NAD(P)H as one donor, and incorporation of one atom of oxygen	MF	0.00519538	AT1G13110, AT1G16410, AT2G30750, AT2G30770, AT2G45560, AT2G45570, AT2G45580, AT2G46660, AT3G03470, AT3G13730, AT3G26200, AT3G26230, AT3G26280, AT3G26290, AT3G26300, AT3G26320, AT3G26830, AT3G28740, AT3G48280, AT3G61880, AT4G12310, AT4G12320, AT4G13770, AT4G36380, AT4G37370, AT4G37430, AT5G25120, AT5G25130, AT5G67310
GO:0042538	22	54	hyperosmotic salinity response	BP	0.00559334	AT1G14920, AT1G69700, AT2G25090, AT2G41130, AT3G03450, AT3G05880, AT3G14440, AT3G19580, AT3G51960, AT3G55610, AT4G23600, AT4G24960, AT4G33000, AT5G01410, AT5G44650, AT5G46180, AT5G46830, AT5G52310, AT5G58070, AT5G59820, AT5G62490, AT5G65010
GO:0009813	25	62	flavonoid biosynthetic process	BP	0.00577084	AT1G05680, AT1G17020, AT1G22340, AT1G22360, AT1G22370, AT1G22380, AT1G22400, AT1G73880, AT2G15480, AT2G15490, AT2G30140, AT2G36750, AT2G36800, AT2G43820, AT3G46660, AT3G46670, AT3G51240, AT4G09820, AT4G34131, AT4G34138, AT5G05270, AT5G05860, AT5G05890, AT5G07990, AT5G08640
GO:0009538	8	10	photosystem I reaction center	CC	0.00578868	AT1G03130, AT1G31330, AT1G52230, AT2G20260, AT3G16140, AT4G02770, AT4G12800, AT4G28750
GO:0016758	25	65	transferase activity, transferring hexosyl groups	MF	0.00596121	AT1G05170, AT1G05680, AT1G13250, AT1G22360, AT1G22400, AT1G27120, AT1G60470, AT1G73880, AT2G15480, AT2G15490, AT2G16890, AT2G30140, AT2G30150, AT2G35710, AT2G36770, AT2G43820, AT2G47180, AT3G01040, AT3G28340, AT3G50760, AT3G62660, AT4G02130, AT4G26940, AT4G34131, AT5G15470
GO:0052696	20	46	flavonoid glucuronidation	BP	0.00606661	AT1G05680, AT1G22340, AT1G22360, AT1G22370, AT1G22380, AT1G22400, AT1G30530, AT1G73880, AT2G15480, AT2G15490, AT2G30140, AT2G36750, AT2G36800, AT2G43820, AT3G46660, AT3G46670, AT4G34131, AT4G34138, AT5G05860, AT5G05890
GO:0015995	18	40	chlorophyll biosynthetic process	BP	0.00640353	AT1G03475, AT1G03630, AT1G09940, AT1G74470, AT1G78600, AT3G14110, AT3G14930, AT3G48730, AT3G51820, AT3G56940, AT3G59400, AT4G15560, AT4G18480, AT4G25080, AT4G27440, AT5G14220, AT5G18660, AT5G45930
GO:0034220	13	24	ion transmembrane transport	BP	0.00704654	AT1G01620, AT1G72700, AT2G16850, AT2G36830, AT2G37170, AT2G45960, AT3G53420, AT4G00430, AT4G17340, AT4G23400, AT4G33520, AT4G35100, AT5G37500
GO:0006810	72	259	transport	BP	0.00704654	AT1G01620, AT1G04570, AT1G14150, AT1G15980, AT1G18730, AT1G34065, AT1G43650, AT1G58340, AT1G64770, AT1G64780, AT1G64890, AT1G67940, AT1G68570, AT1G69250, AT1G70760, AT1G74880, AT1G75170, AT1G75370, AT1G75500, AT1G79900, AT2G01660, AT2G16850, AT2G22500, AT2G36830, AT2G37170, AT2G37450, AT2G37460, AT2G39470, AT2G40460, AT2G45960, AT2G47770, AT3G01440, AT3G09450, AT3G16240, AT3G16250, AT3G24840, AT3…
GO:0010207	11	18	photosystem II assembly	BP	0.00845102	AT1G03600, AT1G05385, AT1G54500, AT1G71500, AT1G73060, AT3G15095, AT3G50820, AT4G10340, AT5G24120, AT5G51545, AT5G66570
GO:0019825	40	127	oxygen binding	MF	0.00892158	AT1G13110, AT2G30750, AT2G30770, AT2G34500, AT2G45570, AT2G45580, AT2G46660, AT2G46950, AT3G03470, AT3G10520, AT3G13730, AT3G14680, AT3G26200, AT3G26230, AT3G26280, AT3G26290, AT3G26300, AT3G26320, AT3G26830, AT3G28740, AT3G48280, AT3G48520, AT3G53130, AT3G61880, AT4G00360, AT4G12310, AT4G12320, AT4G13770, AT4G19230, AT4G36380, AT4G37370, AT4G37430, AT4G39510, AT5G05690, AT5G07990, AT5G08250, AT5…
GO:0042631	13	25	cellular response to water deprivation	BP	0.0109166	AT1G05680, AT1G09340, AT1G29395, AT1G64660, AT1G68010, AT1G78380, AT1G79410, AT2G15970, AT3G10550, AT3G20660, AT4G02380, AT5G05860, AT5G24090
GO:0045551	9	13	cinnamyl-alcohol dehydrogenase activity	MF	0.0111379	AT1G09500, AT1G09510, AT1G72680, AT2G34790, AT3G19450, AT4G34230, AT4G37980, AT4G37990, AT4G39330
GO:0019761	14	28	glucosinolate biosynthetic process	BP	0.0125396	AT1G16410, AT1G62570, AT1G74090, AT2G25450, AT2G43100, AT3G09710, AT3G19710, AT3G58990, AT4G03050, AT4G12030, AT4G13770, AT5G14200, AT5G23010, AT5G23020
GO:0071555	51	187	cell wall organization	BP	0.0127837	AT1G06780, AT1G11545, AT1G13250, AT1G32170, AT1G48100, AT1G49490, AT1G55850, AT1G56710, AT1G57590, AT1G64390, AT1G75500, AT1G78570, AT2G01850, AT2G06850, AT2G18950, AT2G27500, AT2G28110, AT2G32540, AT2G32990, AT2G33570, AT2G36870, AT3G05910, AT3G09410, AT3G24480, AT3G28340, AT3G44990, AT3G50760, AT3G62110, AT3G62660, AT4G02130, AT4G03210, AT4G13840, AT4G18670, AT4G18990, AT4G23820, AT4G23920, AT4…
GO:0090447	6	7	glycerol-3-phosphate 2-O-acyltransferase activity	MF	0.0127837	AT1G02390, AT1G06520, AT3G11430, AT4G00400, AT4G01950, AT5G06090
GO:0043565	83	313	sequence-specific DNA binding	MF	0.0127993	AT1G12610, AT1G13960, AT1G14920, AT1G18710, AT1G27730, AT1G29280, AT1G32640, AT1G48000, AT1G62300, AT1G66390, AT1G69310, AT1G71030, AT1G74430, AT1G75380, AT2G30250, AT2G31180, AT2G37260, AT2G37630, AT2G38250, AT2G38340, AT2G38470, AT2G40340, AT2G40750, AT2G46680, AT2G46830, AT2G47260, AT3G01140, AT3G03450, AT3G06490, AT3G09370, AT3G10800, AT3G12820, AT3G19580, AT3G22830, AT3G27810, AT3G46130, AT3…
GO:0009828	12	21	plant-type cell wall loosening	BP	0.0127993	AT1G20190, AT1G69530, AT1G73360, AT2G28950, AT2G37640, AT2G39700, AT3G29030, AT3G45970, AT3G55500, AT4G17030, AT4G28250, AT4G30270
GO:0009617	29	86	response to bacterium	BP	0.0158119	AT2G03440, AT2G23150, AT2G26440, AT2G30750, AT2G30770, AT2G32800, AT2G45220, AT2G46440, AT2G46450, AT3G12580, AT3G15352, AT3G22231, AT3G26830, AT3G44300, AT3G50260, AT3G50480, AT3G52430, AT3G57240, AT4G14400, AT4G15760, AT4G37980, AT4G37990, AT5G01600, AT5G02490, AT5G06320, AT5G26920, AT5G49450, AT5G49520, AT5G61420
GO:0042742	65	247	defense response to bacterium	BP	0.0159479	AT1G06680, AT1G09340, AT1G16540, AT1G19180, AT1G19350, AT1G19670, AT1G20020, AT1G32060, AT1G53240, AT1G54040, AT1G70560, AT2G23150, AT2G30770, AT2G37630, AT2G38470, AT2G39050, AT2G39730, AT2G47130, AT3G01420, AT3G01480, AT3G01500, AT3G04790, AT3G10525, AT3G11630, AT3G14150, AT3G14210, AT3G14415, AT3G14420, AT3G17210, AT3G26520, AT3G27850, AT3G45860, AT3G46930, AT3G49120, AT3G50260, AT3G55800, AT3…
GO:0004601	22	54	peroxidase activity	MF	0.0166801	AT1G35720, AT1G68850, AT1G71695, AT1G78380, AT2G34060, AT2G37130, AT3G01420, AT3G11630, AT3G12685, AT3G17790, AT3G26060, AT3G49120, AT4G08390, AT4G09010, AT4G21960, AT4G37530, AT5G05340, AT5G06290, AT5G14130, AT5G40150, AT5G47910, AT5G51060
GO:0042651	12	23	thylakoid membrane	CC	0.0190299	AT1G56500, AT1G70760, AT2G34420, AT2G34430, AT3G52750, AT4G10340, AT4G17600, AT4G31560, AT4G38160, AT5G47110, AT5G51545, AT5G54270
GO:0009765	5	5	photosynthesis, light harvesting	BP	0.0207133	AT2G21970, AT2G40100, AT3G54890, AT5G47110, AT5G57030
GO:0009696	5	5	salicylic acid metabolic process	BP	0.0230627	AT2G23560, AT2G23600, AT2G23620, AT2G43820, AT4G37150
GO:0005975	61	231	carbohydrate metabolic process	BP	0.0249058	AT1G02000, AT1G05590, AT1G12230, AT1G13700, AT1G15380, AT1G22650, AT1G48100, AT1G53240, AT1G55370, AT1G56710, AT1G61820, AT1G64770, AT1G65590, AT1G70820, AT1G74790, AT1G80160, AT2G05790, AT2G27500, AT2G36870, AT2G39930, AT2G40690, AT2G41540, AT3G03640, AT3G04010, AT3G06500, AT3G07970, AT3G13560, AT3G13750, AT3G47010, AT3G49360, AT3G55430, AT3G55800, AT3G57240, AT3G57510, AT3G60140, AT3G61610, AT3…
GO:0046323	11	22	glucose import	BP	0.0249058	AT1G08920, AT1G08930, AT1G11260, AT1G20840, AT1G30220, AT3G18830, AT4G35300, AT4G36670, AT5G26340, AT5G27350, AT5G59250
GO:0016762	13	25	xyloglucan:xyloglucosyl transferase activity	MF	0.0261035	AT1G11545, AT1G32170, AT2G01850, AT2G06850, AT2G36870, AT3G44990, AT4G03210, AT4G18990, AT4G25810, AT4G30270, AT4G37800, AT5G57560, AT5G65730
GO:0010150	24	72	leaf senescence	BP	0.0261035	AT1G11190, AT1G32450, AT1G54040, AT1G54130, AT1G69490, AT1G73220, AT2G35980, AT2G39730, AT2G42540, AT2G43570, AT3G52430, AT4G02380, AT4G16110, AT4G18980, AT4G23810, AT5G11520, AT5G13170, AT5G37600, AT5G39610, AT5G45900, AT5G51640, AT5G51720, AT5G52300, AT5G52310
GO:0009645	6	7	response to low light intensity stimulus	BP	0.0266791	AT1G45474, AT1G61520, AT2G06850, AT3G47470, AT3G54890, AT3G61470
GO:0015171	17	42	amino acid transmembrane transporter activity	MF	0.0266932	AT1G44800, AT1G47670, AT1G58360, AT1G77690, AT2G21050, AT2G28900, AT2G38120, AT2G41190, AT3G54830, AT4G08290, AT4G21120, AT5G01240, AT5G09220, AT5G15240, AT5G23810, AT5G49630, AT5G63850
GO:0016757	86	369	transferase activity, transferring glycosyl groups	MF	0.0279028	AT1G01390, AT1G05170, AT1G05680, AT1G06780, AT1G11170, AT1G11940, AT1G12990, AT1G13250, AT1G20570, AT1G22340, AT1G22360, AT1G22370, AT1G22380, AT1G22400, AT1G22610, AT1G27120, AT1G27200, AT1G30530, AT1G55850, AT1G60140, AT1G60470, AT1G62305, AT1G67850, AT1G67880, AT1G68390, AT1G73810, AT1G73880, AT1G74380, AT2G01480, AT2G15480, AT2G15490, AT2G16890, AT2G18560, AT2G18570, AT2G18700, AT2G19880, AT2…
GO:0006970	34	112	response to osmotic stress	BP	0.0284799	AT1G04220, AT1G16540, AT1G20440, AT1G35720, AT1G43160, AT1G58340, AT1G69310, AT1G77120, AT1G78290, AT2G21660, AT2G23030, AT2G30250, AT2G35300, AT2G38470, AT2G42540, AT2G47770, AT3G14440, AT3G20250, AT3G22490, AT3G23830, AT3G46930, AT3G51960, AT3G58620, AT3G61890, AT4G21440, AT4G34710, AT5G06760, AT5G08560, AT5G15960, AT5G20830, AT5G49450, AT5G52310, AT5G57050, AT5G64750
GO:0009992	12	23	cellular water homeostasis	BP	0.0307773	AT1G01620, AT1G21270, AT2G16850, AT2G36830, AT2G37170, AT2G45960, AT3G16240, AT3G53420, AT4G00430, AT4G17340, AT4G23400, AT4G35100
GO:0006833	10	17	water transport	BP	0.0317421	AT1G01620, AT2G16850, AT2G36830, AT2G37170, AT2G45960, AT3G16240, AT3G53420, AT4G00430, AT4G23400, AT4G35100
GO:0032544	8	12	plastid translation	BP	0.0326838	AT1G09340, AT1G68590, AT1G79850, AT2G33800, AT2G38140, AT3G56910, AT3G63140, AT3G63190
GO:0010411	15	33	xyloglucan metabolic process	BP	0.0341871	AT1G11545, AT1G32170, AT1G74380, AT2G01850, AT2G06850, AT2G36870, AT3G44990, AT3G62720, AT4G03210, AT4G18990, AT4G25810, AT4G30270, AT4G37800, AT5G57560, AT5G65730
GO:0009751	41	136	response to salicylic acid	BP	0.0344923	AT1G13960, AT1G21250, AT1G21270, AT1G43160, AT1G48000, AT1G71030, AT1G74430, AT2G03760, AT2G14560, AT2G31180, AT2G32690, AT2G33380, AT2G37630, AT2G37710, AT2G40000, AT2G40750, AT2G46830, AT2G47190, AT3G01420, AT3G20470, AT3G45860, AT3G46130, AT3G48920, AT3G50480, AT3G51440, AT3G52430, AT3G61190, AT4G05320, AT4G14400, AT4G19040, AT4G23130, AT4G23170, AT4G23810, AT4G31800, AT5G06320, AT5G13330, AT5…
GO:0005886	546	2878	plasma membrane	CC	0.0359772	AT1G01590, AT1G01620, AT1G01650, AT1G03220, AT1G03870, AT1G04780, AT1G05450, AT1G05590, AT1G07810, AT1G08230, AT1G08650, AT1G08890, AT1G08920, AT1G08930, AT1G10200, AT1G11130, AT1G11260, AT1G11350, AT1G11390, AT1G11530, AT1G12110, AT1G12460, AT1G14160, AT1G14250, AT1G14280, AT1G14830, AT1G14870, AT1G14880, AT1G15150, AT1G15170, AT1G15180, AT1G15990, AT1G16120, AT1G16220, AT1G16860, AT1G17140, AT1…
GO:0005506	55	201	iron ion binding	MF	0.0379946	AT1G13110, AT1G14290, AT1G16410, AT1G35190, AT1G54500, AT2G27150, AT2G30490, AT2G31350, AT2G34500, AT2G45560, AT2G45570, AT2G45580, AT2G46660, AT2G46950, AT3G03470, AT3G13730, AT3G14680, AT3G26200, AT3G26230, AT3G26280, AT3G26290, AT3G26300, AT3G26320, AT3G26830, AT3G28740, AT3G48280, AT3G48520, AT3G53130, AT3G55970, AT3G61880, AT4G00360, AT4G12310, AT4G12320, AT4G13770, AT4G19230, AT4G22756, AT4…
GO:0009926	16	44	auxin polar transport	BP	0.0431962	AT1G23080, AT1G29430, AT1G29440, AT1G29460, AT1G70940, AT1G76530, AT1G77690, AT2G01420, AT2G17500, AT2G38120, AT2G44990, AT4G32810, AT4G33090, AT4G36760, AT5G16530, AT5G19530
GO:0019464	5	6	glycine decarboxylation via glycine cleavage system	BP	0.0432239	AT1G32470, AT2G26080, AT2G35370, AT4G33010, AT4G37930
GO:0003700	240	1094	transcription factor activity, sequence-specific DNA binding	MF	0.0437014	AT1G02220, AT1G03790, AT1G04250, AT1G04550, AT1G06160, AT1G09530, AT1G10120, AT1G10200, AT1G10585, AT1G12610, AT1G12860, AT1G13260, AT1G13960, AT1G14600, AT1G14920, AT1G16640, AT1G18710, AT1G19350, AT1G22490, AT1G22590, AT1G25250, AT1G25440, AT1G27730, AT1G29280, AT1G32640, AT1G35560, AT1G43160, AT1G46768, AT1G48000, AT1G49475, AT1G49900, AT1G51070, AT1G51140, AT1G52890, AT1G53170, AT1G53230, AT1…
GO:0016798	15	34	hydrolase activity, acting on glycosyl bonds	MF	0.0455852	AT1G11545, AT1G32170, AT2G01850, AT2G06850, AT2G36870, AT3G44990, AT4G03210, AT4G18990, AT4G25810, AT4G30270, AT4G37800, AT5G05460, AT5G34940, AT5G57560, AT5G65730
GO:0071446	7	12	cellular response to salicylic acid stimulus	BP	0.047223	AT1G11350, AT2G32800, AT3G01420, AT4G03450, AT4G14390, AT5G03350, AT5G13170
GO:0030170	26	79	pyridoxal phosphate binding	MF	0.0475165	AT1G01480, AT1G16540, AT1G23310, AT1G27980, AT1G36370, AT1G48420, AT1G64660, AT1G70560, AT2G20340, AT2G22250, AT2G38400, AT2G43750, AT3G08860, AT3G10050, AT3G22150, AT3G48730, AT3G57050, AT3G61440, AT4G23600, AT4G26860, AT4G37930, AT5G10330, AT5G11520, AT5G28020, AT5G46180, AT5G53970
GO:0051603	21	56	proteolysis involved in cellular protein catabolic process	BP	0.0477461	AT1G28110, AT1G47128, AT1G62710, AT1G73310, AT2G22970, AT2G22980, AT2G23000, AT2G23010, AT2G25940, AT2G33530, AT2G35780, AT3G02110, AT3G10450, AT3G12220, AT3G17180, AT3G45010, AT5G08260, AT5G09640, AT5G23210, AT5G42240, AT5G50260
GO:0006952	95	433	defense response	BP	0.0493928	AT1G12010, AT1G13960, AT1G17600, AT1G18870, AT1G24020, AT1G31580, AT1G33590, AT1G35260, AT1G47370, AT1G48500, AT1G51940, AT1G53350, AT1G57630, AT1G57850, AT1G60800, AT1G62630, AT1G63360, AT1G65790, AT1G65800, AT1G66100, AT1G70890, AT1G72910, AT1G72930, AT1G75500, AT1G77330, AT1G77630, AT2G01530, AT2G02120, AT2G03760, AT2G15480, AT2G22000, AT2G27500, AT2G31230, AT2G33550, AT2G35960, AT2G37040, AT2…
GO:0015250	12	24	water channel activity	MF	0.0511051	AT1G01620, AT2G16850, AT2G36830, AT2G37170, AT2G45960, AT3G16240, AT3G26520, AT3G53420, AT4G00430, AT4G17340, AT4G23400, AT4G35100
GO:0009408	41	144	response to heat	BP	0.0536646	AT1G06460, AT1G07400, AT1G12610, AT1G16540, AT1G17870, AT1G18650, AT1G35720, AT1G52560, AT1G53540, AT1G58340, AT2G03440, AT2G33590, AT2G38470, AT2G47180, AT3G08720, AT3G08970, AT3G10800, AT3G12580, AT3G24500, AT3G46230, AT3G53990, AT3G61190, AT4G10250, AT4G12400, AT4G21320, AT4G21870, AT4G26850, AT4G27670, AT4G36990, AT5G02490, AT5G05410, AT5G12030, AT5G22060, AT5G47910, AT5G53170, AT5G57050, AT5…
GO:0015144	21	61	carbohydrate transmembrane transporter activity	MF	0.0536646	AT1G08890, AT1G08920, AT1G08930, AT1G11260, AT1G20840, AT1G30220, AT1G54730, AT1G66570, AT1G71880, AT1G73220, AT1G79410, AT2G02860, AT3G05400, AT3G18830, AT3G20660, AT4G35300, AT4G36670, AT5G13740, AT5G26340, AT5G27350, AT5G59250
GO:0044212	54	192	transcription regulatory region DNA binding	MF	0.0546753	AT1G02220, AT1G12610, AT1G13960, AT1G18710, AT1G27730, AT1G48000, AT1G62300, AT1G66140, AT1G66390, AT1G69310, AT1G71030, AT1G74430, AT1G76580, AT2G18300, AT2G20570, AT2G31180, AT2G36400, AT2G37630, AT2G38340, AT2G38470, AT2G40340, AT2G44940, AT2G47890, AT3G01140, AT3G06490, AT3G09370, AT3G12820, AT3G19580, AT3G25730, AT3G27810, AT3G46130, AT3G48920, AT3G49930, AT3G60580, AT4G21440, AT4G28110, AT4…
GO:0090333	6	9	regulation of stomatal closure	BP	0.0546753	AT3G59700, AT4G35790, AT5G13740, AT5G13750, AT5G23060, AT5G27150
GO:0009055	37	121	electron carrier activity	MF	0.0548116	AT1G06830, AT1G10960, AT1G22480, AT1G30700, AT1G60950, AT1G64500, AT1G64640, AT1G76100, AT2G05620, AT2G15780, AT2G25060, AT2G27150, AT2G27510, AT2G34790, AT2G34810, AT3G06810, AT3G16250, AT3G23410, AT3G27380, AT3G45300, AT3G54900, AT4G10040, AT4G12880, AT4G14890, AT4G15660, AT4G16760, AT4G20830, AT4G27520, AT4G31840, AT4G33040, AT4G33930, AT4G34890, AT5G20230, AT5G44410, AT5G45040, AT5G53870, AT5…
GO:0009873	38	129	ethylene-activated signaling pathway	BP	0.0548116	AT1G06160, AT1G13260, AT1G43160, AT1G46768, AT1G53170, AT1G53910, AT1G62300, AT1G64380, AT1G68840, AT1G77200, AT2G20880, AT2G22200, AT2G31230, AT2G35700, AT2G36400, AT2G39250, AT2G44940, AT3G15730, AT3G23220, AT3G24500, AT3G25730, AT3G25890, AT3G50260, AT3G52430, AT4G06746, AT4G16110, AT4G19040, AT4G23750, AT4G28140, AT4G32800, AT4G34410, AT5G07580, AT5G11590, AT5G13330, AT5G47220, AT5G61600, AT5…
GO:0052747	6	8	sinapyl alcohol dehydrogenase activity	MF	0.0548116	AT1G72680, AT3G19450, AT4G34230, AT4G37980, AT4G37990, AT4G39330
GO:0006865	15	37	amino acid transport	BP	0.0609388	AT1G44800, AT1G47670, AT1G77690, AT2G21050, AT2G24762, AT2G38120, AT2G41190, AT3G54830, AT4G21120, AT5G01240, AT5G09220, AT5G15240, AT5G19500, AT5G23810, AT5G63850
GO:0010206	8	14	photosystem II repair	BP	0.0609388	AT1G03600, AT1G05385, AT1G06430, AT1G54780, AT1G75690, AT2G47940, AT4G18370, AT5G15250
GO:0055072	11	24	iron ion homeostasis	BP	0.0609388	AT1G58340, AT1G80830, AT2G23150, AT2G41240, AT3G56970, AT3G56980, AT4G16370, AT4G37650, AT5G01600, AT5G04150, AT5G51720
GO:0016311	15	37	dephosphorylation	BP	0.0646488	AT1G02390, AT1G06520, AT1G14700, AT1G43670, AT1G54780, AT2G01890, AT3G11430, AT3G17790, AT3G52780, AT3G52820, AT4G01950, AT5G06090, AT5G24780, AT5G57440, AT5G63140
GO:0080030	6	8	methyl indole-3-acetate esterase activity	MF	0.0657145	AT2G23560, AT2G23600, AT2G23620, AT4G16690, AT4G37150, AT5G58310
GO:0009740	17	44	gibberellic acid mediated signaling pathway	BP	0.067083	AT1G09530, AT1G14920, AT1G74670, AT1G75750, AT2G18300, AT2G27300, AT2G36830, AT3G03450, AT3G27810, AT3G63010, AT4G09600, AT4G09610, AT4G30270, AT5G14920, AT5G15230, AT5G56860, AT5G59845
GO:0009826	25	82	unidimensional cell growth	BP	0.067083	AT1G20190, AT1G21270, AT1G31420, AT1G69530, AT1G75500, AT1G75750, AT2G06850, AT2G18300, AT2G28950, AT2G35620, AT2G37640, AT2G39700, AT3G19820, AT3G29030, AT3G45970, AT3G49120, AT3G51160, AT3G55500, AT4G16780, AT4G17030, AT4G28250, AT5G05690, AT5G07830, AT5G19530, AT5G54510
GO:0010143	8	15	cutin biosynthetic process	BP	0.0674123	AT1G02390, AT1G06520, AT1G49430, AT3G11430, AT3G48720, AT4G00400, AT4G01950, AT5G06090
GO:0010218	17	46	response to far red light	BP	0.0674123	AT1G14920, AT1G19150, AT1G67090, AT2G02950, AT2G37770, AT2G40100, AT3G08940, AT3G54890, AT4G10340, AT4G14690, AT4G16780, AT5G01530, AT5G02200, AT5G24120, AT5G38410, AT5G38420, AT5G38430
GO:0015254	11	22	glycerol channel activity	MF	0.0725666	AT1G01620, AT2G16850, AT2G36830, AT2G37170, AT2G45960, AT3G16240, AT3G53420, AT4G00430, AT4G17340, AT4G23400, AT4G35100
GO:0051707	16	41	response to other organism	BP	0.0740139	AT1G75800, AT2G15480, AT2G15490, AT2G35980, AT3G01420, AT3G02840, AT3G11480, AT3G50470, AT3G50480, AT3G52430, AT3G54950, AT4G34131, AT4G38660, AT4G38670, AT5G01650, AT5G57170
GO:0045490	15	39	pectin catabolic process	BP	0.0750325	AT1G67750, AT1G68765, AT2G26440, AT2G45220, AT3G07970, AT3G10720, AT3G14310, AT3G49220, AT3G53190, AT3G54920, AT3G59010, AT4G24780, AT4G33220, AT5G20860, AT5G63180
GO:0005351	22	67	sugar:proton symporter activity	MF	0.0750325	AT1G08890, AT1G08920, AT1G08930, AT1G11260, AT1G20840, AT1G30220, AT1G54730, AT1G66570, AT1G71880, AT1G79410, AT2G02860, AT3G05400, AT3G18830, AT3G20660, AT3G47420, AT4G17550, AT4G35300, AT4G36670, AT5G13740, AT5G26340, AT5G27350, AT5G59250
GO:0042549	5	6	photosystem II stabilization	BP	0.0750325	AT1G71500, AT2G30570, AT3G50820, AT5G01920, AT5G66570
GO:0080031	4	4	methyl salicylate esterase activity	MF	0.0773528	AT2G23560, AT2G23600, AT2G23620, AT4G37150
GO:0090575	4	4	RNA polymerase II transcription factor complex	CC	0.0773528	AT2G41240, AT3G56970, AT3G56980, AT5G04150
GO:0009573	4	4	chloroplast ribulose bisphosphate carboxylase complex	CC	0.0773528	AT1G67090, AT5G38410, AT5G38420, AT5G38430
GO:0010258	4	4	NADH dehydrogenase complex (plastoquinone) assembly	BP	0.0773528	AT1G70760, AT1G74880, AT4G37925, AT5G58260
GO:0050832	47	178	defense response to fungus	BP	0.0810114	AT1G01470, AT1G13609, AT1G15010, AT1G19670, AT1G20440, AT1G21250, AT1G47128, AT1G49430, AT1G51090, AT1G51940, AT1G65060, AT1G75380, AT2G02120, AT2G14560, AT2G15890, AT2G30020, AT2G30770, AT2G33380, AT2G37130, AT2G37630, AT2G38470, AT2G39210, AT2G43510, AT3G01420, AT3G05360, AT3G05730, AT3G12140, AT3G17210, AT3G26830, AT3G49120, AT3G50970, AT3G52400, AT4G19230, AT4G21980, AT4G30650, AT4G31800, AT4…
GO:0016051	15	40	carbohydrate biosynthetic process	BP	0.0862373	AT1G06780, AT1G13250, AT1G53100, AT1G60470, AT2G35710, AT2G47180, AT3G01040, AT3G15350, AT3G28340, AT3G50760, AT3G55800, AT3G62660, AT4G02130, AT4G03340, AT5G15470
GO:0019344	9	17	cysteine biosynthetic process	BP	0.0919949	AT1G62180, AT2G43750, AT3G03900, AT3G13110, AT3G61440, AT3G62030, AT4G39940, AT5G28020, AT5G67520
GO:0009739	27	83	response to gibberellin	BP	0.0926033	AT1G14920, AT1G69530, AT1G71030, AT1G74670, AT1G75750, AT2G27300, AT2G31730, AT2G34340, AT2G37630, AT2G37640, AT2G46830, AT3G03450, AT3G58070, AT3G63010, AT4G09600, AT4G09610, AT4G24540, AT4G25000, AT4G30270, AT4G36410, AT5G14920, AT5G15230, AT5G15310, AT5G24860, AT5G59780, AT5G59845, AT5G61420
GO:0035428	9	19	hexose transmembrane transport	BP	0.095995	AT1G08920, AT1G08930, AT1G11260, AT1G20840, AT1G30220, AT4G35300, AT4G36670, AT5G27350, AT5G59250
GO:0009767	8	14	photosynthetic electron transport chain	BP	0.095995	AT1G08380, AT1G14150, AT1G60950, AT3G01440, AT4G03280, AT4G33520, AT5G49740, AT5G66190
GO:0005986	7	14	sucrose biosynthetic process	BP	0.097876	AT1G43670, AT3G55800, AT4G02280, AT4G10120, AT5G11110, AT5G20830, AT5G40390
GO:0042128	12	30	nitrate assimilation	BP	0.097876	AT1G12110, AT1G32450, AT1G66200, AT1G68570, AT1G69870, AT1G71500, AT2G26690, AT3G17820, AT3G21670, AT3G45060, AT4G21680, AT5G37600
SF+Dr_vs_H2O+Dr SF+Dr up
category	numDEInCat	numInCat	term	ontology	over_represented_FDR	gene_ids
GO:0009535	189	371	chloroplast thylakoid membrane	CC	1.12931e-78	AT1G03130, AT1G03600, AT1G03630, AT1G06680, AT1G07320, AT1G08380, AT1G12250, AT1G14150, AT1G14345, AT1G15820, AT1G15980, AT1G16880, AT1G18170, AT1G18730, AT1G19150, AT1G20020, AT1G20340, AT1G29910, AT1G29930, AT1G30380, AT1G31330, AT1G32060, AT1G33810, AT1G42970, AT1G44575, AT1G45474, AT1G49380, AT1G50900, AT1G51400, AT1G52220, AT1G52230, AT1G54500, AT1G54780, AT1G55370, AT1G55480, AT1G55670, AT1…
GO:0009507	632	3319	chloroplast	CC	4.45301e-65	AT1G01080, AT1G01390, AT1G01620, AT1G01790, AT1G03055, AT1G03130, AT1G03475, AT1G03600, AT1G03630, AT1G03680, AT1G04420, AT1G05190, AT1G05385, AT1G06240, AT1G06680, AT1G07010, AT1G07320, AT1G07700, AT1G08380, AT1G09340, AT1G09830, AT1G10960, AT1G11700, AT1G11860, AT1G12230, AT1G12244, AT1G12250, AT1G12900, AT1G14030, AT1G14150, AT1G14345, AT1G14810, AT1G15170, AT1G15410, AT1G15760, AT1G15820, AT1…
GO:0009534	128	222	chloroplast thylakoid	CC	1.70737e-60	AT1G03130, AT1G03600, AT1G03630, AT1G03680, AT1G06680, AT1G11860, AT1G12250, AT1G14150, AT1G14345, AT1G15820, AT1G15980, AT1G20020, AT1G20340, AT1G21500, AT1G29670, AT1G29910, AT1G29930, AT1G30380, AT1G31330, AT1G44575, AT1G50320, AT1G52230, AT1G54780, AT1G55480, AT1G55670, AT1G56500, AT1G61520, AT1G64680, AT1G64770, AT1G67700, AT1G71500, AT1G74070, AT1G74470, AT1G75690, AT1G76080, AT1G77490, AT1…
GO:0009579	125	210	thylakoid	CC	1.72248e-59	AT1G03130, AT1G03600, AT1G03680, AT1G06680, AT1G07320, AT1G08380, AT1G12250, AT1G15820, AT1G20020, AT1G20340, AT1G23740, AT1G29910, AT1G29930, AT1G30380, AT1G31330, AT1G32060, AT1G44575, AT1G52230, AT1G54780, AT1G55480, AT1G55670, AT1G56190, AT1G61520, AT1G64510, AT1G67090, AT1G68590, AT1G76100, AT1G76450, AT1G77490, AT1G78630, AT1G79040, AT2G04039, AT2G05070, AT2G20260, AT2G21170, AT2G21330, AT2…
GO:0009941	187	546	chloroplast envelope	CC	8.82895e-52	AT1G01080, AT1G01790, AT1G03130, AT1G03630, AT1G03680, AT1G04420, AT1G05190, AT1G06680, AT1G09340, AT1G11860, AT1G12230, AT1G12900, AT1G15820, AT1G16080, AT1G16720, AT1G16880, AT1G19150, AT1G23740, AT1G26230, AT1G29910, AT1G29930, AT1G31330, AT1G31410, AT1G32060, AT1G32080, AT1G32990, AT1G33810, AT1G35680, AT1G42970, AT1G45474, AT1G48350, AT1G50900, AT1G52510, AT1G55480, AT1G55670, AT1G61520, AT1…
GO:0009570	196	635	chloroplast stroma	CC	3.10291e-46	AT1G01080, AT1G03475, AT1G03680, AT1G04420, AT1G05190, AT1G06680, AT1G07320, AT1G07700, AT1G09340, AT1G09390, AT1G09830, AT1G10960, AT1G11860, AT1G12230, AT1G12900, AT1G14030, AT1G14810, AT1G16080, AT1G16720, AT1G16880, AT1G17650, AT1G20010, AT1G20020, AT1G20340, AT1G21440, AT1G23740, AT1G26230, AT1G32060, AT1G32200, AT1G32990, AT1G35420, AT1G35680, AT1G42970, AT1G48350, AT1G50320, AT1G50900, AT1…
GO:0015979	65	119	photosynthesis	BP	2.68568e-28	AT1G03130, AT1G03630, AT1G15820, AT1G19150, AT1G20020, AT1G29910, AT1G29930, AT1G30380, AT1G31330, AT1G43670, AT1G44575, AT1G45474, AT1G49975, AT1G52230, AT1G55480, AT1G55670, AT1G61520, AT1G67090, AT1G67740, AT1G74470, AT1G76450, AT1G79040, AT2G05070, AT2G06520, AT2G20260, AT2G26550, AT2G28605, AT2G30570, AT2G30790, AT2G34420, AT2G34430, AT2G39470, AT2G40100, AT3G01500, AT3G05410, AT3G16140, AT3…
GO:0048046	99	356	apoplast	CC	5.24195e-19	AT1G03475, AT1G03680, AT1G06680, AT1G09340, AT1G09750, AT1G11545, AT1G11860, AT1G12900, AT1G16080, AT1G20020, AT1G23310, AT1G23740, AT1G29660, AT1G29670, AT1G32060, AT1G42970, AT1G48030, AT1G53240, AT1G62750, AT1G66200, AT1G66970, AT1G67090, AT1G67830, AT1G68010, AT1G70370, AT1G72610, AT1G78370, AT1G78820, AT2G06850, AT2G10940, AT2G13360, AT2G17230, AT2G21170, AT2G21330, AT2G21660, AT2G26080, AT2…
GO:0009543	44	78	chloroplast thylakoid lumen	CC	1.22735e-18	AT1G03600, AT1G05385, AT1G06680, AT1G12250, AT1G14150, AT1G18170, AT1G20340, AT1G20810, AT1G51400, AT1G54780, AT1G73655, AT1G74070, AT1G76100, AT1G76450, AT2G23670, AT2G28605, AT2G30790, AT2G39470, AT2G44920, AT3G01440, AT3G01480, AT3G10060, AT3G21055, AT3G26060, AT3G44020, AT3G50820, AT3G55330, AT3G56650, AT4G02530, AT4G05180, AT4G09010, AT4G15510, AT4G18370, AT4G21280, AT4G24930, AT4G26555, AT4…
GO:0005576	208	1218	extracellular region	CC	3.09432e-13	AT1G05590, AT1G09390, AT1G09750, AT1G11545, AT1G12250, AT1G13380, AT1G13609, AT1G14180, AT1G14700, AT1G15000, AT1G16260, AT1G20190, AT1G21250, AT1G21680, AT1G22500, AT1G23340, AT1G24147, AT1G25230, AT1G27480, AT1G28110, AT1G28290, AT1G28670, AT1G29660, AT1G29670, AT1G32540, AT1G48750, AT1G49320, AT1G49490, AT1G55360, AT1G56710, AT1G60260, AT1G60800, AT1G63260, AT1G64390, AT1G65295, AT1G65486, AT1…
GO:0030095	17	18	chloroplast photosystem II	CC	2.56466e-12	AT1G03600, AT1G06680, AT1G14150, AT1G51400, AT1G67740, AT2G30790, AT2G39470, AT3G01440, AT3G21055, AT3G50820, AT3G55330, AT4G05180, AT4G15510, AT4G21280, AT5G23120, AT5G66570, ATCG00430
GO:0016020	214	1340	membrane	CC	4.1431e-12	AT1G01170, AT1G01590, AT1G01620, AT1G03130, AT1G05190, AT1G06475, AT1G07320, AT1G08930, AT1G09340, AT1G11260, AT1G11860, AT1G12900, AT1G13110, AT1G14345, AT1G15150, AT1G15170, AT1G15180, AT1G15820, AT1G16410, AT1G18265, AT1G20010, AT1G20190, AT1G20810, AT1G20840, AT1G23080, AT1G23310, AT1G24020, AT1G25440, AT1G30380, AT1G30840, AT1G31330, AT1G32060, AT1G32080, AT1G32120, AT1G32990, AT1G42970, AT1…
GO:0010287	36	79	plastoglobule	CC	4.1431e-12	AT1G09340, AT1G15820, AT1G19150, AT1G29910, AT1G29930, AT1G31330, AT1G45474, AT1G52230, AT1G61520, AT2G05070, AT2G20260, AT2G21330, AT2G34420, AT2G34430, AT2G39730, AT2G40100, AT3G08940, AT3G26060, AT3G26070, AT3G47470, AT3G50820, AT3G54890, AT3G61470, AT3G63140, AT4G01150, AT4G02770, AT4G09650, AT4G10340, AT4G12800, AT4G19170, AT4G28750, AT4G38970, AT5G01530, AT5G54270, AT5G66570, ATCG00480
GO:0031977	29	53	thylakoid lumen	CC	1.42347e-11	AT1G06680, AT1G20340, AT1G20810, AT1G54780, AT1G67090, AT1G76100, AT1G76450, AT2G21330, AT2G30790, AT2G44920, AT3G01480, AT3G50820, AT3G55330, AT3G56650, AT3G62030, AT4G02530, AT4G05180, AT4G09010, AT4G15510, AT4G18370, AT4G21280, AT4G24930, AT5G23120, AT5G45680, AT5G52970, AT5G53490, AT5G66190, AT5G66570, ATCG00480
GO:0009522	21	30	photosystem I	CC	8.09338e-11	AT1G08380, AT1G15820, AT1G19150, AT1G29910, AT1G29930, AT1G30380, AT1G49975, AT1G55670, AT1G61520, AT2G05070, AT2G34420, AT2G34430, AT2G40100, AT3G08940, AT3G47470, AT3G54890, AT3G61470, AT4G10340, AT5G01530, AT5G54270, AT5G64040
GO:0009768	18	23	photosynthesis, light harvesting in photosystem I	BP	1.85232e-10	AT1G08380, AT1G15820, AT1G19150, AT1G29910, AT1G29930, AT1G45474, AT1G61520, AT2G05070, AT2G34420, AT2G34430, AT2G40100, AT3G08940, AT3G47470, AT3G54890, AT3G61470, AT4G10340, AT5G01530, AT5G54270
GO:0009654	18	23	photosystem II oxygen evolving complex	CC	2.26732e-10	AT1G06680, AT1G14150, AT1G76450, AT1G79040, AT2G28605, AT2G30790, AT2G39470, AT3G01440, AT3G05410, AT3G50820, AT3G55330, AT3G56650, AT4G05180, AT4G15510, AT4G21280, AT4G28660, AT5G27390, AT5G66570
GO:0031409	17	21	pigment binding	MF	3.55367e-10	AT1G15820, AT1G19150, AT1G29910, AT1G29930, AT1G45474, AT1G61520, AT2G05070, AT2G34420, AT2G34430, AT2G40100, AT3G08940, AT3G47470, AT3G54890, AT3G61470, AT4G10340, AT5G01530, AT5G54270
GO:0019253	16	20	reductive pentose-phosphate cycle	BP	3.623e-10	AT1G12900, AT1G32060, AT1G42970, AT1G56190, AT1G67090, AT2G21170, AT3G04790, AT3G12780, AT3G26650, AT3G54050, AT3G55800, AT3G60750, AT3G62410, AT5G38410, AT5G38420, AT5G38430
GO:0009773	14	15	photosynthetic electron transport in photosystem I	BP	4.11522e-10	AT1G15980, AT1G18730, AT1G55370, AT1G55670, AT1G64770, AT1G70760, AT2G01590, AT2G05620, AT2G46820, AT3G16250, AT3G54050, AT4G09650, AT4G22890, AT5G64040
GO:0016168	21	35	chlorophyll binding	MF	4.36442e-09	AT1G15820, AT1G19150, AT1G29910, AT1G29930, AT1G30380, AT1G44575, AT1G45474, AT1G61520, AT2G05070, AT2G21970, AT2G34420, AT2G34430, AT2G40100, AT3G08940, AT3G47470, AT3G54890, AT3G61470, AT4G10340, AT5G01530, AT5G02120, AT5G54270
GO:0010319	20	36	stromule	CC	4.47689e-09	AT1G03680, AT1G09340, AT1G16880, AT1G23740, AT1G32060, AT1G42970, AT2G35040, AT2G37220, AT2G39730, AT3G01500, AT3G11630, AT3G12780, AT3G26650, AT3G54050, AT4G09650, AT4G37930, AT5G06290, AT5G51820, AT5G54770, ATCG00480
GO:0030076	15	19	light-harvesting complex	CC	1.21733e-08	AT1G19150, AT1G29910, AT1G29930, AT1G45474, AT1G61520, AT2G05070, AT2G34420, AT2G34430, AT2G40100, AT3G47470, AT3G54890, AT3G61470, AT4G10340, AT5G01530, AT5G54270
GO:0010598	12	13	NAD(P)H dehydrogenase complex (plastoquinone)	CC	3.63869e-08	AT1G15980, AT1G18730, AT1G64770, AT1G70760, AT1G74880, AT2G01590, AT3G16250, AT4G09350, AT4G37925, AT5G21430, AT5G39210, AT5G58260
GO:0009523	18	29	photosystem II	CC	8.86216e-08	AT1G29910, AT1G29930, AT1G44575, AT1G67740, AT1G79040, AT2G05070, AT2G06520, AT2G30570, AT2G34420, AT2G34430, AT2G40100, AT3G08940, AT3G21055, AT3G54890, AT5G01530, AT5G02120, AT5G23120, AT5G54270
GO:0009505	50	216	plant-type cell wall	CC	2.65259e-07	AT1G04040, AT1G09750, AT1G18650, AT1G21250, AT1G21680, AT1G28110, AT1G28290, AT1G33590, AT1G65590, AT1G67830, AT1G69530, AT1G75750, AT2G05920, AT2G06850, AT2G26440, AT2G28950, AT2G33530, AT2G39700, AT2G41950, AT2G45470, AT3G10720, AT3G13750, AT3G16240, AT3G20470, AT3G24480, AT3G51740, AT3G54400, AT3G59010, AT3G61820, AT4G12420, AT4G16563, AT4G21650, AT4G21960, AT4G24350, AT4G29310, AT4G30270, AT4…
GO:0009416	38	150	response to light stimulus	BP	5.87485e-07	AT1G16880, AT1G20090, AT1G22500, AT1G26945, AT1G29910, AT1G29930, AT1G42970, AT1G48030, AT1G52770, AT1G55480, AT1G60950, AT1G66180, AT1G70940, AT2G05070, AT2G34420, AT2G34430, AT2G39730, AT3G08660, AT3G15570, AT3G19710, AT3G19820, AT3G19850, AT3G26650, AT3G51080, AT3G60530, AT3G62410, AT4G01900, AT4G14400, AT4G25050, AT4G31820, AT4G37930, AT5G04140, AT5G24314, AT5G25830, AT5G49730, AT5G54270, AT5…
GO:0009735	45	169	response to cytokinin	BP	1.14723e-06	AT1G03475, AT1G05190, AT1G10470, AT1G16880, AT1G20020, AT1G30260, AT1G32060, AT1G49600, AT1G52230, AT1G61520, AT1G73060, AT1G78370, AT1G78630, AT1G79040, AT2G18300, AT2G20260, AT2G21660, AT2G43750, AT3G02180, AT3G04790, AT3G08940, AT3G10520, AT3G14420, AT3G15360, AT3G25920, AT3G27850, AT3G54050, AT3G62030, AT3G63140, AT4G01310, AT4G02530, AT4G09650, AT4G16780, AT4G18480, AT4G25050, AT4G28750, AT4…
GO:0018298	19	43	protein-chromophore linkage	BP	1.47567e-06	AT1G15820, AT1G19150, AT1G29910, AT1G29930, AT1G45474, AT1G61520, AT2G05070, AT2G34420, AT2G34430, AT2G40100, AT2G47590, AT3G08940, AT3G47470, AT3G54890, AT3G61470, AT4G10340, AT5G01530, AT5G02120, AT5G54270
GO:0055114	158	1017	oxidation-reduction process	BP	1.7154e-06	AT1G01590, AT1G03475, AT1G03630, AT1G03680, AT1G11530, AT1G12010, AT1G12900, AT1G13110, AT1G14190, AT1G14290, AT1G14810, AT1G16080, AT1G16410, AT1G17650, AT1G20020, AT1G20340, AT1G22430, AT1G23740, AT1G42970, AT1G50320, AT1G52800, AT1G57770, AT1G59960, AT1G65860, AT1G67090, AT1G68010, AT1G71180, AT1G71500, AT1G74470, AT1G74880, AT1G75280, AT1G76080, AT1G76100, AT1G77330, AT1G77490, AT1G80560, AT2…
GO:0008266	12	18	poly(U) RNA binding	MF	2.58479e-06	AT1G06680, AT1G07320, AT1G20020, AT1G68010, AT2G37220, AT3G50820, AT3G53460, AT3G63140, AT4G24770, AT4G37930, AT5G66190, AT5G66570
GO:0046658	27	81	anchored component of plasma membrane	CC	4.94414e-06	AT1G03870, AT1G18650, AT1G64640, AT1G66970, AT1G77630, AT2G04780, AT2G13820, AT2G25060, AT2G35960, AT2G45470, AT2G45960, AT3G13560, AT3G46900, AT3G54920, AT3G57240, AT4G12420, AT4G12730, AT4G12880, AT4G29360, AT4G31840, AT4G35100, AT5G42100, AT5G44130, AT5G55730, AT5G58480, AT5G61130, AT5G62630
GO:0031969	32	120	chloroplast membrane	CC	5.10904e-06	AT1G01790, AT1G03630, AT1G30520, AT1G34065, AT1G42970, AT1G60600, AT1G64150, AT1G67090, AT1G74470, AT2G30390, AT2G37860, AT2G38330, AT3G02690, AT3G15850, AT3G26650, AT3G51820, AT3G53130, AT3G59400, AT4G04850, AT4G25080, AT4G27030, AT4G33520, AT5G01220, AT5G05580, AT5G05740, AT5G12170, AT5G38430, AT5G38510, AT5G43750, AT5G49740, AT5G57030, AT5G59250
GO:0005887	36	173	integral component of plasma membrane	CC	1.76366e-05	AT1G01620, AT1G08930, AT1G11260, AT1G15990, AT1G20840, AT1G64780, AT1G71880, AT2G16850, AT2G26900, AT2G36830, AT2G37170, AT2G45960, AT2G46440, AT2G46450, AT2G47160, AT3G14840, AT3G16240, AT3G26570, AT3G53420, AT4G12030, AT4G13510, AT4G14400, AT4G16370, AT4G17340, AT4G23400, AT4G27730, AT4G33520, AT4G35100, AT4G36670, AT5G09220, AT5G10180, AT5G19600, AT5G36940, AT5G59250, AT5G62670, AT5G64410
GO:0031225	40	154	anchored component of membrane	CC	2.95075e-05	AT1G03870, AT1G18650, AT1G55260, AT1G64640, AT1G66970, AT1G77630, AT2G04780, AT2G14890, AT2G23130, AT2G25060, AT2G28410, AT2G34510, AT2G44290, AT2G45470, AT2G47930, AT3G01940, AT3G06750, AT3G13560, AT3G18050, AT3G43960, AT3G51330, AT3G53190, AT3G54920, AT4G12420, AT4G12730, AT4G16140, AT4G29360, AT4G31840, AT4G38660, AT5G10430, AT5G10770, AT5G18690, AT5G19240, AT5G42100, AT5G44130, AT5G55730, AT5…
GO:0007169	21	101	transmembrane receptor protein tyrosine kinase signaling pathway	BP	5.44673e-05	AT1G12460, AT1G28440, AT1G31420, AT1G35710, AT1G48480, AT2G01950, AT2G26730, AT2G36570, AT2G45340, AT3G17840, AT3G28040, AT3G49670, AT3G51740, AT3G56370, AT4G20270, AT4G37250, AT5G01890, AT5G14210, AT5G51560, AT5G65700, AT5G67200
GO:0015995	16	40	chlorophyll biosynthetic process	BP	6.54248e-05	AT1G03475, AT1G03630, AT1G74470, AT3G14110, AT3G14930, AT3G48730, AT3G51820, AT3G56940, AT3G59400, AT4G15560, AT4G18480, AT4G25080, AT4G27440, AT5G14220, AT5G18660, AT5G45930
GO:0042651	12	23	thylakoid membrane	CC	0.000103743	AT1G56500, AT1G70760, AT2G34420, AT2G34430, AT3G52750, AT4G10340, AT4G17600, AT4G31560, AT4G38160, AT5G47110, AT5G51545, AT5G54270
GO:0009538	8	10	photosystem I reaction center	CC	0.000181641	AT1G03130, AT1G31330, AT1G52230, AT2G20260, AT3G16140, AT4G02770, AT4G12800, AT4G28750
GO:0042742	47	247	defense response to bacterium	BP	0.000230612	AT1G06680, AT1G09340, AT1G19350, AT1G19670, AT1G20020, AT1G32060, AT1G53240, AT1G54040, AT1G70560, AT2G37630, AT2G39730, AT2G47130, AT3G01480, AT3G01500, AT3G04790, AT3G10525, AT3G11630, AT3G14150, AT3G14210, AT3G14415, AT3G14420, AT3G17210, AT3G26520, AT3G27850, AT3G45860, AT3G55800, AT3G62030, AT3G63190, AT4G01050, AT4G03280, AT4G04570, AT4G09650, AT4G11530, AT4G23130, AT4G23180, AT4G23260, AT4…
GO:0005618	71	418	cell wall	CC	0.000257494	AT1G04040, AT1G09750, AT1G11545, AT1G20010, AT1G20190, AT1G29670, AT1G31580, AT1G33590, AT1G49490, AT1G53240, AT1G65590, AT1G69530, AT1G70370, AT1G75750, AT2G05920, AT2G06850, AT2G26440, AT2G36870, AT2G37640, AT2G39730, AT3G05910, AT3G06130, AT3G08030, AT3G09410, AT3G10720, AT3G12780, AT3G13750, AT3G14240, AT3G14310, AT3G15360, AT3G16240, AT3G22060, AT3G24480, AT3G29030, AT3G44990, AT3G51740, AT3…
GO:0019898	15	39	extrinsic component of membrane	CC	0.000465009	AT1G06680, AT1G14150, AT1G76450, AT2G28605, AT2G30790, AT2G39470, AT3G01440, AT3G05410, AT3G50820, AT3G55330, AT3G56650, AT4G05180, AT4G21280, AT5G27390, AT5G66570
GO:0010207	10	18	photosystem II assembly	BP	0.000646235	AT1G03600, AT1G05385, AT1G54500, AT1G71500, AT1G73060, AT3G15095, AT3G50820, AT4G10340, AT5G51545, AT5G66570
GO:0004185	12	29	serine-type carboxypeptidase activity	MF	0.00106724	AT1G15000, AT1G28110, AT1G73310, AT2G22980, AT2G23010, AT2G33530, AT2G35780, AT3G02110, AT3G12220, AT5G08260, AT5G23210, AT5G42240
GO:0019843	24	80	rRNA binding	MF	0.00145454	AT1G05190, AT1G07320, AT1G09340, AT1G29070, AT1G32990, AT1G35680, AT1G64510, AT1G74970, AT1G79850, AT2G33800, AT2G42740, AT2G43030, AT3G44890, AT3G63140, AT4G01310, AT4G17560, AT5G13510, AT5G17870, AT5G23740, AT5G47190, AT5G58370, AT5G60670, ATCG00380, ATCG00790
GO:0032544	8	12	plastid translation	BP	0.00145454	AT1G09340, AT1G68590, AT1G79850, AT2G33800, AT2G38140, AT3G56910, AT3G63140, AT3G63190
GO:0009734	30	140	auxin-activated signaling pathway	BP	0.00208536	AT1G04250, AT1G04550, AT1G12110, AT1G23080, AT1G29430, AT1G29440, AT1G29460, AT1G56150, AT1G70940, AT1G75500, AT1G76530, AT1G77690, AT2G01420, AT2G01950, AT2G20120, AT2G21050, AT2G33860, AT2G38120, AT4G14550, AT4G28640, AT4G29080, AT5G01240, AT5G12050, AT5G12440, AT5G16530, AT5G18030, AT5G18080, AT5G43700, AT5G46700, AT5G63310
GO:0009992	11	23	cellular water homeostasis	BP	0.00211322	AT1G01620, AT1G21270, AT2G16850, AT2G36830, AT2G37170, AT2G45960, AT3G16240, AT3G53420, AT4G17340, AT4G23400, AT4G35100
GO:0080167	28	116	response to karrikin	BP	0.00225561	AT1G07440, AT1G10960, AT1G17200, AT1G30530, AT1G33590, AT1G44575, AT1G50900, AT1G74670, AT1G78290, AT2G47930, AT3G19450, AT3G43800, AT3G44450, AT3G47470, AT4G03280, AT4G13510, AT4G14440, AT4G27030, AT4G30400, AT5G07460, AT5G08050, AT5G08640, AT5G20250, AT5G25460, AT5G51550, AT5G57785, AT5G64410, AT5G66920
GO:0009765	5	5	photosynthesis, light harvesting	BP	0.00251172	AT2G21970, AT2G40100, AT3G54890, AT5G47110, AT5G57030
GO:0009645	6	7	response to low light intensity stimulus	BP	0.00251172	AT1G45474, AT1G61520, AT2G06850, AT3G47470, AT3G54890, AT3G61470
GO:0015250	11	24	water channel activity	MF	0.00400157	AT1G01620, AT2G16850, AT2G36830, AT2G37170, AT2G45960, AT3G16240, AT3G26520, AT3G53420, AT4G17340, AT4G23400, AT4G35100
GO:0019761	11	28	glucosinolate biosynthetic process	BP	0.00491296	AT1G16410, AT1G74090, AT2G43100, AT3G19710, AT3G58990, AT4G03050, AT4G12030, AT4G13770, AT5G14200, AT5G23010, AT5G23020
GO:0019464	5	6	glycine decarboxylation via glycine cleavage system	BP	0.00491296	AT1G32470, AT2G26080, AT2G35370, AT4G33010, AT4G37930
GO:0006810	47	259	transport	BP	0.00491296	AT1G01620, AT1G14150, AT1G15980, AT1G18730, AT1G34065, AT1G43650, AT1G64770, AT1G64780, AT1G67940, AT1G70760, AT1G74880, AT1G75500, AT2G01660, AT2G16850, AT2G36830, AT2G37170, AT2G37450, AT2G37460, AT2G39470, AT2G40460, AT2G45960, AT3G01440, AT3G16240, AT3G16250, AT3G26520, AT3G28070, AT3G28080, AT3G53420, AT3G56160, AT3G59310, AT3G59330, AT4G09160, AT4G09350, AT4G13510, AT4G17340, AT4G18205, AT4…
GO:0006833	9	17	water transport	BP	0.00518927	AT1G01620, AT2G16850, AT2G36830, AT2G37170, AT2G45960, AT3G16240, AT3G53420, AT4G23400, AT4G35100
GO:0009828	10	21	plant-type cell wall loosening	BP	0.00529144	AT1G20190, AT1G69530, AT1G73360, AT2G28950, AT2G37640, AT2G39700, AT3G29030, AT3G55500, AT4G28250, AT4G30270
GO:0009767	8	14	photosynthetic electron transport chain	BP	0.00693433	AT1G08380, AT1G14150, AT1G60950, AT3G01440, AT4G03280, AT4G33520, AT5G49740, AT5G66190
GO:0034220	10	24	ion transmembrane transport	BP	0.00808828	AT1G01620, AT2G16850, AT2G36830, AT2G37170, AT2G45960, AT3G53420, AT4G17340, AT4G23400, AT4G33520, AT4G35100
GO:0016747	14	44	transferase activity, transferring acyl groups other than amino-acyl groups	MF	0.00853053	AT1G28110, AT1G73310, AT2G22980, AT2G23010, AT2G32520, AT2G33530, AT2G40230, AT3G12220, AT3G50270, AT3G50280, AT4G13840, AT5G02890, AT5G07860, AT5G67150
GO:0015254	10	22	glycerol channel activity	MF	0.00864736	AT1G01620, AT2G16850, AT2G36830, AT2G37170, AT2G45960, AT3G16240, AT3G53420, AT4G17340, AT4G23400, AT4G35100
GO:0010218	14	46	response to far red light	BP	0.00867232	AT1G14920, AT1G19150, AT1G67090, AT2G02950, AT2G40100, AT3G08940, AT3G54890, AT4G10340, AT4G16780, AT5G01530, AT5G02200, AT5G38410, AT5G38420, AT5G38430
GO:0015293	12	43	symporter activity	MF	0.00886035	AT1G12110, AT1G77690, AT2G21050, AT2G38120, AT3G26570, AT5G01240, AT5G09220, AT5G10180, AT5G19600, AT5G23810, AT5G49630, AT5G63850
GO:0009826	19	82	unidimensional cell growth	BP	0.00891194	AT1G20190, AT1G21270, AT1G31420, AT1G69530, AT1G75500, AT1G75750, AT2G06850, AT2G18300, AT2G28950, AT2G35620, AT2G37640, AT2G39700, AT3G19820, AT3G29030, AT3G55500, AT4G16780, AT4G28250, AT5G05690, AT5G19530
GO:0009536	50	297	plastid	CC	0.00919777	AT1G03055, AT1G03475, AT1G14810, AT1G32200, AT1G33810, AT1G47580, AT1G67090, AT1G68590, AT1G80560, AT2G02500, AT2G21280, AT2G29630, AT2G32480, AT2G35040, AT2G37860, AT2G38140, AT2G42770, AT2G43100, AT2G43750, AT2G44640, AT2G48070, AT3G22150, AT3G23940, AT3G56360, AT3G58610, AT3G58990, AT3G60750, AT3G63110, AT3G63190, AT3G63410, AT4G00370, AT4G01900, AT4G12030, AT4G20360, AT4G26900, AT4G33520, AT4…
GO:0042549	5	6	photosystem II stabilization	BP	0.0124747	AT1G71500, AT2G30570, AT3G50820, AT5G01920, AT5G66570
GO:0006952	60	433	defense response	BP	0.0132194	AT1G12010, AT1G17600, AT1G24020, AT1G31580, AT1G33590, AT1G35260, AT1G47370, AT1G51940, AT1G53350, AT1G57850, AT1G60800, AT1G62630, AT1G63360, AT1G65790, AT1G65800, AT1G66100, AT1G70890, AT1G72910, AT1G72930, AT1G75500, AT1G77330, AT1G77630, AT2G22000, AT2G31230, AT2G33550, AT2G35960, AT2G43910, AT2G46440, AT2G46450, AT3G03450, AT3G04210, AT3G11010, AT3G13560, AT3G22231, AT3G22275, AT3G23010, AT3…
GO:0048038	10	26	quinone binding	MF	0.0132194	AT1G70760, AT1G74880, AT4G09350, AT4G37925, AT5G21430, AT5G58260, AT5G62630, ATCG00420, ATCG00430, ATCG00440
GO:0016021	410	3683	integral component of membrane	CC	0.0197053	AT1G01170, AT1G01590, AT1G01620, AT1G01790, AT1G06475, AT1G08380, AT1G11130, AT1G11350, AT1G12110, AT1G12460, AT1G12990, AT1G13110, AT1G13250, AT1G13380, AT1G14160, AT1G14180, AT1G14250, AT1G14290, AT1G14345, AT1G14880, AT1G15150, AT1G15170, AT1G15180, AT1G15820, AT1G16260, AT1G16410, AT1G17200, AT1G17600, AT1G18265, AT1G18730, AT1G19150, AT1G21250, AT1G21270, AT1G22500, AT1G23080, AT1G26100, AT1…
GO:0043085	8	16	positive regulation of catalytic activity	BP	0.021282	AT1G03680, AT1G50320, AT2G34470, AT3G02730, AT3G15360, AT3G59400, AT4G03520, AT5G16400
GO:0090575	4	4	RNA polymerase II transcription factor complex	CC	0.0217421	AT2G41240, AT3G56970, AT3G56980, AT5G04150
GO:0009573	4	4	chloroplast ribulose bisphosphate carboxylase complex	CC	0.0217421	AT1G67090, AT5G38410, AT5G38420, AT5G38430
GO:0010258	4	4	NADH dehydrogenase complex (plastoquinone) assembly	BP	0.0219198	AT1G70760, AT1G74880, AT4G37925, AT5G58260
GO:0006468	72	641	protein phosphorylation	BP	0.0219198	AT1G12460, AT1G16260, AT1G21250, AT1G21270, AT1G21590, AT1G26150, AT1G28440, AT1G29720, AT1G31420, AT1G35710, AT1G48480, AT1G49580, AT1G51805, AT1G51940, AT1G54820, AT1G56120, AT1G60800, AT1G65190, AT1G65790, AT1G65800, AT1G69730, AT1G78290, AT1G80640, AT2G01950, AT2G07180, AT2G26730, AT2G28940, AT2G30390, AT2G35620, AT2G36570, AT2G37710, AT2G39180, AT2G44830, AT2G45340, AT2G45590, AT3G14840, AT3…
GO:0044550	17	73	secondary metabolite biosynthetic process	BP	0.0255175	AT1G13110, AT2G35660, AT2G45560, AT2G46660, AT3G10230, AT3G26230, AT3G26300, AT3G26320, AT3G28740, AT3G48280, AT3G61880, AT4G12310, AT4G12320, AT4G15760, AT5G24160, AT5G25120, AT5G57030
GO:0010196	5	7	nonphotochemical quenching	BP	0.0274496	AT1G15820, AT1G44575, AT1G56500, AT4G03280, AT4G10340
GO:0010582	5	8	floral meristem determinacy	BP	0.0293075	AT2G22540, AT2G33860, AT4G17460, AT4G24540, AT4G28190
GO:0009664	11	32	plant-type cell wall organization	BP	0.030695	AT1G20190, AT1G31420, AT1G69530, AT2G28950, AT2G35620, AT2G37640, AT2G39700, AT3G29030, AT3G55500, AT4G21960, AT4G28250
GO:0005960	4	5	glycine cleavage complex	CC	0.0322152	AT1G32470, AT2G26080, AT2G35370, AT4G33010
GO:0010114	14	50	response to red light	BP	0.032399	AT1G10470, AT1G19150, AT1G67090, AT1G69530, AT2G02950, AT2G37640, AT2G40100, AT3G08940, AT3G54890, AT4G10340, AT5G01530, AT5G38410, AT5G38420, AT5G38430
GO:0009637	13	49	response to blue light	BP	0.032399	AT1G10120, AT1G19150, AT1G67090, AT2G40100, AT3G08940, AT3G54890, AT4G10340, AT4G40060, AT5G01530, AT5G02200, AT5G38410, AT5G38420, AT5G38430
GO:0019684	9	21	photosynthesis, light reaction	BP	0.0363012	AT1G06680, AT3G01440, AT3G50820, AT4G12800, AT5G52100, AT5G66570, ATCG00420, ATCG00430, ATCG00440
GO:0006865	11	37	amino acid transport	BP	0.0375394	AT1G47670, AT1G77690, AT2G21050, AT2G24762, AT2G38120, AT3G54830, AT5G01240, AT5G09220, AT5G19500, AT5G23810, AT5G63850
GO:0009926	11	44	auxin polar transport	BP	0.0516353	AT1G23080, AT1G29430, AT1G29440, AT1G29460, AT1G70940, AT1G76530, AT1G77690, AT2G01420, AT2G38120, AT5G16530, AT5G19530
GO:0004674	62	556	protein serine/threonine kinase activity	MF	0.0525484	AT1G10470, AT1G11350, AT1G12460, AT1G20930, AT1G21250, AT1G21270, AT1G21590, AT1G26150, AT1G28440, AT1G31420, AT1G35710, AT1G48480, AT1G49580, AT1G51805, AT1G51940, AT1G60800, AT1G65790, AT1G65800, AT1G78290, AT1G80640, AT2G01950, AT2G07180, AT2G26730, AT2G35620, AT2G36570, AT2G37710, AT2G39180, AT2G45340, AT2G45590, AT3G14840, AT3G17840, AT3G19700, AT3G28040, AT3G45860, AT3G49670, AT3G51740, AT3…
GO:0009533	5	8	chloroplast stromal thylakoid	CC	0.0547096	AT1G67740, AT2G47940, AT3G26060, AT4G10340, AT5G23120
GO:0080158	4	5	chloroplast ribulose bisphosphate carboxylase complex biogenesis	BP	0.055446	AT1G67090, AT3G04550, AT3G56910, AT5G38410
GO:0009672	5	10	auxin:proton symporter activity	MF	0.0591883	AT1G23080, AT1G70940, AT1G76530, AT2G01420, AT5G16530
GO:0003333	7	20	amino acid transmembrane transport	BP	0.0592873	AT1G77690, AT2G21050, AT2G38120, AT5G01240, AT5G09220, AT5G19500, AT5G23810
GO:0048437	4	7	floral organ development	BP	0.0592873	AT1G11130, AT3G49670, AT4G20270, AT5G65700
GO:0055072	8	24	iron ion homeostasis	BP	0.070007	AT1G80830, AT2G41240, AT3G56970, AT3G56980, AT4G16370, AT4G37650, AT5G04150, AT5G51720
GO:0016984	4	5	ribulose-bisphosphate carboxylase activity	MF	0.072983	AT1G67090, AT5G38410, AT5G38420, AT5G38430
GO:0047100	3	3	glyceraldehyde-3-phosphate dehydrogenase (NADP+) (phosphorylating) activity	MF	0.0776366	AT1G12900, AT1G42970, AT3G26650
GO:0010190	5	8	cytochrome b6f complex assembly	BP	0.0787479	AT1G59840, AT3G17930, AT3G26710, AT4G31560, AT5G36120
GO:0010206	6	14	photosystem II repair	BP	0.0834688	AT1G03600, AT1G05385, AT1G54780, AT1G75690, AT2G47940, AT4G18370
GO:0006949	6	12	syncytium formation	BP	0.0834688	AT1G69530, AT2G28950, AT2G37640, AT2G39700, AT3G55500, AT4G28250
GO:0010305	7	24	leaf vascular tissue pattern formation	BP	0.0834688	AT1G11130, AT2G01950, AT2G32010, AT2G32280, AT2G36120, AT3G54720, AT5G46700
GO:0009409	44	274	response to cold	BP	0.0864469	AT1G03680, AT1G09340, AT1G16880, AT1G17610, AT1G23740, AT1G32060, AT1G35680, AT1G42970, AT1G45474, AT1G53240, AT1G61520, AT1G67090, AT2G03440, AT2G21660, AT2G33800, AT2G35040, AT2G36400, AT2G37220, AT2G39730, AT3G01500, AT3G08920, AT3G11170, AT3G11630, AT3G12780, AT3G14210, AT3G23700, AT3G23830, AT3G26650, AT3G47470, AT3G53460, AT3G54050, AT3G54890, AT3G61470, AT4G04330, AT4G09650, AT4G24770, AT4…
GO:0071555	29	187	cell wall organization	BP	0.0917397	AT1G11545, AT1G13250, AT1G49490, AT1G55850, AT1G56710, AT1G64390, AT1G75500, AT2G06850, AT2G32540, AT2G32990, AT2G36870, AT3G05910, AT3G09410, AT3G24480, AT3G44990, AT3G50760, AT3G62110, AT4G02130, AT4G03210, AT4G13840, AT4G18670, AT4G23820, AT4G28250, AT4G29360, AT4G37800, AT5G42100, AT5G58480, AT5G62380, AT5G65730
GO:0009508	7	18	plastid chromosome	CC	0.0917397	AT1G21600, AT2G32180, AT2G46820, AT3G46780, AT4G13670, AT5G24314, AT5G54180
GO:0072686	3	4	mitotic spindle	CC	0.0958919	AT4G09550, AT4G26760, AT5G55230
SF+Dr_vs_H2O+Dr H2O+Dr up
category	numDEInCat	numInCat	term	ontology	over_represented_FDR	gene_ids
GO:0009737	84	358	response to abscisic acid	BP	1.70241e-16	AT1G01560, AT1G05510, AT1G08920, AT1G20440, AT1G20450, AT1G20630, AT1G27730, AT1G29395, AT1G35720, AT1G43160, AT1G44170, AT1G48000, AT1G54100, AT1G58340, AT1G63840, AT1G71030, AT1G77120, AT2G15970, AT2G17840, AT2G21490, AT2G33380, AT2G33590, AT2G33700, AT2G35940, AT2G40170, AT2G40340, AT2G42540, AT2G46680, AT2G46830, AT2G47180, AT2G47190, AT2G47770, AT3G01420, AT3G02140, AT3G02410, AT3G05880, AT3…
GO:0009414	62	247	response to water deprivation	BP	3.6912e-13	AT1G08920, AT1G12610, AT1G20440, AT1G20450, AT1G27730, AT1G35720, AT1G43160, AT1G46768, AT1G47128, AT1G52890, AT1G54160, AT1G69310, AT1G77120, AT2G17840, AT2G21490, AT2G33590, AT2G33700, AT2G35300, AT2G37760, AT2G37770, AT2G38340, AT2G38470, AT2G38530, AT2G42540, AT2G46680, AT2G47180, AT2G47190, AT3G02480, AT3G05640, AT3G14440, AT3G15500, AT3G19580, AT3G22490, AT3G23920, AT3G24500, AT3G26830, AT3…
GO:0009611	46	179	response to wounding	BP	5.19867e-10	AT1G01470, AT1G04220, AT1G19180, AT1G27730, AT1G32920, AT1G43160, AT1G48500, AT1G65060, AT1G66760, AT1G74020, AT1G76650, AT2G02860, AT2G02990, AT2G26690, AT2G28900, AT2G30020, AT2G30490, AT2G32800, AT2G33150, AT2G34810, AT2G37040, AT3G11480, AT3G14050, AT3G17800, AT3G25250, AT3G44540, AT3G48520, AT3G51440, AT3G51460, AT3G61060, AT3G61190, AT4G16760, AT4G21440, AT4G22880, AT4G23600, AT4G24220, AT4…
GO:0009651	74	423	response to salt stress	BP	1.08901e-07	AT1G03220, AT1G08920, AT1G10370, AT1G11910, AT1G12610, AT1G16540, AT1G16850, AT1G21750, AT1G27730, AT1G27760, AT1G35720, AT1G43160, AT1G44170, AT1G48000, AT1G53580, AT1G54100, AT1G69310, AT1G70170, AT1G71030, AT1G77120, AT2G03760, AT2G17840, AT2G27300, AT2G30250, AT2G31180, AT2G33380, AT2G33700, AT2G37760, AT2G37770, AT2G38340, AT2G38470, AT2G42540, AT2G46500, AT2G46830, AT2G47180, AT2G47190, AT2…
GO:0006970	31	112	response to osmotic stress	BP	3.17048e-07	AT1G04220, AT1G16540, AT1G20440, AT1G35720, AT1G43160, AT1G58340, AT1G69310, AT1G77120, AT2G23030, AT2G30250, AT2G35300, AT2G38470, AT2G42540, AT2G47770, AT3G14440, AT3G20250, AT3G22490, AT3G46930, AT3G51960, AT3G58620, AT3G61890, AT4G21440, AT4G34710, AT5G06760, AT5G08560, AT5G15960, AT5G20830, AT5G49450, AT5G52310, AT5G57050, AT5G64750
GO:0009409	52	274	response to cold	BP	2.45043e-06	AT1G07720, AT1G09560, AT1G16540, AT1G20440, AT1G20450, AT1G27730, AT1G35720, AT1G43160, AT1G46768, AT1G55920, AT1G77120, AT2G17840, AT2G20990, AT2G28900, AT2G30250, AT2G33380, AT2G37760, AT2G37770, AT2G38470, AT2G42540, AT2G46830, AT2G47180, AT3G05880, AT3G05890, AT3G08720, AT3G22370, AT3G22840, AT3G23000, AT3G50260, AT3G50970, AT3G51960, AT3G53990, AT3G61190, AT4G02380, AT4G03430, AT4G24960, AT4…
GO:0009813	21	62	flavonoid biosynthetic process	BP	9.28333e-06	AT1G05680, AT1G17020, AT1G22340, AT1G22360, AT1G22370, AT1G22380, AT1G22400, AT1G73880, AT2G15480, AT2G15490, AT2G30140, AT2G36750, AT2G36800, AT2G43820, AT3G46660, AT3G46670, AT3G51240, AT4G09820, AT4G34131, AT5G05270, AT5G07990
GO:0016757	60	369	transferase activity, transferring glycosyl groups	MF	1.43975e-05	AT1G05170, AT1G05680, AT1G06780, AT1G11170, AT1G11940, AT1G22340, AT1G22360, AT1G22370, AT1G22380, AT1G22400, AT1G22610, AT1G27200, AT1G60140, AT1G60470, AT1G62305, AT1G67850, AT1G67880, AT1G68390, AT1G73810, AT1G73880, AT1G74380, AT2G01480, AT2G15480, AT2G15490, AT2G16890, AT2G18700, AT2G19880, AT2G30140, AT2G35710, AT2G36750, AT2G36770, AT2G36780, AT2G36800, AT2G41640, AT2G43820, AT2G44500, AT3…
GO:0009408	33	144	response to heat	BP	1.53076e-05	AT1G07400, AT1G12610, AT1G16540, AT1G17870, AT1G35720, AT1G52560, AT1G53540, AT1G58340, AT2G33590, AT2G38470, AT2G47180, AT3G08720, AT3G08970, AT3G10800, AT3G12580, AT3G24500, AT3G46230, AT3G53990, AT3G61190, AT4G10250, AT4G12400, AT4G21320, AT4G27670, AT4G36990, AT5G02490, AT5G05410, AT5G12030, AT5G22060, AT5G57050, AT5G57560, AT5G58070, AT5G59820, AT5G67180
GO:0006979	42	220	response to oxidative stress	BP	5.5588e-05	AT1G07400, AT1G09940, AT1G13340, AT1G14870, AT1G27730, AT1G35720, AT1G60470, AT1G68850, AT1G71695, AT1G78380, AT2G29450, AT2G31570, AT2G37040, AT2G40000, AT2G47180, AT3G01420, AT3G09640, AT3G11050, AT3G22200, AT3G25250, AT3G28340, AT3G46930, AT3G49120, AT3G53990, AT3G57520, AT4G02380, AT4G08390, AT4G12000, AT4G20830, AT4G32770, AT4G34710, AT4G37530, AT5G05340, AT5G14130, AT5G16960, AT5G16980, AT5…
GO:0008194	21	70	UDP-glycosyltransferase activity	MF	5.63694e-05	AT1G05680, AT1G22340, AT1G22360, AT1G22400, AT1G73880, AT2G15480, AT2G15490, AT2G16890, AT2G30140, AT2G36750, AT2G36770, AT2G36780, AT2G36800, AT2G43820, AT3G46660, AT3G46670, AT3G46680, AT3G46690, AT4G02280, AT4G34131, AT5G20830
GO:0016758	20	65	transferase activity, transferring hexosyl groups	MF	5.63694e-05	AT1G05170, AT1G05680, AT1G22360, AT1G22400, AT1G60470, AT1G73880, AT2G15480, AT2G15490, AT2G16890, AT2G30140, AT2G35710, AT2G36770, AT2G43820, AT2G47180, AT3G01040, AT3G28340, AT3G62660, AT4G26940, AT4G34131, AT5G15470
GO:0080044	16	44	quercetin 7-O-glucosyltransferase activity	MF	9.45238e-05	AT1G05680, AT1G22340, AT1G22360, AT1G22370, AT1G22380, AT1G22400, AT1G73880, AT2G15480, AT2G15490, AT2G30140, AT2G36750, AT2G36800, AT2G43820, AT3G46660, AT3G46670, AT4G34131
GO:0080043	16	45	quercetin 3-O-glucosyltransferase activity	MF	0.0001257	AT1G05680, AT1G22340, AT1G22360, AT1G22370, AT1G22380, AT1G22400, AT1G73880, AT2G15480, AT2G15490, AT2G30140, AT2G36750, AT2G36800, AT2G43820, AT3G46660, AT3G46670, AT4G34131
GO:0055114	126	1017	oxidation-reduction process	BP	0.000137014	AT1G02400, AT1G06080, AT1G06090, AT1G06570, AT1G08570, AT1G09500, AT1G09510, AT1G09940, AT1G17020, AT1G17745, AT1G17990, AT1G20630, AT1G21400, AT1G23800, AT1G30700, AT1G32350, AT1G35190, AT1G44170, AT1G53580, AT1G54100, AT1G55510, AT1G62180, AT1G62570, AT1G68850, AT1G71695, AT1G72680, AT1G74790, AT1G77120, AT1G78380, AT1G78570, AT2G19900, AT2G25450, AT2G27150, AT2G29350, AT2G29370, AT2G30490, AT2…
GO:0052696	16	46	flavonoid glucuronidation	BP	0.00014817	AT1G05680, AT1G22340, AT1G22360, AT1G22370, AT1G22380, AT1G22400, AT1G73880, AT2G15480, AT2G15490, AT2G30140, AT2G36750, AT2G36800, AT2G43820, AT3G46660, AT3G46670, AT4G34131
GO:0010150	19	72	leaf senescence	BP	0.000434121	AT1G11190, AT1G32450, AT1G54130, AT1G69490, AT1G73220, AT2G35980, AT2G42540, AT2G43570, AT4G02380, AT4G16110, AT4G18980, AT5G11520, AT5G13170, AT5G37600, AT5G39610, AT5G45900, AT5G51640, AT5G52300, AT5G52310
GO:0043231	21	92	intracellular membrane-bounded organelle	CC	0.00195338	AT1G05680, AT1G22340, AT1G22360, AT1G22370, AT1G22380, AT1G22400, AT1G73880, AT2G15480, AT2G15490, AT2G33380, AT2G36750, AT2G36800, AT2G43820, AT3G22910, AT3G23410, AT3G26830, AT3G44540, AT3G46660, AT3G46670, AT3G63380, AT4G34131
GO:0050832	32	178	defense response to fungus	BP	0.00258367	AT1G01470, AT1G15010, AT1G20440, AT1G47128, AT1G51090, AT1G65060, AT2G02120, AT2G30020, AT2G30770, AT2G33380, AT2G38470, AT2G39210, AT2G43510, AT3G01420, AT3G05360, AT3G12140, AT3G26830, AT3G49120, AT3G50970, AT3G52400, AT4G19230, AT4G21980, AT4G30650, AT4G31800, AT4G34410, AT5G20230, AT5G25110, AT5G25910, AT5G43580, AT5G45900, AT5G61600, AT5G64750
GO:0043565	48	313	sequence-specific DNA binding	MF	0.00332251	AT1G12610, AT1G13960, AT1G27730, AT1G48000, AT1G62300, AT1G66390, AT1G69310, AT1G71030, AT2G30250, AT2G31180, AT2G37260, AT2G38250, AT2G38340, AT2G38470, AT2G40340, AT2G46680, AT2G46830, AT2G47260, AT3G06490, AT3G09370, AT3G10800, AT3G19580, AT3G22830, AT3G27810, AT3G48920, AT3G49760, AT3G51960, AT3G61890, AT4G11660, AT4G21440, AT4G28110, AT4G31800, AT4G34590, AT4G36990, AT4G37790, AT5G01380, AT5…
GO:0045551	7	13	cinnamyl-alcohol dehydrogenase activity	MF	0.00871965	AT1G09500, AT1G09510, AT1G72680, AT2G34790, AT4G34230, AT4G37980, AT4G37990
GO:0010345	7	14	suberin biosynthetic process	BP	0.0107163	AT1G04220, AT3G11430, AT3G44540, AT5G13580, AT5G22500, AT5G23190, AT5G41040
GO:0005576	136	1218	extracellular region	CC	0.0114395	AT1G02310, AT1G02660, AT1G03220, AT1G04560, AT1G04960, AT1G09560, AT1G10090, AT1G11190, AT1G11910, AT1G11925, AT1G16850, AT1G28650, AT1G30360, AT1G32940, AT1G36622, AT1G47128, AT1G47710, AT1G47980, AT1G48100, AT1G54890, AT1G57590, AT1G61820, AT1G68765, AT1G68850, AT1G70170, AT1G71110, AT1G71695, AT1G74010, AT1G78230, AT2G01850, AT2G01890, AT2G02120, AT2G02990, AT2G04160, AT2G12400, AT2G15780, AT2…
GO:0009415	6	10	response to water	BP	0.0129229	AT1G20440, AT1G20450, AT2G21490, AT3G50970, AT3G50980, AT5G66400
GO:0006857	13	47	oligopeptide transport	BP	0.0129229	AT1G22570, AT1G32450, AT1G48370, AT1G65730, AT1G68570, AT1G69870, AT1G72120, AT2G26690, AT3G21670, AT3G53960, AT3G54140, AT4G21680, AT5G55930
GO:0042538	14	54	hyperosmotic salinity response	BP	0.0134555	AT2G25090, AT3G05880, AT3G14440, AT3G19580, AT3G51960, AT3G55610, AT4G23600, AT4G24960, AT5G46180, AT5G46830, AT5G52310, AT5G58070, AT5G59820, AT5G62490
GO:0034605	8	19	cellular response to heat	BP	0.0145524	AT1G43160, AT2G30250, AT2G38340, AT2G38470, AT3G08970, AT3G22840, AT4G14690, AT4G25380
GO:0090447	5	7	glycerol-3-phosphate 2-O-acyltransferase activity	MF	0.0151331	AT1G02390, AT1G06520, AT3G11430, AT4G01950, AT5G06090
GO:0044212	32	192	transcription regulatory region DNA binding	MF	0.0168855	AT1G02220, AT1G12610, AT1G13960, AT1G27730, AT1G48000, AT1G62300, AT1G66390, AT1G69310, AT1G71030, AT1G76580, AT2G31180, AT2G38340, AT2G38470, AT2G40340, AT2G47890, AT3G06490, AT3G09370, AT3G19580, AT3G27810, AT3G48920, AT4G21440, AT4G28110, AT5G04340, AT5G05410, AT5G13080, AT5G16600, AT5G24590, AT5G49450, AT5G54230, AT5G59820, AT5G61600, AT5G65210
GO:0042631	9	25	cellular response to water deprivation	BP	0.0182286	AT1G05680, AT1G29395, AT1G64660, AT1G78380, AT2G15970, AT3G10550, AT3G20660, AT4G02380, AT5G24090
GO:0020037	33	204	heme binding	MF	0.0237667	AT1G20630, AT1G68850, AT1G71695, AT2G30490, AT2G34500, AT2G45570, AT2G45580, AT2G46950, AT2G47770, AT3G01420, AT3G03470, AT3G09640, AT3G14680, AT3G26200, AT3G26280, AT3G26290, AT3G26830, AT3G48520, AT3G49120, AT4G08390, AT4G10040, AT4G19230, AT4G36380, AT4G37370, AT4G37430, AT4G37530, AT5G05340, AT5G07990, AT5G08250, AT5G14130, AT5G23190, AT5G25130, AT5G67310
GO:0009617	18	86	response to bacterium	BP	0.0238355	AT2G23150, AT2G30750, AT2G30770, AT2G32800, AT2G45220, AT3G12580, AT3G15352, AT3G26830, AT3G44300, AT3G50260, AT4G37980, AT4G37990, AT5G01600, AT5G02490, AT5G06320, AT5G26920, AT5G49450, AT5G49520
GO:0016021	346	3683	integral component of membrane	CC	0.0257076	AT1G01240, AT1G01453, AT1G01650, AT1G02000, AT1G02390, AT1G02610, AT1G02660, AT1G03070, AT1G04220, AT1G04560, AT1G04570, AT1G05170, AT1G06080, AT1G06090, AT1G06430, AT1G06520, AT1G06780, AT1G08230, AT1G08920, AT1G10090, AT1G11390, AT1G11925, AT1G11940, AT1G14730, AT1G14870, AT1G15010, AT1G16120, AT1G16860, AT1G17500, AT1G17870, AT1G19440, AT1G19970, AT1G20180, AT1G20970, AT1G21790, AT1G22570, AT1…
GO:0009644	13	52	response to high light intensity	BP	0.029422	AT1G01470, AT1G07350, AT1G17870, AT1G27730, AT1G52560, AT2G17840, AT2G42540, AT2G47180, AT3G12580, AT4G12400, AT4G27670, AT4G32770, AT5G12030
GO:0004366	5	8	glycerol-3-phosphate O-acyltransferase activity	MF	0.029422	AT1G02390, AT1G06520, AT3G11430, AT4G01950, AT5G06090
GO:0009809	13	51	lignin biosynthetic process	BP	0.029422	AT1G09500, AT1G09510, AT1G61820, AT1G72680, AT2G23910, AT2G33590, AT4G30470, AT4G34230, AT4G37980, AT4G37990, AT5G05340, AT5G13420, AT5G54160
GO:0042542	13	52	response to hydrogen peroxide	BP	0.029422	AT1G17870, AT1G20630, AT1G52560, AT1G77120, AT2G47180, AT3G12580, AT3G17790, AT4G12400, AT4G27670, AT5G01600, AT5G05410, AT5G12030, AT5G39610
GO:0004722	22	121	protein serine/threonine phosphatase activity	MF	0.0361373	AT1G47380, AT1G68410, AT2G01890, AT2G25620, AT2G29380, AT2G30020, AT2G33700, AT3G05580, AT3G05640, AT3G16800, AT3G17790, AT3G52780, AT3G52820, AT3G62260, AT4G11800, AT4G31750, AT4G31860, AT4G33920, AT5G27930, AT5G51760, AT5G57050, AT5G66080
GO:0016791	8	23	phosphatase activity	MF	0.0441737	AT1G02390, AT1G06520, AT1G73010, AT2G14110, AT3G11430, AT3G17790, AT4G01950, AT5G06090
GO:0010200	21	113	response to chitin	BP	0.0476589	AT1G27730, AT1G62300, AT2G38470, AT3G19580, AT3G28210, AT3G46080, AT3G50260, AT3G55980, AT4G11660, AT4G26120, AT4G28110, AT4G31800, AT4G34410, AT4G35480, AT5G04340, AT5G25910, AT5G46910, AT5G49520, AT5G59820, AT5G62020, AT5G66070
GO:0015020	6	13	glucuronosyltransferase activity	MF	0.048259	AT1G22340, AT1G22360, AT1G22370, AT1G22380, AT1G22400, AT2G28110
GO:0031225	26	154	anchored component of membrane	CC	0.0496433	AT1G05450, AT1G22480, AT1G23040, AT1G56320, AT1G69295, AT1G70170, AT1G74790, AT2G17760, AT2G22470, AT2G48140, AT3G04010, AT3G04640, AT3G13520, AT3G16860, AT3G22600, AT4G20830, AT4G27520, AT4G28085, AT5G11740, AT5G13900, AT5G20230, AT5G49280, AT5G50660, AT5G53870, AT5G64080, AT5G64310
GO:0042128	9	30	nitrate assimilation	BP	0.0496433	AT1G32450, AT1G68570, AT1G69870, AT2G26690, AT3G17820, AT3G21670, AT3G45060, AT4G21680, AT5G37600
GO:0050660	17	87	flavin adenine dinucleotide binding	MF	0.0501644	AT1G30700, AT1G62570, AT1G62620, AT2G27150, AT2G34790, AT2G34810, AT3G06810, AT3G23410, AT3G24170, AT3G45300, AT4G16760, AT4G20830, AT4G34890, AT4G37760, AT5G13700, AT5G65110, AT5G66760
GO:0007275	34	231	multicellular organism development	BP	0.0501644	AT1G02220, AT1G06430, AT1G23550, AT1G52890, AT1G56010, AT1G69490, AT1G70170, AT1G77450, AT2G20110, AT2G20825, AT2G27300, AT2G39250, AT2G45210, AT3G03660, AT3G04060, AT3G04070, AT3G04240, AT3G10490, AT3G13672, AT3G15500, AT3G25290, AT3G44290, AT3G59900, AT3G61890, AT4G17280, AT4G27410, AT5G09520, AT5G18270, AT5G24590, AT5G25790, AT5G39610, AT5G62520, AT5G62800, AT5G67180
GO:0102360	5	9	daphnetin 3-O-glucosyltransferase activity	MF	0.0501644	AT1G73880, AT2G15480, AT2G15490, AT3G46660, AT4G34131
GO:0080167	21	116	response to karrikin	BP	0.0518328	AT1G05680, AT1G06520, AT1G10370, AT1G61800, AT1G66390, AT2G23910, AT2G30490, AT2G36080, AT2G37040, AT3G11600, AT3G22840, AT3G45060, AT3G52740, AT3G57520, AT4G02940, AT4G33150, AT4G34710, AT4G37370, AT5G05270, AT5G05600, AT5G13750
GO:0009631	11	45	cold acclimation	BP	0.0668327	AT1G20440, AT1G20450, AT1G29395, AT2G15970, AT2G21490, AT2G42540, AT3G50970, AT3G50980, AT5G15960, AT5G59820, AT5G66400
GO:0035251	7	19	UDP-glucosyltransferase activity	MF	0.0668327	AT1G05680, AT1G73880, AT2G15480, AT2G15490, AT2G36750, AT2G43820, AT4G34131
GO:0016844	6	14	strictosidine synthase activity	MF	0.0668327	AT1G74000, AT1G74010, AT1G74020, AT3G51440, AT3G57010, AT3G57020
GO:0080148	3	3	negative regulation of response to water deprivation	BP	0.0668327	AT1G10370, AT3G01650, AT5G14420
GO:0050403	3	3	trans-zeatin O-beta-D-glucosyltransferase activity	MF	0.0668327	AT1G22400, AT2G36750, AT2G36800
GO:0050502	3	3	cis-zeatin O-beta-D-glucosyltransferase activity	MF	0.0668327	AT1G22400, AT2G36750, AT2G36800
GO:0019825	22	127	oxygen binding	MF	0.069227	AT2G30750, AT2G30770, AT2G34500, AT2G45570, AT2G45580, AT2G46950, AT3G03470, AT3G14680, AT3G26200, AT3G26280, AT3G26290, AT3G26830, AT3G48520, AT4G19230, AT4G36380, AT4G37370, AT4G37430, AT5G07990, AT5G08250, AT5G23190, AT5G25130, AT5G67310
GO:0009055	21	121	electron carrier activity	MF	0.0756155	AT1G22480, AT1G30700, AT2G15780, AT2G27150, AT2G27510, AT2G34790, AT2G34810, AT3G06810, AT3G23410, AT3G27380, AT3G45300, AT4G10040, AT4G16760, AT4G20830, AT4G27520, AT4G33040, AT4G33930, AT4G34890, AT5G20230, AT5G53870, AT5G65110
GO:0047893	5	10	flavonol 3-O-glucosyltransferase activity	MF	0.0762068	AT1G73880, AT2G15480, AT2G15490, AT3G46660, AT4G34131
GO:0009753	23	140	response to jasmonic acid	BP	0.0842222	AT1G13960, AT1G19180, AT1G43160, AT1G70170, AT1G71030, AT1G74020, AT2G26690, AT2G28900, AT2G31180, AT2G34810, AT2G39030, AT2G46830, AT3G06490, AT3G27810, AT3G51440, AT4G19810, AT4G22880, AT4G23600, AT4G34710, AT4G37760, AT5G07010, AT5G13330, AT5G37500
GO:0042594	5	12	response to starvation	BP	0.089727	AT1G54130, AT1G54710, AT2G40810, AT3G14050, AT5G54730

## Sheet: H2O+Dr vs H2O+H2O
H2O+Dr_vs_H2O+H2O
category	numDEInCat	numInCat	term	ontology	over_represented_FDR	gene_ids
GO:0005576	641	1218	extracellular region	CC	6.70648e-25	AT1G01300, AT1G02305, AT1G02310, AT1G02460, AT1G02640, AT1G02660, AT1G02816, AT1G02850, AT1G02900, AT1G03220, AT1G03290, AT1G04310, AT1G04520, AT1G04560, AT1G04680, AT1G04960, AT1G04970, AT1G05310, AT1G05590, AT1G07080, AT1G07230, AT1G07380, AT1G08830, AT1G09180, AT1G09390, AT1G09560, AT1G09750, AT1G09850, AT1G09870, AT1G09910, AT1G10090, AT1G10380, AT1G10460, AT1G10550, AT1G10740, AT1G11190, AT1…
GO:0009535	219	371	chloroplast thylakoid membrane	CC	5.04941e-13	AT1G03130, AT1G03600, AT1G03630, AT1G06430, AT1G06680, AT1G07320, AT1G07510, AT1G08380, AT1G12250, AT1G14150, AT1G14345, AT1G15820, AT1G15980, AT1G16880, AT1G18730, AT1G19150, AT1G20020, AT1G20340, AT1G29395, AT1G29910, AT1G29930, AT1G30380, AT1G31330, AT1G32060, AT1G33810, AT1G42970, AT1G44446, AT1G44575, AT1G49380, AT1G50020, AT1G50900, AT1G51110, AT1G51400, AT1G52220, AT1G52230, AT1G54780, AT1…
GO:0009579	135	210	thylakoid	CC	7.8086e-11	AT1G03130, AT1G03600, AT1G03680, AT1G06430, AT1G06680, AT1G07320, AT1G08380, AT1G12250, AT1G15820, AT1G20020, AT1G20340, AT1G21750, AT1G29910, AT1G29930, AT1G30380, AT1G31330, AT1G32060, AT1G35720, AT1G44575, AT1G52230, AT1G54780, AT1G55480, AT1G55670, AT1G56190, AT1G61520, AT1G64510, AT1G67090, AT1G68590, AT1G76100, AT1G76450, AT1G77490, AT1G78630, AT1G79040, AT2G04039, AT2G20260, AT2G21330, AT2…
GO:0048046	197	356	apoplast	CC	2.33367e-09	AT1G02900, AT1G03475, AT1G03680, AT1G06680, AT1G09340, AT1G09560, AT1G09750, AT1G10460, AT1G10550, AT1G11545, AT1G11860, AT1G12900, AT1G14720, AT1G15415, AT1G16080, AT1G19570, AT1G20020, AT1G23140, AT1G23310, AT1G29660, AT1G29670, AT1G32060, AT1G32940, AT1G32960, AT1G35720, AT1G36940, AT1G41830, AT1G42970, AT1G45130, AT1G45145, AT1G47128, AT1G47710, AT1G53240, AT1G55120, AT1G55490, AT1G62050, AT1…
GO:0009414	143	247	response to water deprivation	BP	2.17702e-08	AT1G01620, AT1G02930, AT1G08810, AT1G08920, AT1G08930, AT1G12110, AT1G12610, AT1G13740, AT1G15690, AT1G20440, AT1G20450, AT1G27730, AT1G28520, AT1G32560, AT1G33240, AT1G35720, AT1G43160, AT1G45249, AT1G46768, AT1G47128, AT1G52890, AT1G54160, AT1G56280, AT1G56600, AT1G58440, AT1G69270, AT1G69310, AT1G69700, AT1G76080, AT1G77120, AT1G80410, AT2G04030, AT2G14610, AT2G17840, AT2G18050, AT2G21490, AT2…
GO:0009534	134	222	chloroplast thylakoid	CC	2.17702e-08	AT1G03130, AT1G03600, AT1G03630, AT1G03680, AT1G06430, AT1G06680, AT1G08520, AT1G11860, AT1G12250, AT1G14150, AT1G14345, AT1G15820, AT1G15980, AT1G20020, AT1G20340, AT1G21500, AT1G29670, AT1G29910, AT1G29930, AT1G30380, AT1G31330, AT1G44575, AT1G51110, AT1G52230, AT1G54780, AT1G55480, AT1G55670, AT1G56500, AT1G61520, AT1G64680, AT1G64770, AT1G71500, AT1G74070, AT1G74470, AT1G75690, AT1G76080, AT1…
GO:0005886	1196	2878	plasma membrane	CC	3.14979e-08	AT1G01070, AT1G01580, AT1G01620, AT1G01650, AT1G02860, AT1G03010, AT1G03080, AT1G03220, AT1G03550, AT1G03870, AT1G04690, AT1G04780, AT1G04820, AT1G05150, AT1G05450, AT1G05570, AT1G05590, AT1G06220, AT1G06390, AT1G07000, AT1G07110, AT1G07230, AT1G07430, AT1G07630, AT1G07650, AT1G07810, AT1G07870, AT1G07890, AT1G08090, AT1G08230, AT1G08360, AT1G08500, AT1G08650, AT1G08680, AT1G08890, AT1G08920, AT1…
GO:0009737	191	358	response to abscisic acid	BP	6.1453e-08	AT1G01560, AT1G05470, AT1G05510, AT1G05630, AT1G08810, AT1G08920, AT1G08930, AT1G12420, AT1G13740, AT1G14920, AT1G20440, AT1G20450, AT1G20630, AT1G22640, AT1G24120, AT1G26120, AT1G27730, AT1G29395, AT1G32640, AT1G35720, AT1G43160, AT1G43670, AT1G43910, AT1G44170, AT1G45249, AT1G47510, AT1G48000, AT1G51500, AT1G51940, AT1G53300, AT1G54100, AT1G56280, AT1G56600, AT1G58340, AT1G59870, AT1G61340, AT1…
GO:0031225	98	154	anchored component of membrane	CC	1.22431e-07	AT1G03870, AT1G05450, AT1G08500, AT1G18650, AT1G20030, AT1G21090, AT1G22480, AT1G23040, AT1G24140, AT1G29980, AT1G35230, AT1G55260, AT1G55330, AT1G56320, AT1G61900, AT1G62790, AT1G64640, AT1G66970, AT1G69295, AT1G70170, AT1G70985, AT1G70990, AT1G74790, AT1G77630, AT2G01630, AT2G04780, AT2G14890, AT2G17760, AT2G22470, AT2G23130, AT2G25060, AT2G28410, AT2G34510, AT2G44290, AT2G45470, AT2G46330, AT2…
GO:0009505	126	216	plant-type cell wall	CC	1.22431e-07	AT1G01300, AT1G02640, AT1G03220, AT1G04040, AT1G05310, AT1G09750, AT1G18650, AT1G20220, AT1G21250, AT1G21670, AT1G21750, AT1G26770, AT1G28110, AT1G28290, AT1G30600, AT1G32960, AT1G33590, AT1G35140, AT1G41830, AT1G51630, AT1G53840, AT1G62440, AT1G65310, AT1G65590, AT1G67830, AT1G68560, AT1G69530, AT1G71695, AT1G72730, AT1G73590, AT1G74000, AT1G74010, AT1G75750, AT1G76160, AT1G78060, AT1G78850, AT1…
GO:0003700	508	1094	transcription factor activity, sequence-specific DNA binding	MF	1.31086e-07	AT1G01250, AT1G01520, AT1G01720, AT1G02220, AT1G03790, AT1G04250, AT1G06040, AT1G06160, AT1G06180, AT1G07470, AT1G07530, AT1G07640, AT1G07980, AT1G08290, AT1G08465, AT1G08540, AT1G08810, AT1G09530, AT1G10120, AT1G10200, AT1G10585, AT1G12610, AT1G12860, AT1G13260, AT1G13960, AT1G14350, AT1G14440, AT1G14580, AT1G14687, AT1G14920, AT1G16640, AT1G17520, AT1G17880, AT1G18400, AT1G18710, AT1G18860, AT1…
GO:0015979	78	119	photosynthesis	BP	5.93194e-07	AT1G03130, AT1G03630, AT1G08520, AT1G12000, AT1G15820, AT1G19150, AT1G20020, AT1G27730, AT1G29910, AT1G29930, AT1G30380, AT1G31330, AT1G43670, AT1G44575, AT1G49975, AT1G52230, AT1G54130, AT1G55480, AT1G55670, AT1G61520, AT1G61800, AT1G64810, AT1G67090, AT1G67740, AT1G74470, AT1G76450, AT1G76550, AT1G79040, AT2G06520, AT2G20260, AT2G26550, AT2G28605, AT2G30570, AT2G34430, AT2G39470, AT2G40100, AT2…
GO:0009416	91	150	response to light stimulus	BP	1.09139e-06	AT1G01120, AT1G03010, AT1G06040, AT1G07720, AT1G08810, AT1G15510, AT1G16880, AT1G17060, AT1G20090, AT1G20630, AT1G22500, AT1G25450, AT1G26945, AT1G29910, AT1G29930, AT1G42550, AT1G42970, AT1G43560, AT1G50280, AT1G55480, AT1G60950, AT1G66180, AT1G70940, AT1G75780, AT1G76560, AT1G80920, AT2G16280, AT2G17730, AT2G19690, AT2G26250, AT2G26640, AT2G29650, AT2G30490, AT2G32390, AT2G32400, AT2G34430, AT2…
GO:0055114	471	1017	oxidation-reduction process	BP	1.55394e-06	AT1G01580, AT1G02400, AT1G03475, AT1G03630, AT1G03680, AT1G03990, AT1G06080, AT1G06360, AT1G06570, AT1G06640, AT1G07890, AT1G08570, AT1G08830, AT1G09490, AT1G09500, AT1G09510, AT1G09940, AT1G11780, AT1G12010, AT1G12900, AT1G13100, AT1G13110, AT1G14190, AT1G14290, AT1G14810, AT1G15550, AT1G15950, AT1G16080, AT1G16300, AT1G16350, AT1G17020, AT1G17650, AT1G17745, AT1G20020, AT1G20340, AT1G20630, AT1…
GO:0005618	209	418	cell wall	CC	1.12596e-05	AT1G02930, AT1G03220, AT1G04040, AT1G04820, AT1G05310, AT1G06220, AT1G07890, AT1G09560, AT1G09750, AT1G10460, AT1G10550, AT1G11545, AT1G12000, AT1G14720, AT1G16120, AT1G20010, AT1G20190, AT1G20630, AT1G21670, AT1G26770, AT1G29670, AT1G31580, AT1G32940, AT1G32950, AT1G33590, AT1G35720, AT1G41830, AT1G45130, AT1G47960, AT1G48100, AT1G49490, AT1G50010, AT1G51570, AT1G53240, AT1G53840, AT1G55120, AT1…
GO:0043565	164	313	sequence-specific DNA binding	MF	1.21101e-05	AT1G06180, AT1G07530, AT1G08810, AT1G09950, AT1G12610, AT1G13960, AT1G14350, AT1G14920, AT1G18710, AT1G18860, AT1G19490, AT1G21450, AT1G22640, AT1G26960, AT1G27045, AT1G27730, AT1G28520, AT1G29280, AT1G32640, AT1G33240, AT1G42990, AT1G43700, AT1G45249, AT1G48000, AT1G50420, AT1G56280, AT1G56650, AT1G58110, AT1G61660, AT1G62300, AT1G66230, AT1G66390, AT1G68640, AT1G69310, AT1G69780, AT1G70920, AT1…
GO:0009570	303	635	chloroplast stroma	CC	1.21101e-05	AT1G01080, AT1G03475, AT1G03680, AT1G04820, AT1G05190, AT1G06680, AT1G07320, AT1G07890, AT1G08250, AT1G08520, AT1G08570, AT1G09340, AT1G09390, AT1G09830, AT1G10960, AT1G11860, AT1G12900, AT1G13930, AT1G14030, AT1G14810, AT1G15730, AT1G16080, AT1G16300, AT1G16880, AT1G17220, AT1G17650, AT1G17745, AT1G18500, AT1G19570, AT1G20010, AT1G20020, AT1G20340, AT1G23190, AT1G26230, AT1G29900, AT1G31860, AT1…
GO:0046658	55	81	anchored component of plasma membrane	CC	2.05045e-05	AT1G03870, AT1G08500, AT1G18650, AT1G61900, AT1G64640, AT1G66970, AT1G74790, AT1G77630, AT2G01630, AT2G02850, AT2G04780, AT2G13820, AT2G25060, AT2G27500, AT2G35960, AT2G35980, AT2G45470, AT2G45960, AT3G11660, AT3G13560, AT3G20600, AT3G29810, AT3G46550, AT3G46900, AT3G54200, AT3G54920, AT3G57240, AT4G12420, AT4G12730, AT4G12880, AT4G16120, AT4G26690, AT4G27520, AT4G29360, AT4G31140, AT4G31840, AT4…
GO:0016021	1494	3683	integral component of membrane	CC	3.51193e-05	AT1G01070, AT1G01120, AT1G01240, AT1G01430, AT1G01453, AT1G01500, AT1G01580, AT1G01610, AT1G01620, AT1G01650, AT1G01790, AT1G02000, AT1G02270, AT1G02280, AT1G02380, AT1G02390, AT1G02660, AT1G02720, AT1G03070, AT1G03520, AT1G03550, AT1G03990, AT1G04220, AT1G04310, AT1G04430, AT1G04520, AT1G04560, AT1G04570, AT1G05170, AT1G05210, AT1G05570, AT1G05640, AT1G05890, AT1G06080, AT1G06360, AT1G06430, AT1…
GO:0080167	72	116	response to karrikin	BP	3.76853e-05	AT1G01300, AT1G05680, AT1G06040, AT1G06520, AT1G07440, AT1G10370, AT1G10960, AT1G17200, AT1G23010, AT1G30530, AT1G33590, AT1G44575, AT1G50900, AT1G61800, AT1G61890, AT1G66390, AT1G70420, AT1G74670, AT2G01150, AT2G16660, AT2G23910, AT2G26250, AT2G29980, AT2G30490, AT2G36080, AT2G37040, AT2G40080, AT2G47930, AT3G02870, AT3G11600, AT3G19450, AT3G21560, AT3G22840, AT3G43800, AT3G44450, AT3G45060, AT3…
GO:0009941	260	546	chloroplast envelope	CC	5.03225e-05	AT1G01080, AT1G01790, AT1G02280, AT1G03130, AT1G03630, AT1G03680, AT1G05190, AT1G06430, AT1G06680, AT1G06950, AT1G09340, AT1G11840, AT1G11860, AT1G12900, AT1G13930, AT1G15690, AT1G15820, AT1G16080, AT1G16880, AT1G17220, AT1G19150, AT1G20630, AT1G26230, AT1G29395, AT1G29910, AT1G29930, AT1G30360, AT1G31330, AT1G31410, AT1G31800, AT1G32060, AT1G32080, AT1G32990, AT1G33810, AT1G35680, AT1G42970, AT1…
GO:0008194	48	70	UDP-glycosyltransferase activity	MF	6.80593e-05	AT1G01390, AT1G05560, AT1G05680, AT1G22340, AT1G30530, AT1G73880, AT1G78270, AT2G15480, AT2G15490, AT2G16890, AT2G18560, AT2G29730, AT2G30140, AT2G30150, AT2G31750, AT2G31790, AT2G36750, AT2G36770, AT2G36780, AT2G36800, AT2G43820, AT3G21560, AT3G21750, AT3G21790, AT3G46660, AT3G46670, AT3G46680, AT3G46690, AT3G46700, AT3G50740, AT3G53160, AT4G00550, AT4G01070, AT4G02280, AT4G14090, AT4G15260, AT4…
GO:0010200	70	113	response to chitin	BP	8.00051e-05	AT1G08930, AT1G19050, AT1G23030, AT1G27730, AT1G32640, AT1G42990, AT1G51700, AT1G62300, AT1G64380, AT1G66160, AT1G74410, AT1G80840, AT2G04240, AT2G13790, AT2G21210, AT2G23320, AT2G26150, AT2G34600, AT2G35930, AT2G36270, AT2G38470, AT2G40140, AT2G44840, AT3G15210, AT3G16530, AT3G19580, AT3G21150, AT3G23250, AT3G28210, AT3G46080, AT3G46620, AT3G49530, AT3G50060, AT3G50260, AT3G52450, AT3G52800, AT3…
GO:0044212	106	192	transcription regulatory region DNA binding	MF	0.000291624	AT1G02220, AT1G06180, AT1G07640, AT1G08810, AT1G12610, AT1G13960, AT1G14350, AT1G18710, AT1G21910, AT1G22640, AT1G24625, AT1G27730, AT1G48000, AT1G51700, AT1G52880, AT1G53320, AT1G56650, AT1G62300, AT1G66140, AT1G66230, AT1G66390, AT1G67030, AT1G68130, AT1G68360, AT1G69310, AT1G70920, AT1G71030, AT1G71130, AT1G76880, AT1G80840, AT2G16720, AT2G18300, AT2G20570, AT2G23290, AT2G23320, AT2G26150, AT2…
GO:0006952	198	433	defense response	BP	0.000366872	AT1G11000, AT1G11820, AT1G12010, AT1G13960, AT1G17380, AT1G17420, AT1G17600, AT1G18870, AT1G19450, AT1G23120, AT1G24020, AT1G27170, AT1G28360, AT1G31540, AT1G31580, AT1G33590, AT1G35310, AT1G43700, AT1G47370, AT1G47890, AT1G48500, AT1G50640, AT1G51940, AT1G53350, AT1G56520, AT1G57630, AT1G58807, AT1G58848, AT1G59124, AT1G59218, AT1G60800, AT1G61100, AT1G61190, AT1G61300, AT1G62380, AT1G62630, AT1…
GO:0080043	33	45	quercetin 3-O-glucosyltransferase activity	MF	0.000502063	AT1G05560, AT1G05680, AT1G07250, AT1G22340, AT1G22370, AT1G30530, AT1G73880, AT1G78270, AT2G15480, AT2G15490, AT2G29730, AT2G30140, AT2G31750, AT2G36750, AT2G36800, AT2G43820, AT3G21560, AT3G21750, AT3G46660, AT3G46670, AT3G50740, AT3G53160, AT4G01070, AT4G15490, AT4G15500, AT4G34131, AT4G34135, AT4G34138, AT5G05860, AT5G05870, AT5G05890, AT5G17050, AT5G54060
GO:0009751	78	136	response to salicylic acid	BP	0.000546012	AT1G02860, AT1G05560, AT1G06180, AT1G08810, AT1G13960, AT1G17520, AT1G21250, AT1G21270, AT1G21910, AT1G22640, AT1G43160, AT1G48000, AT1G49010, AT1G61340, AT1G71030, AT1G73260, AT1G76680, AT1G76930, AT1G80840, AT2G03760, AT2G05520, AT2G14560, AT2G16720, AT2G29420, AT2G31180, AT2G32690, AT2G33380, AT2G40000, AT2G40750, AT2G46830, AT2G47190, AT3G01420, AT3G02885, AT3G04290, AT3G09600, AT3G11280, AT3…
GO:0009740	32	44	gibberellic acid mediated signaling pathway	BP	0.000738083	AT1G09530, AT1G14920, AT1G15550, AT1G22690, AT1G67030, AT1G68360, AT1G74670, AT1G75750, AT2G14900, AT2G18300, AT2G20180, AT2G27300, AT2G36830, AT3G02885, AT3G05120, AT3G11540, AT3G27810, AT3G63010, AT4G09600, AT4G09610, AT4G24210, AT4G26150, AT4G30270, AT5G06100, AT5G11260, AT5G14920, AT5G15160, AT5G15230, AT5G17490, AT5G25900, AT5G56860, AT5G59845
GO:0080044	32	44	quercetin 7-O-glucosyltransferase activity	MF	0.000871917	AT1G05560, AT1G05680, AT1G07250, AT1G22340, AT1G22370, AT1G30530, AT1G73880, AT1G78270, AT2G15480, AT2G15490, AT2G29730, AT2G30140, AT2G31750, AT2G36750, AT2G36800, AT2G43820, AT3G21560, AT3G46660, AT3G46670, AT3G50740, AT3G53160, AT4G01070, AT4G15490, AT4G15500, AT4G34131, AT4G34135, AT4G34138, AT5G05860, AT5G05870, AT5G05890, AT5G17050, AT5G54060
GO:0052696	33	46	flavonoid glucuronidation	BP	0.000887724	AT1G05560, AT1G05680, AT1G07250, AT1G22340, AT1G22370, AT1G30530, AT1G43620, AT1G73880, AT1G78270, AT2G15480, AT2G15490, AT2G29730, AT2G30140, AT2G31750, AT2G36750, AT2G36800, AT2G43820, AT3G21560, AT3G46660, AT3G46670, AT3G50740, AT3G53160, AT4G01070, AT4G15490, AT4G15500, AT4G34131, AT4G34135, AT4G34138, AT5G05860, AT5G05870, AT5G05890, AT5G17050, AT5G54060
GO:0009611	95	179	response to wounding	BP	0.00123405	AT1G01470, AT1G01720, AT1G04220, AT1G05630, AT1G07640, AT1G09340, AT1G17380, AT1G17420, AT1G19180, AT1G22640, AT1G27730, AT1G32640, AT1G43160, AT1G48500, AT1G51400, AT1G51760, AT1G55480, AT1G61120, AT1G61340, AT1G65060, AT1G66760, AT1G67560, AT1G71697, AT1G72450, AT1G72520, AT1G73080, AT1G73500, AT1G74020, AT1G74950, AT1G76650, AT1G76680, AT1G76930, AT1G79380, AT1G80840, AT2G02990, AT2G26690, AT2…
GO:0009773	14	15	photosynthetic electron transport in photosystem I	BP	0.0032514	AT1G15980, AT1G18730, AT1G55370, AT1G55670, AT1G64770, AT1G70760, AT2G01590, AT2G46820, AT3G16250, AT3G54050, AT4G09650, AT4G11960, AT4G22890, AT5G64040
GO:0030095	16	18	chloroplast photosystem II	CC	0.00329448	AT1G03600, AT1G06680, AT1G14150, AT1G51400, AT1G67740, AT2G39470, AT3G01440, AT3G21055, AT3G50820, AT3G55330, AT4G05180, AT4G15510, AT4G21280, AT5G23120, AT5G66570, ATCG00430
GO:0006865	27	37	amino acid transport	BP	0.00335341	AT1G25530, AT1G44800, AT1G47670, AT1G77690, AT2G21050, AT2G24762, AT2G38120, AT2G39890, AT2G40420, AT2G41190, AT3G11900, AT3G28960, AT3G30390, AT3G54830, AT3G55740, AT3G56200, AT4G21120, AT4G25760, AT4G35180, AT5G01240, AT5G15240, AT5G19500, AT5G23810, AT5G24920, AT5G41800, AT5G57685, AT5G65990
GO:0009738	82	153	abscisic acid-activated signaling pathway	BP	0.00352587	AT1G05470, AT1G08650, AT1G15100, AT1G17550, AT1G23140, AT1G32640, AT1G42550, AT1G45249, AT1G51940, AT1G52570, AT1G52920, AT1G53300, AT1G54160, AT1G62660, AT1G62810, AT1G69260, AT1G69270, AT1G70800, AT1G70810, AT1G72770, AT1G74740, AT1G75240, AT2G01150, AT2G01540, AT2G03440, AT2G04550, AT2G22430, AT2G30020, AT2G36270, AT2G38310, AT2G38340, AT2G40340, AT2G41070, AT2G46510, AT2G46680, AT3G01090, AT3…
GO:0009651	200	423	response to salt stress	BP	0.00352587	AT1G01520, AT1G02920, AT1G02930, AT1G03220, AT1G06040, AT1G06180, AT1G07890, AT1G08830, AT1G08920, AT1G08930, AT1G10370, AT1G11910, AT1G12610, AT1G13930, AT1G14210, AT1G14920, AT1G15100, AT1G15690, AT1G16540, AT1G16850, AT1G17520, AT1G17880, AT1G18710, AT1G21750, AT1G22640, AT1G27730, AT1G27760, AT1G31470, AT1G35720, AT1G43160, AT1G44170, AT1G45249, AT1G47510, AT1G48000, AT1G49010, AT1G49300, AT1…
GO:0009753	77	140	response to jasmonic acid	BP	0.00352587	AT1G06160, AT1G06180, AT1G07640, AT1G08810, AT1G13960, AT1G17380, AT1G17420, AT1G17520, AT1G18710, AT1G19180, AT1G19570, AT1G21910, AT1G28290, AT1G32640, AT1G43160, AT1G44350, AT1G47510, AT1G49010, AT1G56650, AT1G61120, AT1G61340, AT1G70170, AT1G71030, AT1G72450, AT1G73080, AT1G74020, AT1G74950, AT1G76930, AT2G26690, AT2G31180, AT2G34600, AT2G34810, AT2G39030, AT2G39730, AT2G46370, AT2G46830, AT3…
GO:0009926	29	44	auxin polar transport	BP	0.00352587	AT1G15690, AT1G23080, AT1G29430, AT1G29440, AT1G29450, AT1G29460, AT1G29500, AT1G29510, AT1G70940, AT1G73590, AT1G76520, AT1G76530, AT1G77110, AT1G77690, AT2G01420, AT2G17500, AT2G26170, AT2G38120, AT2G42620, AT2G44990, AT3G28860, AT4G32810, AT4G33090, AT4G36760, AT5G01990, AT5G13930, AT5G16530, AT5G19530, AT5G55540
GO:0009718	15	17	anthocyanin-containing compound biosynthetic process	BP	0.00360318	AT1G56650, AT1G71030, AT1G78600, AT2G02990, AT3G21560, AT3G25710, AT3G28430, AT3G29590, AT4G01900, AT4G14090, AT4G17880, AT4G22880, AT4G27430, AT5G42800, AT5G54060
GO:0019253	17	20	reductive pentose-phosphate cycle	BP	0.00360318	AT1G12900, AT1G32060, AT1G42970, AT1G56190, AT1G67090, AT1G76560, AT2G45290, AT3G04790, AT3G12780, AT3G26650, AT3G54050, AT3G55800, AT3G60750, AT3G62410, AT5G38410, AT5G38420, AT5G38430
GO:0009733	106	208	response to auxin	BP	0.00428392	AT1G04250, AT1G17345, AT1G17520, AT1G29430, AT1G29440, AT1G29450, AT1G29460, AT1G29500, AT1G29510, AT1G30330, AT1G47510, AT1G49010, AT1G53230, AT1G56650, AT1G72430, AT1G75580, AT1G76520, AT1G76530, AT1G77690, AT2G04160, AT2G04550, AT2G06850, AT2G16580, AT2G17500, AT2G19690, AT2G21210, AT2G22240, AT2G23170, AT2G26740, AT2G31180, AT2G33860, AT2G34680, AT2G38120, AT2G45210, AT2G46370, AT2G46690, AT2…
GO:0009813	40	62	flavonoid biosynthetic process	BP	0.00428392	AT1G05560, AT1G05680, AT1G07250, AT1G17020, AT1G22340, AT1G22370, AT1G43620, AT1G53520, AT1G73880, AT1G78270, AT2G15480, AT2G15490, AT2G29730, AT2G30140, AT2G31750, AT2G36750, AT2G36800, AT2G43820, AT3G46660, AT3G46670, AT3G50740, AT3G51240, AT3G53160, AT3G55120, AT4G00040, AT4G01070, AT4G09820, AT4G15490, AT4G15500, AT4G25640, AT4G34131, AT4G34138, AT5G05270, AT5G05860, AT5G05870, AT5G05890, AT5…
GO:0005887	88	173	integral component of plasma membrane	CC	0.00483939	AT1G01620, AT1G05940, AT1G07810, AT1G08920, AT1G08930, AT1G10550, AT1G11260, AT1G15990, AT1G20840, AT1G21460, AT1G23090, AT1G28230, AT1G30220, AT1G30900, AT1G31820, AT1G31830, AT1G58030, AT1G63440, AT1G64780, AT1G66570, AT1G71880, AT1G75220, AT1G77210, AT1G77990, AT1G78000, AT2G16850, AT2G23980, AT2G26900, AT2G32830, AT2G34940, AT2G36830, AT2G37170, AT2G38290, AT2G39010, AT2G41560, AT2G45960, AT2…
GO:0009543	48	78	chloroplast thylakoid lumen	CC	0.00537037	AT1G03600, AT1G05385, AT1G06680, AT1G12250, AT1G14150, AT1G20340, AT1G51400, AT1G54780, AT1G73655, AT1G74070, AT1G76100, AT1G76450, AT1G79450, AT2G23670, AT2G28605, AT2G39470, AT2G44920, AT3G01440, AT3G01480, AT3G03630, AT3G10060, AT3G12340, AT3G15520, AT3G21055, AT3G26060, AT3G44020, AT3G50820, AT3G55330, AT3G56650, AT3G57680, AT3G60370, AT4G02530, AT4G05180, AT4G09010, AT4G15510, AT4G18370, AT4…
GO:0009409	135	274	response to cold	BP	0.00557114	AT1G01120, AT1G01860, AT1G02270, AT1G03680, AT1G07720, AT1G09340, AT1G09560, AT1G15950, AT1G16540, AT1G16880, AT1G17610, AT1G20440, AT1G20450, AT1G25450, AT1G27730, AT1G32060, AT1G35680, AT1G35720, AT1G42970, AT1G43160, AT1G46768, AT1G50460, AT1G53240, AT1G55490, AT1G55920, AT1G56600, AT1G61520, AT1G67090, AT1G69270, AT1G70200, AT1G76180, AT1G77120, AT1G80820, AT2G03440, AT2G16280, AT2G17840, AT2…
GO:0035251	16	19	UDP-glucosyltransferase activity	MF	0.00775373	AT1G05560, AT1G05590, AT1G05680, AT1G07250, AT1G73880, AT2G15480, AT2G15490, AT2G36750, AT2G43820, AT3G21750, AT4G01070, AT4G14090, AT4G34131, AT4G34135, AT5G03490, AT5G17050
GO:0047893	10	10	flavonol 3-O-glucosyltransferase activity	MF	0.00927178	AT1G07250, AT1G73880, AT2G15480, AT2G15490, AT2G29730, AT3G21750, AT3G46660, AT4G34131, AT4G34135, AT5G17050
GO:0019843	48	80	rRNA binding	MF	0.0108657	AT1G05190, AT1G07320, AT1G09340, AT1G15250, AT1G29070, AT1G30960, AT1G32990, AT1G35680, AT1G52300, AT1G64510, AT1G70200, AT1G77750, AT1G79850, AT2G33800, AT2G37190, AT2G39460, AT2G42740, AT2G43030, AT3G06430, AT3G16080, AT3G17465, AT3G44890, AT3G55280, AT3G63140, AT4G01310, AT4G10450, AT4G30800, AT4G30930, AT5G07090, AT5G13510, AT5G17870, AT5G23740, AT5G27740, AT5G45160, AT5G45775, AT5G58370, AT5…
GO:0042538	34	54	hyperosmotic salinity response	BP	0.0126977	AT1G06390, AT1G14920, AT1G16920, AT1G69700, AT2G25090, AT2G37570, AT2G39800, AT2G40950, AT2G41130, AT3G04290, AT3G05880, AT3G14440, AT3G19580, AT3G51960, AT3G55610, AT4G23600, AT4G24960, AT4G30960, AT4G30996, AT4G33000, AT5G01410, AT5G17490, AT5G43170, AT5G44650, AT5G46180, AT5G46830, AT5G49480, AT5G49720, AT5G52310, AT5G58070, AT5G59820, AT5G62490, AT5G65010, AT5G67450
GO:0010598	12	13	NAD(P)H dehydrogenase complex (plastoquinone)	CC	0.012753	AT1G15980, AT1G18730, AT1G64770, AT1G70760, AT1G74880, AT2G01590, AT3G16250, AT4G09350, AT4G37925, AT5G21430, AT5G39210, AT5G58260
GO:0000311	12	13	plastid large ribosomal subunit	CC	0.012753	AT1G07320, AT3G25920, AT3G27830, AT3G27850, AT3G44890, ATCG00780, ATCG00790, ATCG00810, ATCG00830, ATCG00840, ATCG01300, ATCG01310
GO:0015995	27	40	chlorophyll biosynthetic process	BP	0.0133974	AT1G03475, AT1G03630, AT1G08520, AT1G09940, AT1G44446, AT1G74470, AT1G78600, AT2G20180, AT2G40490, AT3G03710, AT3G14110, AT3G14930, AT3G21200, AT3G48730, AT3G56940, AT3G59400, AT4G15560, AT4G18480, AT4G25080, AT4G27430, AT4G27440, AT5G08280, AT5G13630, AT5G14220, AT5G18660, AT5G26030, AT5G45930
GO:0009636	32	49	response to toxic substance	BP	0.0135647	AT1G02920, AT1G02930, AT1G10360, AT1G10370, AT1G17170, AT1G53680, AT1G59700, AT1G69930, AT1G74590, AT1G77290, AT1G78370, AT2G03800, AT2G15490, AT2G29420, AT2G29440, AT2G29450, AT2G29460, AT2G29470, AT2G36750, AT2G37770, AT3G09270, AT3G21560, AT3G29670, AT3G43800, AT3G50740, AT4G01070, AT4G29210, AT5G02780, AT5G17220, AT5G35750, AT5G39050, AT5G62480
GO:0102336	13	15	3-oxo-arachidoyl-CoA synthase activity	MF	0.0135647	AT1G01120, AT1G04220, AT1G07720, AT1G19440, AT1G25450, AT2G15090, AT2G16280, AT2G26250, AT2G26640, AT2G28630, AT2G46720, AT4G34250, AT5G04530
GO:0102337	13	15	3-oxo-cerotoyl-CoA synthase activity	MF	0.0135647	AT1G01120, AT1G04220, AT1G07720, AT1G19440, AT1G25450, AT2G15090, AT2G16280, AT2G26250, AT2G26640, AT2G28630, AT2G46720, AT4G34250, AT5G04530
GO:0102338	13	15	3-oxo-lignoceronyl-CoA synthase activity	MF	0.0135647	AT1G01120, AT1G04220, AT1G07720, AT1G19440, AT1G25450, AT2G15090, AT2G16280, AT2G26250, AT2G26640, AT2G28630, AT2G46720, AT4G34250, AT5G04530
GO:0010114	32	50	response to red light	BP	0.0170008	AT1G08540, AT1G10470, AT1G15550, AT1G19150, AT1G32870, AT1G67090, AT1G69530, AT2G02950, AT2G21650, AT2G34640, AT2G37640, AT2G37770, AT2G40080, AT2G40100, AT2G46260, AT2G46340, AT3G08940, AT3G18780, AT3G27690, AT3G48100, AT4G08920, AT4G10340, AT4G14690, AT5G01530, AT5G11260, AT5G17880, AT5G24120, AT5G38410, AT5G38420, AT5G38430, AT5G53660, AT5G67030
GO:0102360	9	9	daphnetin 3-O-glucosyltransferase activity	MF	0.0200533	AT1G07250, AT1G73880, AT2G15480, AT2G15490, AT2G29730, AT3G21750, AT3G46660, AT4G34131, AT5G17050
GO:0016757	167	369	transferase activity, transferring glycosyl groups	MF	0.0221038	AT1G01390, AT1G01570, AT1G02720, AT1G03520, AT1G05150, AT1G05170, AT1G05560, AT1G05570, AT1G05680, AT1G06780, AT1G07250, AT1G08040, AT1G08660, AT1G10280, AT1G11170, AT1G11940, AT1G12990, AT1G13250, AT1G14970, AT1G19300, AT1G22340, AT1G22370, AT1G22610, AT1G23480, AT1G24070, AT1G24170, AT1G26810, AT1G27120, AT1G27200, AT1G30530, AT1G33430, AT1G38131, AT1G43620, AT1G51570, AT1G51630, AT1G53040, AT1…
GO:0016758	39	65	transferase activity, transferring hexosyl groups	MF	0.0234042	AT1G02720, AT1G05170, AT1G05680, AT1G13250, AT1G19300, AT1G24170, AT1G26810, AT1G27120, AT1G33430, AT1G56600, AT1G60470, AT1G70090, AT1G73880, AT1G78270, AT2G15480, AT2G15490, AT2G16890, AT2G30140, AT2G30150, AT2G31750, AT2G32430, AT2G35710, AT2G36770, AT2G43820, AT2G47180, AT3G01040, AT3G02350, AT3G50760, AT3G62660, AT4G01070, AT4G02130, AT4G15500, AT4G16600, AT4G21060, AT4G26940, AT4G34131, AT4…
GO:0071555	91	187	cell wall organization	BP	0.0257718	AT1G02460, AT1G05570, AT1G06780, AT1G11545, AT1G12780, AT1G13250, AT1G14720, AT1G19940, AT1G23480, AT1G24070, AT1G24170, AT1G48100, AT1G49490, AT1G55850, AT1G56710, AT1G57590, AT1G65310, AT1G68060, AT1G68560, AT1G70090, AT1G75500, AT1G75680, AT1G80170, AT2G06850, AT2G14620, AT2G18950, AT2G24630, AT2G27500, AT2G28110, AT2G32540, AT2G32990, AT2G33570, AT2G35650, AT2G36870, AT2G38540, AT2G38650, AT3…
GO:0007169	50	101	transmembrane receptor protein tyrosine kinase signaling pathway	BP	0.0257718	AT1G07650, AT1G12460, AT1G25320, AT1G28440, AT1G31420, AT1G35710, AT1G48480, AT1G53730, AT1G60630, AT1G68400, AT1G72180, AT1G73080, AT1G74360, AT2G01950, AT2G02780, AT2G16250, AT2G26730, AT2G27060, AT2G36570, AT2G41820, AT2G45340, AT3G03770, AT3G08680, AT3G17840, AT3G28040, AT3G47090, AT3G47570, AT3G49670, AT3G51740, AT3G56370, AT4G03390, AT4G20270, AT4G23740, AT4G34220, AT4G36180, AT4G37250, AT5…
GO:0009507	1331	3319	chloroplast	CC	0.0322144	AT1G01080, AT1G01390, AT1G01610, AT1G01620, AT1G01790, AT1G01860, AT1G02150, AT1G02280, AT1G02470, AT1G02820, AT1G03030, AT1G03055, AT1G03130, AT1G03475, AT1G03600, AT1G03630, AT1G03680, AT1G04820, AT1G05060, AT1G05190, AT1G05385, AT1G05560, AT1G05940, AT1G06240, AT1G06430, AT1G06570, AT1G06680, AT1G06950, AT1G07040, AT1G07320, AT1G07780, AT1G07890, AT1G08250, AT1G08380, AT1G08520, AT1G08540, AT1…
GO:0000038	10	11	very long-chain fatty acid metabolic process	BP	0.037311	AT1G01120, AT1G19440, AT1G25450, AT2G15090, AT2G16280, AT2G26250, AT2G34770, AT2G46720, AT4G34250, AT5G47120
GO:0015171	27	42	amino acid transmembrane transporter activity	MF	0.0394647	AT1G25530, AT1G44800, AT1G47670, AT1G58360, AT1G77380, AT1G77690, AT2G21050, AT2G38120, AT2G39890, AT2G41190, AT2G41700, AT3G11900, AT3G28960, AT3G30390, AT3G54830, AT3G55740, AT3G56200, AT4G08290, AT4G21120, AT4G35180, AT5G01240, AT5G04770, AT5G15240, AT5G23810, AT5G41800, AT5G49630, AT5G65990
GO:0006857	29	47	oligopeptide transport	BP	0.0412511	AT1G12110, AT1G18880, AT1G32450, AT1G48370, AT1G52190, AT1G65730, AT1G68570, AT1G69870, AT1G72120, AT1G72130, AT2G02020, AT2G26690, AT2G40460, AT3G01350, AT3G16180, AT3G17650, AT3G21670, AT3G53960, AT3G54140, AT4G10770, AT4G16370, AT4G27730, AT5G13400, AT5G24380, AT5G53550, AT5G55930, AT5G62680, AT5G62730, AT5G64410
GO:0031977	33	53	thylakoid lumen	CC	0.043251	AT1G06680, AT1G20340, AT1G54780, AT1G67090, AT1G76100, AT1G76450, AT2G21330, AT2G44920, AT3G01480, AT3G03630, AT3G15520, AT3G23400, AT3G50820, AT3G55330, AT3G56650, AT3G60370, AT3G62030, AT4G02530, AT4G05180, AT4G09010, AT4G15510, AT4G18370, AT4G21280, AT4G22240, AT4G24930, AT5G23120, AT5G45680, AT5G46390, AT5G52970, AT5G53490, AT5G66190, AT5G66570, ATCG00480
GO:0005975	111	231	carbohydrate metabolic process	BP	0.0441794	AT1G02000, AT1G02460, AT1G02850, AT1G05590, AT1G09910, AT1G11820, AT1G11840, AT1G15380, AT1G16300, AT1G22650, AT1G23190, AT1G26570, AT1G42550, AT1G45130, AT1G48100, AT1G53240, AT1G55120, AT1G55370, AT1G56710, AT1G61810, AT1G64770, AT1G65590, AT1G69800, AT1G70730, AT1G70820, AT1G74790, AT1G76130, AT1G79530, AT1G80160, AT1G80170, AT2G01630, AT2G05790, AT2G21370, AT2G27500, AT2G28470, AT2G32090, AT2…
GO:0046620	8	8	regulation of organ growth	BP	0.0459688	AT1G29430, AT1G29440, AT1G29450, AT1G29460, AT1G29500, AT1G29510, AT2G04550, AT4G29140
GO:0001135	42	72	transcription factor activity, RNA polymerase II transcription factor recruiting	MF	0.0459688	AT1G06180, AT1G08810, AT1G14350, AT1G18710, AT1G22640, AT1G48000, AT1G56650, AT1G66230, AT1G66390, AT1G71030, AT2G16720, AT2G23290, AT2G30615, AT2G31180, AT2G39880, AT2G47190, AT3G01140, AT3G06490, AT3G09370, AT3G12820, AT3G23250, AT3G27810, AT3G28910, AT3G46130, AT3G47600, AT3G48920, AT3G50060, AT3G55730, AT4G01680, AT4G05100, AT4G21440, AT4G28110, AT4G34990, AT4G38620, AT5G06100, AT5G15310, AT5…
GO:0005773	242	553	vacuole	CC	0.0469043	AT1G01620, AT1G02305, AT1G02816, AT1G02920, AT1G02930, AT1G04040, AT1G04970, AT1G07080, AT1G09340, AT1G09850, AT1G11260, AT1G11840, AT1G11910, AT1G14250, AT1G14700, AT1G14880, AT1G15000, AT1G15690, AT1G16780, AT1G16920, AT1G19450, AT1G19570, AT1G19910, AT1G20225, AT1G20840, AT1G21250, AT1G21750, AT1G23310, AT1G26540, AT1G27400, AT1G27480, AT1G30360, AT1G31480, AT1G32400, AT1G33700, AT1G35720, AT1…
GO:0009739	47	83	response to gibberellin	BP	0.0469043	AT1G06180, AT1G14920, AT1G15550, AT1G22690, AT1G26960, AT1G49010, AT1G50420, AT1G69530, AT1G71030, AT1G74670, AT1G75750, AT1G76180, AT2G04240, AT2G14900, AT2G27300, AT2G31730, AT2G36270, AT2G37640, AT2G46830, AT3G02885, AT3G05120, AT3G09600, AT3G11280, AT3G28910, AT3G46590, AT3G55730, AT3G63010, AT4G01280, AT4G09600, AT4G09610, AT4G19700, AT4G23060, AT4G24540, AT4G25000, AT4G30270, AT4G36410, AT5…
GO:0009055	64	121	electron carrier activity	MF	0.0480967	AT1G06830, AT1G08500, AT1G10960, AT1G22480, AT1G26390, AT1G26420, AT1G30700, AT1G50940, AT1G60950, AT1G64640, AT1G76100, AT1G77370, AT2G02850, AT2G25060, AT2G27150, AT2G27510, AT2G30540, AT2G34790, AT2G34810, AT2G42750, AT2G47870, AT2G47880, AT3G06810, AT3G16250, AT3G21460, AT3G27380, AT3G28850, AT3G43600, AT3G45300, AT3G51840, AT3G54900, AT3G57070, AT3G62930, AT3G62960, AT4G10040, AT4G12880, AT4…
GO:0009506	336	822	plasmodesma	CC	0.0480967	AT1G01620, AT1G02900, AT1G02930, AT1G03220, AT1G03530, AT1G04040, AT1G04520, AT1G04690, AT1G05150, AT1G05570, AT1G07750, AT1G07890, AT1G08360, AT1G09340, AT1G09560, AT1G09620, AT1G11130, AT1G11260, AT1G11350, AT1G11910, AT1G13100, AT1G15420, AT1G15910, AT1G18650, AT1G20220, AT1G20450, AT1G22610, AT1G22930, AT1G23080, AT1G23880, AT1G24160, AT1G27170, AT1G27400, AT1G28110, AT1G28290, AT1G29965, AT1…
GO:0015293	27	43	symporter activity	MF	0.0480967	AT1G12110, AT1G23090, AT1G31820, AT1G31830, AT1G32450, AT1G58360, AT1G66570, AT1G69850, AT1G69870, AT1G77380, AT1G77690, AT1G77990, AT1G78000, AT2G21050, AT2G26690, AT2G29650, AT2G32830, AT2G38120, AT3G15990, AT3G21670, AT3G26570, AT3G51895, AT5G01240, AT5G10180, AT5G19600, AT5G23810, AT5G49630
GO:0016020	556	1340	membrane	CC	0.0480967	AT1G01120, AT1G01300, AT1G01580, AT1G01610, AT1G01620, AT1G02390, AT1G03130, AT1G03220, AT1G03520, AT1G04280, AT1G04570, AT1G04680, AT1G04690, AT1G05190, AT1G06430, AT1G06475, AT1G06520, AT1G06950, AT1G07320, AT1G07720, AT1G08090, AT1G08280, AT1G08660, AT1G08890, AT1G08920, AT1G08930, AT1G09340, AT1G09900, AT1G11260, AT1G11860, AT1G12000, AT1G12640, AT1G12900, AT1G13100, AT1G13110, AT1G14345, AT1…
GO:0009654	17	23	photosystem II oxygen evolving complex	CC	0.0572037	AT1G06680, AT1G14150, AT1G76450, AT1G79040, AT2G28605, AT2G39470, AT3G01440, AT3G05410, AT3G50820, AT3G55330, AT3G56650, AT4G05180, AT4G15510, AT4G21280, AT4G28660, AT5G27390, AT5G66570
GO:0045490	25	39	pectin catabolic process	BP	0.0614709	AT1G04680, AT1G05310, AT1G53840, AT1G67750, AT1G68765, AT2G26440, AT2G43050, AT2G45220, AT3G07010, AT3G07970, AT3G09540, AT3G10720, AT3G14310, AT3G29090, AT3G49220, AT3G53190, AT3G54920, AT3G59010, AT4G02330, AT4G24780, AT4G33220, AT5G04310, AT5G20860, AT5G48900, AT5G63180
GO:0045298	11	13	tubulin complex	CC	0.0614709	AT1G04820, AT1G20010, AT1G50010, AT2G29550, AT3G53760, AT5G19770, AT5G19780, AT5G23860, AT5G44340, AT5G62690, AT5G62700
GO:0006979	106	220	response to oxidative stress	BP	0.0657271	AT1G02930, AT1G03680, AT1G07400, AT1G07890, AT1G08830, AT1G09940, AT1G11210, AT1G13340, AT1G14870, AT1G27730, AT1G31170, AT1G35720, AT1G45145, AT1G49300, AT1G49670, AT1G52200, AT1G53670, AT1G56600, AT1G58030, AT1G60470, AT1G68850, AT1G71695, AT1G73680, AT1G75280, AT1G76080, AT1G77490, AT1G78380, AT2G04795, AT2G05710, AT2G19810, AT2G22080, AT2G22420, AT2G24150, AT2G25080, AT2G29450, AT2G29500, AT2…
GO:0009672	9	10	auxin:proton symporter activity	MF	0.067411	AT1G23080, AT1G70940, AT1G76520, AT1G76530, AT1G77110, AT2G01420, AT2G17500, AT5G01990, AT5G16530
GO:0009637	29	49	response to blue light	BP	0.0686671	AT1G05630, AT1G08540, AT1G10120, AT1G19150, AT1G42550, AT1G67090, AT1G68050, AT1G70800, AT2G34640, AT2G40100, AT2G46340, AT3G01470, AT3G08940, AT3G27690, AT3G28860, AT3G45780, AT4G01120, AT4G08920, AT4G10340, AT4G34530, AT5G01530, AT5G02200, AT5G24120, AT5G38150, AT5G38410, AT5G38420, AT5G38430, AT5G43470, AT5G55280
GO:0009809	31	51	lignin biosynthetic process	BP	0.0686671	AT1G09490, AT1G09500, AT1G09510, AT1G15950, AT1G33030, AT1G61810, AT1G67980, AT1G72680, AT1G80820, AT2G21730, AT2G23910, AT2G33590, AT2G33600, AT3G11670, AT3G17390, AT3G19450, AT4G01070, AT4G30470, AT4G34050, AT4G34230, AT4G36220, AT4G37980, AT4G37990, AT4G39330, AT5G05170, AT5G05340, AT5G13420, AT5G14700, AT5G48930, AT5G54160, AT5G58490
GO:0009644	31	52	response to high light intensity	BP	0.0707606	AT1G01470, AT1G07350, AT1G17420, AT1G17870, AT1G27730, AT1G52560, AT1G61520, AT2G17840, AT2G22240, AT2G26150, AT2G29500, AT2G32120, AT2G39460, AT2G42540, AT2G47180, AT2G47450, AT3G12580, AT3G18780, AT3G51910, AT3G55280, AT3G61470, AT4G08920, AT4G22260, AT4G27670, AT4G32770, AT5G02120, AT5G04410, AT5G12030, AT5G53170, AT5G54270, AT5G61510
GO:0045551	11	13	cinnamyl-alcohol dehydrogenase activity	MF	0.0721018	AT1G09490, AT1G09500, AT1G09510, AT1G72680, AT2G21730, AT2G34790, AT3G19450, AT4G34230, AT4G37980, AT4G37990, AT4G39330
H2O+Dr_vs_H2O+H2O H2O+Dr up
category	numDEInCat	numInCat	term	ontology	over_represented_FDR	gene_ids
GO:0009737	143	358	response to abscisic acid	BP	3.88397e-20	AT1G01560, AT1G05510, AT1G08920, AT1G12420, AT1G13740, AT1G20440, AT1G20450, AT1G20630, AT1G22640, AT1G26120, AT1G27730, AT1G29395, AT1G32640, AT1G35720, AT1G43160, AT1G44170, AT1G45249, AT1G47510, AT1G48000, AT1G51500, AT1G54100, AT1G56280, AT1G56600, AT1G58340, AT1G61340, AT1G63840, AT1G65690, AT1G69270, AT1G71030, AT1G73980, AT1G76180, AT1G76930, AT1G77120, AT2G04550, AT2G05520, AT2G05710, AT2…
GO:0009414	107	247	response to water deprivation	BP	3.09313e-17	AT1G02930, AT1G08920, AT1G12610, AT1G13740, AT1G20440, AT1G20450, AT1G27730, AT1G28520, AT1G32560, AT1G35720, AT1G43160, AT1G45249, AT1G46768, AT1G47128, AT1G52890, AT1G54160, AT1G56280, AT1G56600, AT1G69270, AT1G69310, AT1G77120, AT2G14610, AT2G17840, AT2G18050, AT2G21490, AT2G22430, AT2G26740, AT2G33590, AT2G33700, AT2G35300, AT2G36270, AT2G37760, AT2G37770, AT2G38340, AT2G38470, AT2G38530, AT2…
GO:0009651	149	423	response to salt stress	BP	1.36565e-14	AT1G01520, AT1G02920, AT1G02930, AT1G03220, AT1G06040, AT1G06180, AT1G07890, AT1G08830, AT1G08920, AT1G10370, AT1G11910, AT1G12610, AT1G13930, AT1G15100, AT1G16540, AT1G16850, AT1G17520, AT1G18710, AT1G21750, AT1G22640, AT1G27730, AT1G27760, AT1G31470, AT1G35720, AT1G43160, AT1G44170, AT1G45249, AT1G47510, AT1G48000, AT1G49300, AT1G51500, AT1G53580, AT1G54100, AT1G56600, AT1G56650, AT1G61340, AT1…
GO:0009611	78	179	response to wounding	BP	2.2059e-13	AT1G01470, AT1G01720, AT1G04220, AT1G17380, AT1G17420, AT1G19180, AT1G22640, AT1G27730, AT1G32640, AT1G43160, AT1G48500, AT1G51760, AT1G61120, AT1G61340, AT1G65060, AT1G66760, AT1G71697, AT1G72520, AT1G73080, AT1G73500, AT1G74020, AT1G74950, AT1G76650, AT1G76930, AT1G80840, AT2G02990, AT2G26690, AT2G30020, AT2G30490, AT2G32800, AT2G33150, AT2G34600, AT2G34810, AT2G37040, AT2G38870, AT2G46370, AT2…
GO:0043565	111	313	sequence-specific DNA binding	MF	1.74205e-10	AT1G06180, AT1G07530, AT1G09950, AT1G12610, AT1G13960, AT1G18710, AT1G18860, AT1G19490, AT1G21450, AT1G22640, AT1G27730, AT1G28520, AT1G32640, AT1G42990, AT1G43700, AT1G45249, AT1G48000, AT1G50420, AT1G56280, AT1G56650, AT1G61660, AT1G62300, AT1G66390, AT1G68640, AT1G69310, AT1G70920, AT1G71030, AT1G71130, AT1G80840, AT2G16720, AT2G16770, AT2G22430, AT2G23320, AT2G26150, AT2G31180, AT2G36270, AT2…
GO:0003700	285	1094	transcription factor activity, sequence-specific DNA binding	MF	1.00776e-08	AT1G01250, AT1G01520, AT1G01720, AT1G02220, AT1G03790, AT1G06040, AT1G06180, AT1G07470, AT1G07530, AT1G07980, AT1G08290, AT1G08465, AT1G09530, AT1G10585, AT1G12610, AT1G13960, AT1G17520, AT1G18710, AT1G18860, AT1G19490, AT1G20696, AT1G21450, AT1G22490, AT1G22640, AT1G22985, AT1G27730, AT1G28360, AT1G28370, AT1G30500, AT1G32640, AT1G32870, AT1G34370, AT1G42990, AT1G43160, AT1G43700, AT1G45249, AT1…
GO:0009753	58	140	response to jasmonic acid	BP	6.89961e-08	AT1G06180, AT1G13960, AT1G17380, AT1G17420, AT1G17520, AT1G18710, AT1G19180, AT1G19570, AT1G32640, AT1G43160, AT1G44350, AT1G47510, AT1G56650, AT1G61120, AT1G61340, AT1G70170, AT1G71030, AT1G73080, AT1G74020, AT1G74950, AT1G76930, AT2G26690, AT2G31180, AT2G34600, AT2G34810, AT2G39030, AT2G46370, AT2G46830, AT3G06490, AT3G09600, AT3G23250, AT3G27810, AT3G46590, AT3G47600, AT3G51430, AT3G51440, AT3…
GO:0010200	50	113	response to chitin	BP	3.3506e-07	AT1G27730, AT1G32640, AT1G42990, AT1G51700, AT1G62300, AT1G64380, AT1G74410, AT1G80840, AT2G04240, AT2G23320, AT2G26150, AT2G34600, AT2G36270, AT2G38470, AT2G40140, AT2G44840, AT3G15210, AT3G19580, AT3G21150, AT3G23250, AT3G28210, AT3G46080, AT3G46620, AT3G49530, AT3G50260, AT3G52800, AT3G53600, AT3G55980, AT4G11660, AT4G17230, AT4G18880, AT4G26120, AT4G28110, AT4G28140, AT4G31550, AT4G33940, AT4…
GO:0006970	46	112	response to osmotic stress	BP	1.60211e-06	AT1G04220, AT1G16540, AT1G20440, AT1G32560, AT1G35720, AT1G43160, AT1G43700, AT1G58340, AT1G61340, AT1G65690, AT1G69310, AT1G77120, AT2G04240, AT2G23030, AT2G35300, AT2G38470, AT2G38750, AT2G42540, AT2G47770, AT3G14440, AT3G19420, AT3G20250, AT3G22490, AT3G46930, AT3G51960, AT3G61890, AT3G62770, AT3G63060, AT4G08500, AT4G17615, AT4G21440, AT4G33950, AT4G34710, AT4G39090, AT4G40010, AT5G06760, AT5…
GO:0008194	34	70	UDP-glycosyltransferase activity	MF	3.88277e-06	AT1G05560, AT1G05680, AT1G22340, AT1G73880, AT2G15480, AT2G15490, AT2G16890, AT2G30140, AT2G36750, AT2G36770, AT2G36780, AT2G36800, AT2G43820, AT3G21560, AT3G21750, AT3G21790, AT3G46660, AT3G46670, AT3G46680, AT3G46690, AT3G46700, AT3G53160, AT4G00550, AT4G01070, AT4G02280, AT4G14090, AT4G15260, AT4G15490, AT4G34131, AT4G34135, AT5G03490, AT5G05870, AT5G17050, AT5G20830
GO:0006914	22	37	autophagy	BP	5.10239e-06	AT1G03380, AT1G54210, AT1G54710, AT1G62040, AT2G05630, AT2G31260, AT2G40810, AT3G06420, AT3G15580, AT3G49590, AT3G59950, AT3G60640, AT3G61960, AT3G62770, AT4G04620, AT4G16520, AT4G21980, AT4G24690, AT5G45900, AT5G54730, AT5G61500, AT5G66930
GO:0006979	75	220	response to oxidative stress	BP	5.10239e-06	AT1G02930, AT1G07400, AT1G07890, AT1G08830, AT1G09940, AT1G11210, AT1G13340, AT1G14870, AT1G27730, AT1G31170, AT1G35720, AT1G45145, AT1G49300, AT1G49670, AT1G53670, AT1G56600, AT1G58030, AT1G60470, AT1G68850, AT1G71695, AT1G73680, AT1G78380, AT2G05710, AT2G19810, AT2G22080, AT2G22420, AT2G29450, AT2G29500, AT2G31570, AT2G37040, AT2G38380, AT2G39800, AT2G40000, AT2G40880, AT2G47180, AT3G01420, AT3…
GO:0035251	15	19	UDP-glucosyltransferase activity	MF	8.08301e-06	AT1G05560, AT1G05680, AT1G07250, AT1G73880, AT2G15480, AT2G15490, AT2G36750, AT2G43820, AT3G21750, AT4G01070, AT4G14090, AT4G34131, AT4G34135, AT5G03490, AT5G17050
GO:0009636	26	49	response to toxic substance	BP	4.18361e-05	AT1G02920, AT1G02930, AT1G10370, AT1G17170, AT1G53680, AT1G59700, AT1G69930, AT1G74590, AT1G77290, AT2G03800, AT2G15490, AT2G29420, AT2G29440, AT2G29450, AT2G29460, AT2G29470, AT2G36750, AT2G37770, AT3G09270, AT3G21560, AT4G01070, AT4G29210, AT5G02780, AT5G17220, AT5G39050, AT5G62480
GO:0009813	30	62	flavonoid biosynthetic process	BP	4.18361e-05	AT1G05560, AT1G05680, AT1G07250, AT1G17020, AT1G22340, AT1G22370, AT1G43620, AT1G73880, AT2G15480, AT2G15490, AT2G30140, AT2G36750, AT2G36800, AT2G43820, AT3G46660, AT3G46670, AT3G51240, AT3G53160, AT3G55120, AT4G00040, AT4G01070, AT4G09820, AT4G15490, AT4G25640, AT4G34131, AT5G05270, AT5G05870, AT5G07990, AT5G13930, AT5G17050
GO:0080043	24	45	quercetin 3-O-glucosyltransferase activity	MF	5.41117e-05	AT1G05560, AT1G05680, AT1G07250, AT1G22340, AT1G22370, AT1G73880, AT2G15480, AT2G15490, AT2G30140, AT2G36750, AT2G36800, AT2G43820, AT3G21560, AT3G21750, AT3G46660, AT3G46670, AT3G53160, AT4G01070, AT4G15490, AT4G34131, AT4G34135, AT5G05870, AT5G17050, AT5G54060
GO:0052696	24	46	flavonoid glucuronidation	BP	7.59646e-05	AT1G05560, AT1G05680, AT1G07250, AT1G22340, AT1G22370, AT1G43620, AT1G73880, AT2G15480, AT2G15490, AT2G30140, AT2G36750, AT2G36800, AT2G43820, AT3G21560, AT3G46660, AT3G46670, AT3G53160, AT4G01070, AT4G15490, AT4G34131, AT4G34135, AT5G05870, AT5G17050, AT5G54060
GO:0010150	30	72	leaf senescence	BP	0.000136705	AT1G11190, AT1G32450, AT1G54130, AT1G66330, AT1G69490, AT1G73220, AT1G73500, AT1G73680, AT2G35980, AT2G39200, AT2G42540, AT2G43570, AT3G10500, AT3G60800, AT3G62770, AT4G02380, AT4G12570, AT4G16110, AT4G18980, AT4G32940, AT5G11520, AT5G13170, AT5G39610, AT5G45900, AT5G51640, AT5G52300, AT5G52310, AT5G59220, AT5G64930, AT5G66100
GO:0080044	23	44	quercetin 7-O-glucosyltransferase activity	MF	0.000136705	AT1G05560, AT1G05680, AT1G07250, AT1G22340, AT1G22370, AT1G73880, AT2G15480, AT2G15490, AT2G30140, AT2G36750, AT2G36800, AT2G43820, AT3G21560, AT3G46660, AT3G46670, AT3G53160, AT4G01070, AT4G15490, AT4G34131, AT4G34135, AT5G05870, AT5G17050, AT5G54060
GO:0009809	25	51	lignin biosynthetic process	BP	0.000274737	AT1G09490, AT1G09500, AT1G09510, AT1G15950, AT1G33030, AT1G61810, AT1G67980, AT1G72680, AT1G80820, AT2G23910, AT2G33590, AT3G11670, AT4G01070, AT4G30470, AT4G34050, AT4G34230, AT4G36220, AT4G37980, AT4G37990, AT5G05340, AT5G13420, AT5G14700, AT5G48930, AT5G54160, AT5G58490
GO:0009269	13	18	response to desiccation	BP	0.000315491	AT1G01470, AT1G32640, AT1G44170, AT1G54100, AT1G76180, AT2G05520, AT2G21620, AT2G33380, AT2G39800, AT3G25760, AT4G39090, AT5G25610, AT5G52310
GO:0005576	282	1218	extracellular region	CC	0.000315491	AT1G02305, AT1G02310, AT1G02660, AT1G02816, AT1G02850, AT1G03220, AT1G03290, AT1G04310, AT1G04560, AT1G04960, AT1G04970, AT1G07080, AT1G07230, AT1G07380, AT1G08830, AT1G09180, AT1G09560, AT1G09850, AT1G09870, AT1G09910, AT1G10090, AT1G10740, AT1G11190, AT1G11910, AT1G11925, AT1G11960, AT1G12640, AT1G12672, AT1G14720, AT1G15190, AT1G16850, AT1G18460, AT1G20030, AT1G21310, AT1G21670, AT1G23010, AT1…
GO:0009738	51	153	abscisic acid-activated signaling pathway	BP	0.000315491	AT1G08650, AT1G15100, AT1G17550, AT1G23140, AT1G32640, AT1G45249, AT1G52570, AT1G52920, AT1G54160, AT1G62660, AT1G62810, AT1G69260, AT1G69270, AT1G70800, AT1G70810, AT1G72770, AT1G74740, AT2G01150, AT2G01540, AT2G04550, AT2G22430, AT2G30020, AT2G36270, AT2G38340, AT2G40340, AT2G41070, AT2G46510, AT2G46680, AT3G01090, AT3G04530, AT3G11410, AT3G15730, AT3G19290, AT3G19580, AT3G46620, AT3G57530, AT3…
GO:0047893	9	10	flavonol 3-O-glucosyltransferase activity	MF	0.000481312	AT1G07250, AT1G73880, AT2G15480, AT2G15490, AT3G21750, AT3G46660, AT4G34131, AT4G34135, AT5G17050
GO:0016021	744	3683	integral component of membrane	CC	0.000481312	AT1G01070, AT1G01240, AT1G01453, AT1G01500, AT1G01580, AT1G01650, AT1G02000, AT1G02270, AT1G02390, AT1G02660, AT1G03070, AT1G03520, AT1G03550, AT1G03990, AT1G04220, AT1G04310, AT1G04560, AT1G04570, AT1G05170, AT1G05890, AT1G06080, AT1G06430, AT1G06520, AT1G06780, AT1G07380, AT1G07390, AT1G07510, AT1G07870, AT1G08040, AT1G08230, AT1G08770, AT1G08920, AT1G09070, AT1G09920, AT1G10090, AT1G10280, AT1…
GO:0009718	12	17	anthocyanin-containing compound biosynthetic process	BP	0.000767946	AT1G56650, AT1G71030, AT1G78600, AT2G02990, AT3G21560, AT3G25710, AT3G28430, AT3G29590, AT4G14090, AT4G22880, AT5G42800, AT5G54060
GO:0016757	95	369	transferase activity, transferring glycosyl groups	MF	0.000809728	AT1G01570, AT1G03520, AT1G05170, AT1G05560, AT1G05680, AT1G06780, AT1G07250, AT1G08040, AT1G10280, AT1G11170, AT1G11940, AT1G19300, AT1G22340, AT1G22370, AT1G24070, AT1G27200, AT1G33430, AT1G43620, AT1G56600, AT1G60140, AT1G60470, AT1G62305, AT1G67850, AT1G67880, AT1G68020, AT1G68390, AT1G73740, AT1G73810, AT1G73880, AT2G15480, AT2G15490, AT2G16890, AT2G18700, AT2G22900, AT2G30140, AT2G31990, AT2…
GO:0016787	95	344	hydrolase activity	MF	0.000887745	AT1G02660, AT1G02670, AT1G04280, AT1G09740, AT1G10040, AT1G10740, AT1G14230, AT1G18360, AT1G18460, AT1G19190, AT1G23330, AT1G28960, AT1G33270, AT1G34340, AT1G44760, AT1G47510, AT1G48320, AT1G53580, AT1G57590, AT1G64110, AT1G66900, AT1G68300, AT1G68620, AT1G73480, AT1G73540, AT1G73920, AT1G77280, AT2G05260, AT2G14260, AT2G15730, AT2G30550, AT2G32150, AT2G36290, AT2G38740, AT2G39400, AT2G41250, AT2…
GO:0009751	47	136	response to salicylic acid	BP	0.00100752	AT1G05560, AT1G06180, AT1G13960, AT1G17520, AT1G22640, AT1G43160, AT1G48000, AT1G61340, AT1G71030, AT1G73260, AT1G76930, AT1G80840, AT2G03760, AT2G05520, AT2G16720, AT2G29420, AT2G31180, AT2G33380, AT2G40000, AT2G46830, AT2G47190, AT3G01420, AT3G02885, AT3G09600, AT3G46590, AT3G47600, AT3G48920, AT3G50410, AT3G51430, AT3G51440, AT3G55730, AT3G61190, AT4G01060, AT4G01280, AT4G05320, AT4G19040, AT4…
GO:0044212	62	192	transcription regulatory region DNA binding	MF	0.00101242	AT1G02220, AT1G06180, AT1G12610, AT1G13960, AT1G18710, AT1G22640, AT1G27730, AT1G48000, AT1G51700, AT1G52880, AT1G53320, AT1G56650, AT1G62300, AT1G66390, AT1G67030, AT1G68360, AT1G69310, AT1G70920, AT1G71030, AT1G71130, AT1G80840, AT2G16720, AT2G23320, AT2G26150, AT2G31180, AT2G38340, AT2G38470, AT2G40340, AT2G46270, AT2G47890, AT3G01970, AT3G06490, AT3G09370, AT3G11020, AT3G19290, AT3G19580, AT3…
GO:0006351	278	1246	transcription, DNA-templated	BP	0.0012289	AT1G01250, AT1G01520, AT1G01720, AT1G02220, AT1G03790, AT1G06040, AT1G07470, AT1G07530, AT1G07540, AT1G08290, AT1G08460, AT1G09530, AT1G09950, AT1G12370, AT1G12400, AT1G12610, AT1G13960, AT1G14490, AT1G15340, AT1G17380, AT1G17520, AT1G18860, AT1G19180, AT1G21450, AT1G22490, AT1G22640, AT1G22985, AT1G27730, AT1G28360, AT1G28370, AT1G28520, AT1G30500, AT1G32640, AT1G32870, AT1G33420, AT1G34370, AT1…
GO:0016758	27	65	transferase activity, transferring hexosyl groups	MF	0.00125091	AT1G05170, AT1G05680, AT1G19300, AT1G33430, AT1G56600, AT1G60470, AT1G73880, AT2G15480, AT2G15490, AT2G16890, AT2G30140, AT2G32430, AT2G35710, AT2G36770, AT2G43820, AT2G47180, AT3G01040, AT3G50760, AT3G62660, AT4G01070, AT4G16600, AT4G21060, AT4G26940, AT4G34131, AT4G34135, AT5G03490, AT5G62620
GO:0005773	138	553	vacuole	CC	0.00130377	AT1G02305, AT1G02816, AT1G02920, AT1G02930, AT1G04970, AT1G07080, AT1G09850, AT1G11840, AT1G11910, AT1G19570, AT1G19910, AT1G20225, AT1G21750, AT1G30360, AT1G31480, AT1G32400, AT1G33700, AT1G35720, AT1G43620, AT1G44170, AT1G47128, AT1G47960, AT1G52570, AT1G53210, AT1G53590, AT1G54030, AT1G55265, AT1G58030, AT1G62600, AT1G62660, AT1G62710, AT1G63010, AT1G64460, AT1G67360, AT1G71695, AT1G74000, AT1…
GO:0102360	8	9	daphnetin 3-O-glucosyltransferase activity	MF	0.0018285	AT1G07250, AT1G73880, AT2G15480, AT2G15490, AT3G21750, AT3G46660, AT4G34131, AT5G17050
GO:0005777	59	191	peroxisome	CC	0.0018285	AT1G01710, AT1G11840, AT1G16730, AT1G19570, AT1G20630, AT1G26930, AT1G47750, AT1G48320, AT1G49670, AT1G65890, AT1G69270, AT1G76150, AT2G06050, AT2G22780, AT2G26230, AT2G27490, AT2G29990, AT2G33150, AT2G42790, AT2G43020, AT2G45690, AT3G02360, AT3G03490, AT3G05290, AT3G06810, AT3G06860, AT3G12800, AT3G14130, AT3G15290, AT3G24170, AT3G51660, AT3G51840, AT3G52880, AT3G55290, AT3G57090, AT3G58750, AT3…
GO:0000421	9	11	autophagosome membrane	CC	0.00237162	AT1G62040, AT2G05630, AT2G31260, AT3G06420, AT3G15580, AT3G60640, AT4G04620, AT4G16520, AT4G21980
GO:0055114	238	1017	oxidation-reduction process	BP	0.00237162	AT1G01580, AT1G02400, AT1G03990, AT1G06080, AT1G06570, AT1G07890, AT1G08570, AT1G08830, AT1G09490, AT1G09500, AT1G09510, AT1G09940, AT1G15950, AT1G16300, AT1G17020, AT1G17745, AT1G20630, AT1G21400, AT1G23010, AT1G23800, AT1G24470, AT1G26390, AT1G26420, AT1G30700, AT1G31170, AT1G32350, AT1G35190, AT1G44170, AT1G44446, AT1G45145, AT1G52820, AT1G53580, AT1G53670, AT1G54100, AT1G55510, AT1G58030, AT1…
GO:0033110	8	9	Cvt vesicle membrane	CC	0.00319913	AT1G62040, AT2G05630, AT3G06420, AT3G15580, AT3G60640, AT4G04620, AT4G16520, AT4G21980
GO:0006355	319	1472	regulation of transcription, DNA-templated	BP	0.00340929	AT1G01250, AT1G01520, AT1G01720, AT1G02220, AT1G03790, AT1G06040, AT1G06180, AT1G07530, AT1G07540, AT1G07980, AT1G08290, AT1G08460, AT1G08465, AT1G09530, AT1G10585, AT1G12400, AT1G12610, AT1G13960, AT1G14490, AT1G15340, AT1G17380, AT1G17520, AT1G18710, AT1G18860, AT1G19180, AT1G19490, AT1G21450, AT1G22490, AT1G22640, AT1G22985, AT1G28360, AT1G28370, AT1G30500, AT1G32870, AT1G33420, AT1G34370, AT1…
GO:0020037	61	204	heme binding	MF	0.0042514	AT1G07890, AT1G20630, AT1G58030, AT1G64900, AT1G64950, AT1G66540, AT1G68850, AT1G71695, AT1G73680, AT2G12190, AT2G22420, AT2G24180, AT2G30490, AT2G34500, AT2G37970, AT2G38380, AT2G42250, AT2G45570, AT2G45580, AT2G46950, AT2G47770, AT3G01420, AT3G03470, AT3G09640, AT3G14660, AT3G14680, AT3G14690, AT3G19270, AT3G20100, AT3G26280, AT3G26290, AT3G26830, AT3G48520, AT3G48890, AT3G49120, AT3G53280, AT4…
GO:0006749	20	42	glutathione metabolic process	BP	0.00630798	AT1G02920, AT1G02930, AT1G10370, AT1G17170, AT1G53680, AT1G59700, AT1G69930, AT1G74590, AT1G78380, AT2G02390, AT2G29420, AT2G29440, AT2G29450, AT2G29460, AT2G29470, AT3G09270, AT3G24170, AT5G02780, AT5G17220, AT5G62480
GO:0009407	18	36	toxin catabolic process	BP	0.00703399	AT1G02920, AT1G02930, AT1G10370, AT1G17170, AT1G53680, AT1G59700, AT1G69930, AT1G74590, AT1G78380, AT2G02390, AT2G29420, AT2G29440, AT2G29450, AT2G29460, AT2G29470, AT3G09270, AT5G17220, AT5G62480
GO:0019825	41	127	oxygen binding	MF	0.00703399	AT1G64900, AT1G64950, AT1G66540, AT2G12190, AT2G24180, AT2G30750, AT2G30770, AT2G34500, AT2G42250, AT2G45570, AT2G45580, AT2G46950, AT3G03470, AT3G14660, AT3G14680, AT3G14690, AT3G19270, AT3G20100, AT3G26280, AT3G26290, AT3G26830, AT3G48520, AT3G53280, AT4G12300, AT4G19230, AT4G32690, AT4G36380, AT4G37310, AT4G37320, AT4G37370, AT4G37430, AT5G04660, AT5G07990, AT5G08250, AT5G10610, AT5G23190, AT5…
GO:0006950	18	39	response to stress	BP	0.00703399	AT1G01680, AT1G02820, AT1G09740, AT1G20450, AT1G44760, AT1G68300, AT1G77280, AT2G21620, AT2G47710, AT3G01520, AT3G03270, AT3G53990, AT4G27320, AT5G14680, AT5G17390, AT5G54430, AT5G62570, AT5G66400
GO:0009408	45	144	response to heat	BP	0.00767406	AT1G07400, AT1G07890, AT1G12610, AT1G16540, AT1G17870, AT1G28520, AT1G35720, AT1G52560, AT1G53540, AT1G58340, AT2G22240, AT2G26150, AT2G29500, AT2G32120, AT2G33590, AT2G38470, AT2G38750, AT2G38760, AT2G47180, AT3G02885, AT3G08720, AT3G08970, AT3G09350, AT3G10800, AT3G12580, AT3G24500, AT3G46230, AT3G53990, AT3G61190, AT4G10250, AT4G21320, AT4G26080, AT4G27670, AT4G36990, AT5G05410, AT5G09590, AT5…
GO:0080167	39	116	response to karrikin	BP	0.00984942	AT1G05680, AT1G06040, AT1G06520, AT1G10370, AT1G23010, AT1G61800, AT1G61890, AT1G66390, AT1G70420, AT2G01150, AT2G23910, AT2G30490, AT2G36080, AT2G37040, AT2G40080, AT3G11600, AT3G21560, AT3G22840, AT3G45060, AT3G47600, AT3G52360, AT3G52740, AT3G55120, AT3G57520, AT3G61220, AT4G02940, AT4G33150, AT4G34710, AT4G37370, AT4G37470, AT5G02270, AT5G05270, AT5G05600, AT5G11260, AT5G13750, AT5G17050, AT5…
GO:0005506	58	201	iron ion binding	MF	0.0133828	AT1G35190, AT1G44446, AT1G64900, AT1G64950, AT1G66540, AT1G69640, AT2G12190, AT2G24180, AT2G27150, AT2G30490, AT2G31350, AT2G34500, AT2G42250, AT2G42750, AT2G43080, AT2G45570, AT2G45580, AT2G46950, AT3G03470, AT3G14660, AT3G14680, AT3G14690, AT3G19270, AT3G20100, AT3G26280, AT3G26290, AT3G26830, AT3G48520, AT3G50210, AT3G53280, AT3G55970, AT4G12300, AT4G15440, AT4G16765, AT4G19230, AT4G25700, AT4…
GO:0050660	29	87	flavin adenine dinucleotide binding	MF	0.0137682	AT1G03990, AT1G26390, AT1G26420, AT1G30700, AT1G50940, AT1G62540, AT1G62560, AT1G62570, AT1G62600, AT1G62620, AT1G63370, AT1G75450, AT2G27150, AT2G34790, AT2G34810, AT3G06810, AT3G24170, AT3G45300, AT3G51840, AT3G52880, AT4G16760, AT4G28570, AT4G34890, AT4G37760, AT5G03630, AT5G13700, AT5G24150, AT5G65110, AT5G66760
GO:0015031	77	294	protein transport	BP	0.024565	AT1G03380, AT1G03550, AT1G06210, AT1G13340, AT1G15880, AT1G17530, AT1G18200, AT1G19650, AT1G19970, AT1G20350, AT1G21380, AT1G26690, AT1G29330, AT1G43890, AT1G49300, AT1G54210, AT1G54710, AT1G60970, AT1G62040, AT1G71980, AT1G75370, AT1G76970, AT2G01470, AT2G05630, AT2G15310, AT2G19830, AT2G31260, AT2G36680, AT2G40810, AT3G03490, AT3G06420, AT3G06540, AT3G09910, AT3G15580, AT3G22845, AT3G24840, AT3…
GO:0016874	55	206	ligase activity	MF	0.0285074	AT1G01680, AT1G05890, AT1G10560, AT1G12760, AT1G15100, AT1G24330, AT1G60190, AT1G65040, AT1G65060, AT1G65890, AT1G66630, AT1G76390, AT1G79110, AT2G01150, AT2G01735, AT2G04240, AT2G17450, AT2G18600, AT2G22010, AT2G28840, AT2G39720, AT2G40830, AT2G42360, AT2G45920, AT3G01650, AT3G09770, AT3G13672, AT3G19910, AT3G19950, AT3G46620, AT3G54850, AT4G11370, AT4G12570, AT4G14220, AT4G19700, AT4G23450, AT4…
GO:0080144	6	7	amino acid homeostasis	BP	0.0285074	AT1G16300, AT1G44800, AT1G58030, AT1G79530, AT3G09770, AT4G08290
GO:0009873	40	129	ethylene-activated signaling pathway	BP	0.0293891	AT1G01250, AT1G04310, AT1G22985, AT1G28360, AT1G28370, AT1G43160, AT1G46768, AT1G50640, AT1G52570, AT1G53170, AT1G53910, AT1G62300, AT1G64380, AT1G71130, AT1G73500, AT2G25820, AT2G39250, AT2G44840, AT3G15210, AT3G15730, AT3G20310, AT3G23220, AT3G23240, AT3G24500, AT3G50260, AT3G54320, AT3G61630, AT4G06746, AT4G16110, AT4G16750, AT4G19040, AT4G28140, AT4G34410, AT4G36900, AT5G13330, AT5G44210, AT5…
GO:0016621	7	9	cinnamoyl-CoA reductase activity	MF	0.0340159	AT1G15950, AT1G80820, AT2G23910, AT2G33590, AT4G30470, AT5G14700, AT5G58490
GO:0080024	5	5	indolebutyric acid metabolic process	BP	0.0346079	AT1G05680, AT3G05290, AT4G05530, AT4G14430, AT5G27520
GO:1903507	9	14	negative regulation of nucleic acid-templated transcription	BP	0.0376778	AT1G17380, AT1G19180, AT1G48500, AT1G74950, AT2G34600, AT3G17860, AT3G43440, AT5G13220, AT5G20900
GO:0004364	19	44	glutathione transferase activity	MF	0.0376778	AT1G02920, AT1G02930, AT1G10370, AT1G17170, AT1G53680, AT1G59700, AT1G69930, AT1G74590, AT1G78380, AT2G02390, AT2G29420, AT2G29440, AT2G29450, AT2G29460, AT2G29470, AT3G09270, AT5G02780, AT5G17220, AT5G62480
GO:0007275	63	231	multicellular organism development	BP	0.0376778	AT1G01720, AT1G02220, AT1G06430, AT1G08465, AT1G23550, AT1G32870, AT1G52880, AT1G52890, AT1G56010, AT1G63245, AT1G66630, AT1G67030, AT1G68795, AT1G69490, AT1G70170, AT1G70800, AT1G77450, AT2G20110, AT2G20825, AT2G27300, AT2G39250, AT2G45210, AT2G46690, AT3G03660, AT3G04060, AT3G04070, AT3G04240, AT3G10490, AT3G10500, AT3G12830, AT3G13672, AT3G15500, AT3G19270, AT3G25290, AT3G44290, AT3G44735, AT3…
GO:0045893	44	152	positive regulation of transcription, DNA-templated	BP	0.0387622	AT1G07530, AT1G28520, AT1G32640, AT1G43160, AT1G45249, AT1G46768, AT1G56170, AT1G56280, AT1G61660, AT1G71130, AT1G73500, AT2G22430, AT2G26150, AT2G36270, AT2G38340, AT2G40340, AT2G40950, AT2G46680, AT2G46830, AT2G47190, AT3G01470, AT3G10500, AT3G11020, AT3G19290, AT3G24500, AT3G50410, AT3G61890, AT3G62420, AT4G01550, AT4G18880, AT4G25490, AT4G27410, AT4G34000, AT4G38000, AT5G04410, AT5G05410, AT5…
GO:0009631	18	45	cold acclimation	BP	0.0398448	AT1G20440, AT1G20450, AT1G28520, AT1G29395, AT1G43620, AT1G76180, AT2G15970, AT2G21490, AT2G42540, AT3G50970, AT3G50980, AT4G04800, AT4G08500, AT4G25480, AT4G25490, AT5G15960, AT5G59820, AT5G66400
GO:0043231	29	92	intracellular membrane-bounded organelle	CC	0.0398448	AT1G05680, AT1G07250, AT1G22340, AT1G22370, AT1G63440, AT1G73880, AT2G15480, AT2G15490, AT2G33380, AT2G36750, AT2G36800, AT2G43820, AT3G21560, AT3G22910, AT3G26830, AT3G44540, AT3G46660, AT3G46670, AT3G47950, AT3G53160, AT3G63380, AT4G00355, AT4G01070, AT4G15490, AT4G34131, AT4G34135, AT5G05870, AT5G17050, AT5G54060
GO:0009723	35	113	response to ethylene	BP	0.0398448	AT1G13960, AT1G17520, AT1G56650, AT1G68765, AT1G71030, AT2G05520, AT2G31180, AT2G46830, AT2G47190, AT3G06490, AT3G09600, AT3G15210, AT3G23250, AT3G24500, AT3G46590, AT3G47600, AT3G51430, AT3G51440, AT3G55730, AT4G01280, AT4G02380, AT4G05100, AT4G16110, AT4G19040, AT4G32940, AT4G34990, AT5G08560, AT5G13330, AT5G17490, AT5G37260, AT5G39610, AT5G44790, AT5G52660, AT5G60360, AT5G67300
GO:0033539	6	8	fatty acid beta-oxidation using acyl-CoA dehydrogenase	BP	0.0398448	AT1G50940, AT3G06810, AT3G45300, AT3G51840, AT4G16760, AT5G65110
GO:0052890	6	8	oxidoreductase activity, acting on the CH-CH group of donors, with a flavin as acceptor	MF	0.0398448	AT1G50940, AT3G06810, AT3G45300, AT3G51840, AT4G16760, AT5G65110
GO:0042542	20	52	response to hydrogen peroxide	BP	0.0428891	AT1G17870, AT1G20630, AT1G52560, AT1G73260, AT1G77120, AT2G18170, AT2G22240, AT2G26150, AT2G29500, AT2G32120, AT2G47180, AT3G12580, AT3G17790, AT4G12570, AT4G27670, AT5G01600, AT5G05410, AT5G12030, AT5G39610, AT5G63160
GO:0009644	20	52	response to high light intensity	BP	0.0435695	AT1G01470, AT1G07350, AT1G17420, AT1G17870, AT1G27730, AT1G52560, AT2G17840, AT2G22240, AT2G26150, AT2G29500, AT2G32120, AT2G42540, AT2G47180, AT3G12580, AT4G22260, AT4G27670, AT4G32770, AT5G04410, AT5G12030, AT5G61510
GO:0010017	11	22	red or far-red light signaling pathway	BP	0.0460028	AT1G09530, AT2G24540, AT2G37970, AT2G40080, AT2G42540, AT2G46340, AT3G21150, AT3G62090, AT4G16250, AT5G11260, AT5G15960
GO:0042594	7	12	response to starvation	BP	0.0507895	AT1G03380, AT1G54130, AT1G54710, AT2G40810, AT3G14050, AT3G62770, AT5G54730
GO:0042538	20	54	hyperosmotic salinity response	BP	0.0507895	AT2G25090, AT2G37570, AT2G39800, AT2G40950, AT3G05880, AT3G14440, AT3G19580, AT3G51960, AT3G55610, AT4G23600, AT4G24960, AT4G30960, AT5G17490, AT5G46180, AT5G46830, AT5G49480, AT5G52310, AT5G58070, AT5G59820, AT5G62490
GO:0008378	9	16	galactosyltransferase activity	MF	0.0507895	AT1G05170, AT1G33430, AT2G22900, AT2G32430, AT3G06510, AT4G21060, AT4G26940, AT4G37690, AT5G62620
GO:0001135	26	72	transcription factor activity, RNA polymerase II transcription factor recruiting	MF	0.0507895	AT1G06180, AT1G18710, AT1G22640, AT1G48000, AT1G56650, AT1G66390, AT1G71030, AT2G16720, AT2G31180, AT2G47190, AT3G06490, AT3G09370, AT3G23250, AT3G27810, AT3G47600, AT3G48920, AT3G55730, AT4G05100, AT4G21440, AT4G28110, AT4G34990, AT5G06100, AT5G16600, AT5G54230, AT5G62470, AT5G67300
GO:0006635	13	29	fatty acid beta-oxidation	BP	0.0524399	AT2G33150, AT2G42790, AT3G05290, AT3G06860, AT3G51840, AT3G58750, AT4G14430, AT4G16210, AT4G16760, AT4G29010, AT4G39850, AT5G27520, AT5G65110
GO:0045927	5	6	positive regulation of growth	BP	0.0535392	AT1G29400, AT1G67360, AT2G42890, AT2G47780, AT3G05500
GO:0006995	11	22	cellular response to nitrogen starvation	BP	0.0555725	AT1G20630, AT1G62040, AT2G05630, AT3G05630, AT3G06420, AT3G15580, AT3G60640, AT4G04620, AT4G16520, AT4G21980, AT5G45900
GO:0010279	4	4	indole-3-acetic acid amido synthetase activity	MF	0.0569218	AT2G23170, AT4G27260, AT4G37390, AT5G54510
GO:0042787	22	66	protein ubiquitination involved in ubiquitin-dependent protein catabolic process	BP	0.0578822	AT1G05890, AT1G15100, AT1G21780, AT1G26930, AT1G32340, AT1G54210, AT1G65040, AT2G02870, AT2G39720, AT2G40830, AT3G13672, AT3G27220, AT3G46620, AT4G12570, AT4G14220, AT4G23450, AT4G25230, AT4G28370, AT5G20620, AT5G20910, AT5G51450, AT5G59550
GO:0009415	7	10	response to water	BP	0.0603286	AT1G20440, AT1G20450, AT1G76180, AT2G21490, AT3G50970, AT3G50980, AT5G66400
GO:0000981	27	77	RNA polymerase II transcription factor activity, sequence-specific DNA binding	MF	0.0641773	AT1G06180, AT1G18710, AT1G22640, AT1G48000, AT1G56280, AT1G56650, AT1G66390, AT1G71030, AT2G16720, AT2G31180, AT2G47190, AT3G06490, AT3G09370, AT3G23250, AT3G27810, AT3G47600, AT3G48920, AT3G55730, AT4G05100, AT4G21440, AT4G28110, AT4G34990, AT5G06100, AT5G16600, AT5G54230, AT5G62470, AT5G67300
GO:0000325	14	38	plant-type vacuole	CC	0.068679	AT1G53210, AT1G62660, AT1G63010, AT1G78900, AT2G21410, AT2G34660, AT2G47800, AT3G01390, AT3G21250, AT3G58730, AT3G62700, AT5G27150, AT5G39510, AT5G50260
GO:0046914	7	10	transition metal ion binding	MF	0.068679	AT1G22990, AT1G71050, AT3G56240, AT4G35060, AT4G38580, AT5G17450, AT5G66110
GO:0003978	6	8	UDP-glucose 4-epimerase activity	MF	0.074928	AT1G30620, AT1G64440, AT4G10960, AT4G20460, AT4G23920, AT5G44480
GO:0009694	5	6	jasmonic acid metabolic process	BP	0.0753186	AT1G44350, AT2G46370, AT3G48520, AT4G37150, AT5G07010
GO:0034605	10	19	cellular response to heat	BP	0.0753186	AT1G43160, AT1G76560, AT2G26150, AT2G38340, AT2G38470, AT3G08970, AT3G22840, AT3G23610, AT4G14690, AT4G25380
GO:0045551	8	13	cinnamyl-alcohol dehydrogenase activity	MF	0.0763482	AT1G09490, AT1G09500, AT1G09510, AT1G72680, AT2G34790, AT4G34230, AT4G37980, AT4G37990
GO:0015491	6	9	cation:cation antiporter activity	MF	0.0860583	AT1G55730, AT2G47600, AT3G14070, AT3G51860, AT5G17850, AT5G17860
GO:0006470	30	96	protein dephosphorylation	BP	0.0862884	AT1G07430, AT1G07630, AT1G17550, AT1G72770, AT2G04550, AT2G25620, AT2G29380, AT2G30020, AT2G33700, AT2G35680, AT3G02750, AT3G05580, AT3G05640, AT3G11410, AT3G16800, AT3G23610, AT3G62260, AT4G26080, AT4G31750, AT4G31860, AT4G33920, AT5G01700, AT5G06750, AT5G19280, AT5G27840, AT5G27930, AT5G51760, AT5G57050, AT5G59220, AT5G66080
GO:0009409	70	274	response to cold	BP	0.0922708	AT1G02270, AT1G07720, AT1G09560, AT1G15950, AT1G16540, AT1G20440, AT1G20450, AT1G27730, AT1G35720, AT1G43160, AT1G46768, AT1G55920, AT1G56600, AT1G69270, AT1G76180, AT1G77120, AT1G80820, AT2G17840, AT2G20990, AT2G33380, AT2G37760, AT2G37770, AT2G38470, AT2G38750, AT2G38760, AT2G40140, AT2G40880, AT2G42540, AT2G46830, AT2G47180, AT3G05880, AT3G05890, AT3G06510, AT3G08720, AT3G11410, AT3G12490, AT3…
GO:0005783	132	579	endoplasmic reticulum	CC	0.098809	AT1G01570, AT1G04310, AT1G07380, AT1G07720, AT1G07810, AT1G08770, AT1G09070, AT1G09180, AT1G09850, AT1G09870, AT1G12640, AT1G16850, AT1G19300, AT1G21460, AT1G21750, AT1G23010, AT1G24470, AT1G27980, AT1G29330, AT1G29760, AT1G33490, AT1G44170, AT1G44820, AT1G48440, AT1G51760, AT1G54030, AT1G55190, AT1G64950, AT1G67360, AT1G69640, AT1G71360, AT1G72280, AT1G80950, AT2G01470, AT2G04350, AT2G18680, AT2…
H2O+Dr_vs_H2O+H2O H2O+H2O up
category	numDEInCat	numInCat	term	ontology	over_represented_FDR	gene_ids
GO:0009535	186	371	chloroplast thylakoid membrane	CC	5.40625e-37	AT1G03130, AT1G03600, AT1G03630, AT1G06680, AT1G07320, AT1G08380, AT1G12250, AT1G14150, AT1G14345, AT1G15820, AT1G15980, AT1G16880, AT1G18730, AT1G19150, AT1G20020, AT1G20340, AT1G29910, AT1G29930, AT1G30380, AT1G31330, AT1G32060, AT1G33810, AT1G42970, AT1G44575, AT1G49380, AT1G50900, AT1G51110, AT1G51400, AT1G52220, AT1G52230, AT1G54780, AT1G55370, AT1G55480, AT1G55670, AT1G59840, AT1G61520, AT1…
GO:0009579	125	210	thylakoid	CC	5.16167e-34	AT1G03130, AT1G03600, AT1G03680, AT1G06680, AT1G07320, AT1G08380, AT1G12250, AT1G15820, AT1G20020, AT1G20340, AT1G29910, AT1G29930, AT1G30380, AT1G31330, AT1G32060, AT1G44575, AT1G52230, AT1G54780, AT1G55480, AT1G55670, AT1G56190, AT1G61520, AT1G64510, AT1G67090, AT1G68590, AT1G76100, AT1G76450, AT1G77490, AT1G78630, AT1G79040, AT2G04039, AT2G20260, AT2G21330, AT2G22170, AT2G23670, AT2G28000, AT2…
GO:0009507	913	3319	chloroplast	CC	1.23016e-33	AT1G01080, AT1G01390, AT1G01610, AT1G01620, AT1G01790, AT1G01860, AT1G02150, AT1G02280, AT1G03055, AT1G03130, AT1G03475, AT1G03600, AT1G03630, AT1G03680, AT1G04820, AT1G05190, AT1G05385, AT1G06240, AT1G06680, AT1G06950, AT1G07320, AT1G07780, AT1G08380, AT1G08520, AT1G08540, AT1G09340, AT1G09590, AT1G09620, AT1G09830, AT1G10910, AT1G10960, AT1G11290, AT1G11860, AT1G12250, AT1G12330, AT1G12900, AT1…
GO:0009534	126	222	chloroplast thylakoid	CC	8.78212e-32	AT1G03130, AT1G03600, AT1G03630, AT1G03680, AT1G06680, AT1G08520, AT1G11860, AT1G12250, AT1G14150, AT1G14345, AT1G15820, AT1G15980, AT1G20020, AT1G20340, AT1G21500, AT1G29670, AT1G29910, AT1G29930, AT1G30380, AT1G31330, AT1G44575, AT1G51110, AT1G52230, AT1G54780, AT1G55480, AT1G55670, AT1G56500, AT1G61520, AT1G64680, AT1G64770, AT1G71500, AT1G74070, AT1G74470, AT1G75690, AT1G76080, AT1G77490, AT1…
GO:0009570	255	635	chloroplast stroma	CC	8.78212e-32	AT1G01080, AT1G03475, AT1G03680, AT1G04820, AT1G05190, AT1G06680, AT1G07320, AT1G08520, AT1G09340, AT1G09390, AT1G09830, AT1G10960, AT1G11860, AT1G12900, AT1G14030, AT1G14810, AT1G15730, AT1G16080, AT1G16880, AT1G17220, AT1G17650, AT1G18500, AT1G20010, AT1G20020, AT1G20340, AT1G26230, AT1G29900, AT1G31860, AT1G32060, AT1G32200, AT1G32990, AT1G35420, AT1G35680, AT1G36390, AT1G42970, AT1G43560, AT1…
GO:0009941	223	546	chloroplast envelope	CC	4.8042e-29	AT1G01080, AT1G01790, AT1G02280, AT1G03130, AT1G03630, AT1G03680, AT1G05190, AT1G06680, AT1G06950, AT1G09340, AT1G11860, AT1G12900, AT1G15690, AT1G15820, AT1G16080, AT1G16880, AT1G17220, AT1G19150, AT1G26230, AT1G29910, AT1G29930, AT1G31330, AT1G31410, AT1G31800, AT1G32060, AT1G32080, AT1G32990, AT1G33810, AT1G35680, AT1G42970, AT1G48350, AT1G50900, AT1G51110, AT1G52510, AT1G55480, AT1G55490, AT1…
GO:0048046	143	356	apoplast	CC	3.0405e-17	AT1G02900, AT1G03475, AT1G03680, AT1G06680, AT1G09340, AT1G09750, AT1G10460, AT1G10550, AT1G11545, AT1G11860, AT1G12900, AT1G16080, AT1G20020, AT1G23310, AT1G29660, AT1G29670, AT1G32060, AT1G36940, AT1G41830, AT1G42970, AT1G45130, AT1G53240, AT1G55120, AT1G55490, AT1G62750, AT1G65310, AT1G65930, AT1G66200, AT1G66970, AT1G67090, AT1G67830, AT1G68010, AT1G68560, AT1G70370, AT1G70895, AT1G72150, AT1…
GO:0015979	68	119	photosynthesis	BP	6.99601e-17	AT1G03130, AT1G03630, AT1G08520, AT1G12000, AT1G15820, AT1G19150, AT1G20020, AT1G29910, AT1G29930, AT1G30380, AT1G31330, AT1G43670, AT1G44575, AT1G49975, AT1G52230, AT1G55480, AT1G55670, AT1G61520, AT1G67090, AT1G67740, AT1G74470, AT1G76450, AT1G76550, AT1G79040, AT2G06520, AT2G20260, AT2G26550, AT2G28605, AT2G30570, AT2G34430, AT2G39470, AT2G40100, AT3G01500, AT3G03630, AT3G05410, AT3G14940, AT3…
GO:0005576	359	1218	extracellular region	CC	6.33756e-16	AT1G01300, AT1G02460, AT1G02640, AT1G02900, AT1G04520, AT1G04680, AT1G05310, AT1G05590, AT1G09390, AT1G09750, AT1G10380, AT1G10460, AT1G10550, AT1G11545, AT1G11820, AT1G12250, AT1G13380, AT1G13609, AT1G13750, AT1G14180, AT1G14700, AT1G15000, AT1G16260, AT1G18250, AT1G19370, AT1G19940, AT1G20190, AT1G21250, AT1G22500, AT1G22690, AT1G22885, AT1G23205, AT1G23880, AT1G24147, AT1G25230, AT1G25510, AT1…
GO:0009505	92	216	plant-type cell wall	CC	1.69859e-12	AT1G01300, AT1G02640, AT1G04040, AT1G05310, AT1G09750, AT1G18650, AT1G20220, AT1G21250, AT1G26770, AT1G28110, AT1G28290, AT1G30600, AT1G33590, AT1G35140, AT1G41830, AT1G51630, AT1G53840, AT1G62440, AT1G65310, AT1G65590, AT1G67830, AT1G68560, AT1G69530, AT1G72730, AT1G73590, AT1G75750, AT1G76160, AT1G78060, AT1G80170, AT2G02100, AT2G05920, AT2G06850, AT2G16250, AT2G26440, AT2G28950, AT2G33530, AT2…
GO:0019843	47	80	rRNA binding	MF	6.9285e-12	AT1G05190, AT1G07320, AT1G09340, AT1G15250, AT1G29070, AT1G30960, AT1G32990, AT1G35680, AT1G52300, AT1G64510, AT1G70200, AT1G77750, AT1G79850, AT2G33800, AT2G37190, AT2G39460, AT2G42740, AT2G43030, AT3G06430, AT3G16080, AT3G17465, AT3G44890, AT3G55280, AT3G63140, AT4G01310, AT4G10450, AT4G30800, AT4G30930, AT5G07090, AT5G13510, AT5G17870, AT5G23740, AT5G27740, AT5G45775, AT5G58370, AT5G58420, AT5…
GO:0009543	46	78	chloroplast thylakoid lumen	CC	8.84109e-12	AT1G03600, AT1G05385, AT1G06680, AT1G12250, AT1G14150, AT1G20340, AT1G51400, AT1G54780, AT1G73655, AT1G74070, AT1G76100, AT1G76450, AT2G23670, AT2G28605, AT2G39470, AT2G44920, AT3G01440, AT3G01480, AT3G03630, AT3G10060, AT3G12340, AT3G15520, AT3G21055, AT3G26060, AT3G44020, AT3G50820, AT3G55330, AT3G56650, AT3G60370, AT4G02530, AT4G05180, AT4G09010, AT4G15510, AT4G18370, AT4G21280, AT4G24930, AT4…
GO:0005618	140	418	cell wall	CC	1.11998e-09	AT1G04040, AT1G04820, AT1G05310, AT1G06220, AT1G09750, AT1G10460, AT1G10550, AT1G11545, AT1G12000, AT1G20010, AT1G20190, AT1G26770, AT1G29670, AT1G31580, AT1G33590, AT1G41830, AT1G45130, AT1G49490, AT1G50010, AT1G51570, AT1G53240, AT1G53840, AT1G55120, AT1G56110, AT1G58370, AT1G62380, AT1G65590, AT1G68560, AT1G69530, AT1G70370, AT1G75750, AT1G76160, AT1G78060, AT1G78580, AT2G01250, AT2G02100, AT2…
GO:0009416	65	150	response to light stimulus	BP	4.34547e-09	AT1G01120, AT1G03010, AT1G08810, AT1G15510, AT1G16880, AT1G17060, AT1G20090, AT1G22500, AT1G25450, AT1G26945, AT1G29910, AT1G29930, AT1G42550, AT1G42970, AT1G43560, AT1G50280, AT1G55480, AT1G60950, AT1G66180, AT1G70940, AT1G75780, AT2G16280, AT2G19690, AT2G26250, AT2G26640, AT2G32390, AT2G32400, AT2G34430, AT2G34640, AT2G39730, AT3G02380, AT3G08660, AT3G15570, AT3G19820, AT3G19850, AT3G26490, AT3…
GO:0003735	132	390	structural constituent of ribosome	MF	4.78825e-09	AT1G05190, AT1G07070, AT1G07320, AT1G08360, AT1G09590, AT1G14205, AT1G14620, AT1G15250, AT1G17560, AT1G25260, AT1G26880, AT1G27400, AT1G29070, AT1G29965, AT1G32990, AT1G34065, AT1G35680, AT1G48350, AT1G52300, AT1G57860, AT1G61580, AT1G64510, AT1G64880, AT1G68590, AT1G77750, AT1G77940, AT1G78630, AT1G79850, AT1G80750, AT2G01250, AT2G05220, AT2G20450, AT2G24090, AT2G25210, AT2G32060, AT2G32220, AT2…
GO:0031225	65	154	anchored component of membrane	CC	2.56229e-08	AT1G03870, AT1G18650, AT1G21090, AT1G29980, AT1G55260, AT1G55330, AT1G61900, AT1G62790, AT1G64640, AT1G66970, AT1G70985, AT1G70990, AT1G77630, AT2G01630, AT2G04780, AT2G14890, AT2G23130, AT2G25060, AT2G28410, AT2G34510, AT2G44290, AT2G45470, AT2G46330, AT2G47930, AT3G01940, AT3G06750, AT3G13520, AT3G13560, AT3G18050, AT3G29810, AT3G43960, AT3G46550, AT3G51330, AT3G53190, AT3G54920, AT4G12420, AT4…
GO:0006412	134	408	translation	BP	2.60946e-08	AT1G05190, AT1G06220, AT1G07070, AT1G07320, AT1G08360, AT1G09590, AT1G14205, AT1G15250, AT1G17560, AT1G25260, AT1G26880, AT1G27400, AT1G29070, AT1G29965, AT1G32990, AT1G34065, AT1G35680, AT1G48350, AT1G52300, AT1G57860, AT1G61580, AT1G64510, AT1G64600, AT1G64880, AT1G68590, AT1G77750, AT1G77940, AT1G78630, AT1G79850, AT1G80750, AT2G01250, AT2G05220, AT2G20450, AT2G24050, AT2G24090, AT2G25210, AT2…
GO:0007169	47	101	transmembrane receptor protein tyrosine kinase signaling pathway	BP	5.97554e-08	AT1G07650, AT1G12460, AT1G25320, AT1G28440, AT1G31420, AT1G35710, AT1G48480, AT1G53730, AT1G60630, AT1G68400, AT1G72180, AT2G01950, AT2G02780, AT2G16250, AT2G26730, AT2G27060, AT2G36570, AT2G41820, AT2G45340, AT3G03770, AT3G08680, AT3G17840, AT3G28040, AT3G47090, AT3G47570, AT3G49670, AT3G51740, AT3G56370, AT4G03390, AT4G20270, AT4G23740, AT4G34220, AT4G36180, AT4G37250, AT5G01890, AT5G01950, AT5…
GO:0042254	54	121	ribosome biogenesis	BP	1.01792e-07	AT1G03530, AT1G07070, AT1G08410, AT1G15250, AT1G26880, AT1G29070, AT1G29940, AT1G29965, AT1G32990, AT1G48350, AT1G48630, AT1G48920, AT1G50920, AT1G52300, AT1G64510, AT1G77750, AT2G20450, AT2G20490, AT2G36620, AT2G37190, AT2G39390, AT2G39460, AT2G40010, AT3G04920, AT3G06680, AT3G07050, AT3G16080, AT3G16780, AT3G17170, AT3G25520, AT3G27160, AT3G28900, AT3G44890, AT3G47450, AT3G55170, AT3G55280, AT3…
GO:0046658	41	81	anchored component of plasma membrane	CC	1.01792e-07	AT1G03870, AT1G18650, AT1G61900, AT1G64640, AT1G66970, AT1G77630, AT2G01630, AT2G04780, AT2G13820, AT2G25060, AT2G35960, AT2G45470, AT2G45960, AT3G13560, AT3G20600, AT3G29810, AT3G46550, AT3G46900, AT3G54920, AT3G57240, AT4G12420, AT4G12730, AT4G12880, AT4G16120, AT4G26690, AT4G29360, AT4G31840, AT4G35100, AT5G15350, AT5G19250, AT5G42100, AT5G44130, AT5G48450, AT5G55480, AT5G55730, AT5G56590, AT5…
GO:0005886	672	2878	plasma membrane	CC	1.12219e-07	AT1G01620, AT1G02860, AT1G03010, AT1G03870, AT1G04820, AT1G05150, AT1G05570, AT1G05590, AT1G06220, AT1G06390, AT1G07000, AT1G07110, AT1G07650, AT1G08090, AT1G08360, AT1G08930, AT1G09160, AT1G09440, AT1G09630, AT1G10200, AT1G11000, AT1G11130, AT1G11260, AT1G11280, AT1G11330, AT1G11350, AT1G11380, AT1G11820, AT1G12110, AT1G12460, AT1G12500, AT1G12780, AT1G13210, AT1G14250, AT1G14280, AT1G14380, AT1…
GO:0031977	31	53	thylakoid lumen	CC	1.30363e-07	AT1G06680, AT1G20340, AT1G54780, AT1G67090, AT1G76100, AT1G76450, AT2G21330, AT2G44920, AT3G01480, AT3G03630, AT3G15520, AT3G50820, AT3G55330, AT3G56650, AT3G60370, AT3G62030, AT4G02530, AT4G05180, AT4G09010, AT4G15510, AT4G18370, AT4G21280, AT4G24930, AT5G23120, AT5G45680, AT5G46390, AT5G52970, AT5G53490, AT5G66190, AT5G66570, ATCG00480
GO:0030095	16	18	chloroplast photosystem II	CC	1.33518e-07	AT1G03600, AT1G06680, AT1G14150, AT1G51400, AT1G67740, AT2G39470, AT3G01440, AT3G21055, AT3G50820, AT3G55330, AT4G05180, AT4G15510, AT4G21280, AT5G23120, AT5G66570, ATCG00430
GO:0016020	340	1340	membrane	CC	1.10418e-06	AT1G01120, AT1G01300, AT1G01610, AT1G01620, AT1G03130, AT1G04680, AT1G05190, AT1G06475, AT1G06950, AT1G07320, AT1G08090, AT1G08280, AT1G08660, AT1G08930, AT1G09340, AT1G09900, AT1G11260, AT1G11860, AT1G12000, AT1G12900, AT1G13100, AT1G13110, AT1G14345, AT1G15180, AT1G15690, AT1G15820, AT1G16390, AT1G18880, AT1G19450, AT1G20010, AT1G20190, AT1G20840, AT1G23020, AT1G23080, AT1G23170, AT1G23310, AT1…
GO:0005840	93	272	ribosome	CC	1.47838e-06	AT1G05190, AT1G07070, AT1G07320, AT1G08360, AT1G09340, AT1G09590, AT1G14205, AT1G15250, AT1G17560, AT1G25260, AT1G26880, AT1G27400, AT1G29070, AT1G29965, AT1G32990, AT1G35680, AT1G48350, AT1G52300, AT1G57860, AT1G61580, AT1G64510, AT1G64880, AT1G68590, AT1G71720, AT1G78630, AT2G01250, AT2G05220, AT2G20450, AT2G24090, AT2G25210, AT2G32220, AT2G33370, AT2G33800, AT2G36620, AT2G37190, AT2G37600, AT2…
GO:0022625	52	124	cytosolic large ribosomal subunit	CC	2.81946e-06	AT1G07070, AT1G08360, AT1G09590, AT1G15250, AT1G17560, AT1G27400, AT1G29965, AT1G32990, AT1G57860, AT1G61580, AT1G77940, AT1G78630, AT1G80750, AT2G01250, AT2G20450, AT2G25210, AT2G32220, AT2G33370, AT2G36620, AT2G37190, AT2G37600, AT2G39390, AT2G39460, AT2G42740, AT2G44120, AT2G47610, AT3G06680, AT3G16080, AT3G16780, AT3G25520, AT3G28900, AT3G55170, AT3G55280, AT3G58700, AT3G59540, AT4G01310, AT4…
GO:0009654	17	23	photosystem II oxygen evolving complex	CC	6.43168e-06	AT1G06680, AT1G14150, AT1G76450, AT1G79040, AT2G28605, AT2G39470, AT3G01440, AT3G05410, AT3G50820, AT3G55330, AT3G56650, AT4G05180, AT4G15510, AT4G21280, AT4G28660, AT5G27390, AT5G66570
GO:0010598	12	13	NAD(P)H dehydrogenase complex (plastoquinone)	CC	7.81255e-06	AT1G15980, AT1G18730, AT1G64770, AT1G70760, AT1G74880, AT2G01590, AT3G16250, AT4G09350, AT4G37925, AT5G21430, AT5G39210, AT5G58260
GO:0000311	12	13	plastid large ribosomal subunit	CC	8.55333e-06	AT1G07320, AT3G25920, AT3G27830, AT3G27850, AT3G44890, ATCG00780, ATCG00790, ATCG00810, ATCG00830, ATCG00840, ATCG01300, ATCG01310
GO:0009773	13	15	photosynthetic electron transport in photosystem I	BP	9.19509e-06	AT1G15980, AT1G18730, AT1G55370, AT1G55670, AT1G64770, AT1G70760, AT2G01590, AT2G46820, AT3G16250, AT3G54050, AT4G09650, AT4G22890, AT5G64040
GO:0015995	23	40	chlorophyll biosynthetic process	BP	2.18386e-05	AT1G03475, AT1G03630, AT1G08520, AT1G74470, AT2G20180, AT2G40490, AT3G03710, AT3G14110, AT3G14930, AT3G21200, AT3G48730, AT3G56940, AT3G59400, AT4G15560, AT4G18480, AT4G25080, AT4G27430, AT4G27440, AT5G08280, AT5G13630, AT5G14220, AT5G18660, AT5G45930
GO:0009735	62	169	response to cytokinin	BP	2.33333e-05	AT1G03475, AT1G05190, AT1G10470, AT1G12000, AT1G16350, AT1G16880, AT1G19050, AT1G20020, AT1G32060, AT1G49600, AT1G52230, AT1G61520, AT1G62380, AT1G69040, AT1G74890, AT1G78240, AT1G78370, AT1G78630, AT1G79040, AT2G18300, AT2G20260, AT2G21660, AT2G33210, AT2G40490, AT2G40670, AT3G02180, AT3G04790, AT3G08940, AT3G10520, AT3G14420, AT3G18780, AT3G25520, AT3G25920, AT3G27850, AT3G46740, AT3G54050, AT3…
GO:0019253	15	20	reductive pentose-phosphate cycle	BP	2.4154e-05	AT1G12900, AT1G32060, AT1G42970, AT1G56190, AT1G67090, AT3G04790, AT3G12780, AT3G26650, AT3G54050, AT3G55800, AT3G60750, AT3G62410, AT5G38410, AT5G38420, AT5G38430
GO:0009506	213	822	plasmodesma	CC	2.69387e-05	AT1G01620, AT1G02900, AT1G03530, AT1G04040, AT1G04520, AT1G05150, AT1G05570, AT1G08360, AT1G09340, AT1G09620, AT1G11130, AT1G11260, AT1G11350, AT1G13100, AT1G15420, AT1G15910, AT1G18650, AT1G20220, AT1G22610, AT1G23080, AT1G23880, AT1G24160, AT1G27400, AT1G28110, AT1G28290, AT1G29965, AT1G30600, AT1G31540, AT1G32090, AT1G41830, AT1G43910, AT1G48480, AT1G49430, AT1G49740, AT1G51570, AT1G51850, AT1…
GO:0071555	64	187	cell wall organization	BP	0.000134292	AT1G02460, AT1G05570, AT1G11545, AT1G12780, AT1G13250, AT1G19940, AT1G23480, AT1G24170, AT1G49490, AT1G55850, AT1G56710, AT1G65310, AT1G68060, AT1G68560, AT1G70090, AT1G75500, AT1G75680, AT1G80170, AT2G06850, AT2G24630, AT2G32540, AT2G32990, AT2G33570, AT2G35650, AT2G36870, AT2G38650, AT3G05910, AT3G06770, AT3G19020, AT3G23730, AT3G24480, AT3G28180, AT3G45940, AT3G50240, AT3G56000, AT3G62110, AT4…
GO:0045298	11	13	tubulin complex	CC	0.000140069	AT1G04820, AT1G20010, AT1G50010, AT2G29550, AT3G53760, AT5G19770, AT5G19780, AT5G23860, AT5G44340, AT5G62690, AT5G62700
GO:0009522	18	30	photosystem I	CC	0.000224631	AT1G08380, AT1G15820, AT1G19150, AT1G29910, AT1G29930, AT1G30380, AT1G49975, AT1G55670, AT1G61520, AT2G34430, AT2G40100, AT3G08940, AT3G27690, AT3G61470, AT4G10340, AT5G01530, AT5G54270, AT5G64040
GO:0032544	10	12	plastid translation	BP	0.000620699	AT1G09340, AT1G68590, AT1G70200, AT1G79850, AT2G33800, AT2G38140, AT2G39140, AT3G56910, AT3G63140, AT3G63190
GO:0006418	13	19	tRNA aminoacylation for protein translation	BP	0.000620699	AT1G09620, AT1G28350, AT2G25840, AT3G02660, AT3G44740, AT3G55400, AT3G62120, AT4G04350, AT4G26870, AT4G33760, AT5G16715, AT5G49030, AT5G52520
GO:0009658	40	105	chloroplast organization	BP	0.000979628	AT1G04770, AT1G06950, AT1G08540, AT1G09340, AT1G15510, AT1G32080, AT1G35680, AT1G44000, AT1G49510, AT1G62750, AT1G63680, AT1G69200, AT2G04270, AT2G20570, AT2G28000, AT2G31840, AT2G47940, AT3G02380, AT3G19570, AT3G46740, AT3G48870, AT3G52750, AT3G54090, AT3G56940, AT3G63190, AT4G16390, AT4G25910, AT4G34020, AT4G34740, AT4G38160, AT5G08050, AT5G18570, AT5G22640, AT5G24314, AT5G24660, AT5G35220, AT5…
GO:0009295	20	39	nucleoid	CC	0.00119915	AT1G21600, AT1G63680, AT1G69200, AT2G32180, AT2G34640, AT2G46820, AT3G09210, AT3G10270, AT3G20540, AT3G27830, AT3G46780, AT3G48500, AT3G54090, AT4G20360, AT5G24314, AT5G54180, AT5G65220, ATCG00170, ATCG00740, ATCG00800
GO:0022626	62	188	cytosolic ribosome	CC	0.0014158	AT1G01120, AT1G07320, AT1G08360, AT1G09590, AT1G11860, AT1G25260, AT1G32990, AT1G48630, AT1G52300, AT1G55490, AT1G66200, AT1G67090, AT1G77940, AT2G01250, AT2G21330, AT2G28000, AT2G32060, AT2G37190, AT2G39390, AT2G39460, AT2G40010, AT2G44120, AT2G47610, AT3G04770, AT3G04920, AT3G09680, AT3G10610, AT3G12390, AT3G13470, AT3G14210, AT3G14410, AT3G14420, AT3G23990, AT3G25520, AT3G25860, AT3G28900, AT3…
GO:0009637	23	49	response to blue light	BP	0.00145236	AT1G05630, AT1G08540, AT1G10120, AT1G19150, AT1G42550, AT1G67090, AT2G34640, AT2G40100, AT3G08940, AT3G27690, AT3G28860, AT3G45780, AT4G08920, AT4G10340, AT4G34530, AT5G01530, AT5G02200, AT5G38150, AT5G38410, AT5G38420, AT5G38430, AT5G43470, AT5G55280
GO:0000027	14	23	ribosomal large subunit assembly	BP	0.00153075	AT1G32990, AT1G52930, AT1G61580, AT2G36620, AT2G39460, AT2G42740, AT3G15460, AT3G25520, AT3G55280, AT4G01560, AT4G18730, AT5G61770, ATCG00840, ATCG01300
GO:0009926	21	44	auxin polar transport	BP	0.00153937	AT1G15690, AT1G23080, AT1G29430, AT1G29440, AT1G29450, AT1G29460, AT1G29500, AT1G29510, AT1G70940, AT1G73590, AT1G76520, AT1G76530, AT1G77110, AT1G77690, AT2G01420, AT2G26170, AT2G38120, AT3G28860, AT5G16530, AT5G19530, AT5G55540
GO:0010287	32	79	plastoglobule	CC	0.0019111	AT1G09340, AT1G15820, AT1G19150, AT1G29910, AT1G29930, AT1G31330, AT1G51110, AT1G52230, AT1G61520, AT2G20260, AT2G21330, AT2G34430, AT2G39730, AT2G40100, AT3G08940, AT3G26060, AT3G27690, AT3G50820, AT3G61470, AT3G63140, AT4G01150, AT4G02770, AT4G09650, AT4G10340, AT4G12800, AT4G19170, AT4G28750, AT4G38970, AT5G01530, AT5G54270, AT5G66570, ATCG00480
GO:0009768	14	23	photosynthesis, light harvesting in photosystem I	BP	0.00214651	AT1G08380, AT1G15820, AT1G19150, AT1G29910, AT1G29930, AT1G61520, AT2G34430, AT2G40100, AT3G08940, AT3G27690, AT3G61470, AT4G10340, AT5G01530, AT5G54270
GO:0009664	17	32	plant-type cell wall organization	BP	0.00293664	AT1G20190, AT1G26770, AT1G31420, AT1G69530, AT2G26330, AT2G28950, AT2G35620, AT2G37640, AT2G39700, AT2G43150, AT2G46710, AT3G29030, AT3G29810, AT3G55500, AT4G38400, AT5G02260, AT5G64120
GO:0009523	16	29	photosystem II	CC	0.00295857	AT1G29910, AT1G29930, AT1G44575, AT1G67740, AT1G79040, AT2G06520, AT2G30570, AT2G34430, AT2G40100, AT3G08940, AT3G21055, AT3G27690, AT5G01530, AT5G02120, AT5G23120, AT5G54270
GO:0031409	13	21	pigment binding	MF	0.00316943	AT1G15820, AT1G19150, AT1G29910, AT1G29930, AT1G61520, AT2G34430, AT2G40100, AT3G08940, AT3G27690, AT3G61470, AT4G10340, AT5G01530, AT5G54270
GO:0006364	28	68	rRNA processing	BP	0.00334675	AT1G08410, AT1G09340, AT1G15420, AT1G15440, AT1G16280, AT1G31660, AT1G31970, AT1G48920, AT1G51380, AT1G52930, AT1G70200, AT2G20490, AT2G47990, AT3G03710, AT3G03920, AT3G15460, AT3G22660, AT3G63140, AT4G02400, AT4G04940, AT4G05410, AT4G25630, AT4G31700, AT5G11240, AT5G14580, AT5G16130, AT5G18570, AT5G41190
GO:0010319	18	36	stromule	CC	0.0046576	AT1G03680, AT1G09340, AT1G16880, AT1G32060, AT1G42970, AT1G55490, AT2G35040, AT2G39730, AT3G01500, AT3G11630, AT3G12780, AT3G26650, AT3G54050, AT4G09650, AT4G37930, AT5G06290, AT5G54770, ATCG00480
GO:0006952	116	433	defense response	BP	0.00517396	AT1G11000, AT1G11820, AT1G12010, AT1G17600, AT1G19450, AT1G24020, AT1G31540, AT1G31580, AT1G33590, AT1G35310, AT1G47370, AT1G51940, AT1G53350, AT1G56520, AT1G58807, AT1G58848, AT1G59124, AT1G59218, AT1G60800, AT1G61100, AT1G61190, AT1G61300, AT1G62380, AT1G62630, AT1G63360, AT1G63880, AT1G65390, AT1G65800, AT1G66100, AT1G66980, AT1G70520, AT1G70890, AT1G71400, AT1G71860, AT1G72450, AT1G72910, AT1…
GO:0010588	9	12	cotyledon vascular tissue pattern formation	BP	0.00517396	AT1G05470, AT1G31770, AT1G48920, AT1G70560, AT2G21050, AT2G32280, AT2G36120, AT3G09070, AT4G24670
GO:0009826	31	82	unidimensional cell growth	BP	0.00565685	AT1G17060, AT1G20190, AT1G21270, AT1G26770, AT1G30570, AT1G31420, AT1G69530, AT1G75500, AT1G75750, AT1G75780, AT1G77460, AT2G06850, AT2G18300, AT2G28950, AT2G35350, AT2G35620, AT2G37640, AT2G39700, AT3G19820, AT3G29030, AT3G50660, AT3G55500, AT4G37580, AT4G38400, AT4G39400, AT5G02260, AT5G05690, AT5G19530, AT5G49720, AT5G54380, AT5G64340
GO:0009741	15	28	response to brassinosteroid	BP	0.00590075	AT1G13260, AT1G17560, AT1G30570, AT1G75750, AT3G16570, AT3G50660, AT3G51550, AT4G02330, AT4G08950, AT4G30270, AT4G34160, AT4G39070, AT5G26230, AT5G42750, AT5G54380
GO:0009742	22	50	brassinosteroid mediated signaling pathway	BP	0.00631912	AT1G06390, AT1G19350, AT1G34210, AT2G01950, AT2G13790, AT2G18300, AT2G42580, AT2G42870, AT3G02110, AT3G05800, AT3G16570, AT3G50750, AT3G51550, AT3G58850, AT4G03080, AT4G30610, AT4G39400, AT5G26230, AT5G42750, AT5G46570, AT5G54380, AT5G65430
GO:0009538	8	10	photosystem I reaction center	CC	0.00733578	AT1G03130, AT1G31330, AT1G52230, AT2G20260, AT3G16140, AT4G02770, AT4G12800, AT4G28750
GO:0046620	7	8	regulation of organ growth	BP	0.00804902	AT1G29430, AT1G29440, AT1G29450, AT1G29460, AT1G29500, AT1G29510, AT4G29140
GO:0004812	13	23	aminoacyl-tRNA ligase activity	MF	0.00804902	AT1G09620, AT1G28350, AT2G25840, AT2G40660, AT3G02660, AT3G44740, AT3G55400, AT3G62120, AT4G04350, AT4G33760, AT5G16715, AT5G49030, AT5G52520
GO:0008266	11	18	poly(U) RNA binding	MF	0.0110606	AT1G06680, AT1G07320, AT1G20020, AT1G68010, AT3G50820, AT3G53460, AT3G63140, AT4G24770, AT4G37930, AT5G66190, AT5G66570
GO:0000312	9	13	plastid small ribosomal subunit	CC	0.0167052	AT1G79850, ATCG00330, ATCG00380, ATCG00750, ATCG00770, ATCG00800, ATCG00820, ATCG00900, ATCG01240
GO:0000038	8	11	very long-chain fatty acid metabolic process	BP	0.0189188	AT1G01120, AT1G25450, AT2G15090, AT2G16280, AT2G26250, AT2G34770, AT2G46720, AT4G34250
GO:0010114	21	50	response to red light	BP	0.0207411	AT1G08540, AT1G10470, AT1G15550, AT1G19150, AT1G67090, AT1G69530, AT2G02950, AT2G21650, AT2G34640, AT2G37640, AT2G40100, AT3G08940, AT3G18780, AT3G27690, AT4G08920, AT4G10340, AT5G01530, AT5G17880, AT5G38410, AT5G38420, AT5G38430
GO:0030076	11	19	light-harvesting complex	CC	0.0243345	AT1G19150, AT1G29910, AT1G29930, AT1G61520, AT2G34430, AT2G40100, AT3G27690, AT3G61470, AT4G10340, AT5G01530, AT5G54270
GO:0042026	7	9	protein refolding	BP	0.0243345	AT1G26230, AT1G55490, AT2G28000, AT2G33210, AT3G13470, AT3G23990, AT5G18820
GO:0030515	7	9	snoRNA binding	MF	0.0243345	AT1G15440, AT1G56110, AT2G20490, AT4G05410, AT4G25630, AT5G16750, AT5G18440
GO:0005200	15	31	structural constituent of cytoskeleton	MF	0.0243345	AT1G04820, AT1G20010, AT1G50010, AT1G75780, AT1G80260, AT2G29550, AT2G42170, AT3G12110, AT3G18780, AT3G53750, AT3G53760, AT5G19770, AT5G19780, AT5G23860, AT5G44340
GO:0046910	15	31	pectinesterase inhibitor activity	MF	0.0257999	AT1G14890, AT1G23205, AT1G53840, AT2G26440, AT3G14310, AT3G59010, AT3G62820, AT4G02330, AT4G12390, AT4G25260, AT4G33220, AT5G20740, AT5G62350, AT5G62360, AT5G64620
GO:0080143	5	5	regulation of amino acid export	BP	0.0263958	AT2G24762, AT4G25760, AT4G31730, AT5G24920, AT5G57685
GO:0030570	9	14	pectate lyase activity	MF	0.0277732	AT1G04680, AT1G67750, AT3G07010, AT3G53190, AT3G54920, AT4G24780, AT5G04310, AT5G48900, AT5G63180
GO:0009767	9	14	photosynthetic electron transport chain	BP	0.028664	AT1G08380, AT1G14150, AT1G60950, AT3G01440, AT3G21200, AT4G03280, AT4G33520, AT5G49740, AT5G66190
GO:0009734	44	140	auxin-activated signaling pathway	BP	0.0310731	AT1G04250, AT1G12110, AT1G23080, AT1G29430, AT1G29440, AT1G29450, AT1G29460, AT1G29500, AT1G29510, AT1G30330, AT1G69160, AT1G70940, AT1G73590, AT1G75500, AT1G76520, AT1G76530, AT1G77110, AT1G77690, AT2G01420, AT2G01950, AT2G20120, AT2G21050, AT2G33860, AT2G38120, AT2G42580, AT3G15540, AT3G23050, AT3G28860, AT3G48360, AT3G54430, AT4G16340, AT4G29080, AT4G37580, AT4G38850, AT5G01240, AT5G12050, AT5…
GO:0006468	157	641	protein phosphorylation	BP	0.0311143	AT1G06390, AT1G07150, AT1G07650, AT1G09440, AT1G11280, AT1G11330, AT1G12460, AT1G16260, AT1G21250, AT1G21270, AT1G25320, AT1G25390, AT1G26150, AT1G28440, AT1G29720, AT1G30570, AT1G31420, AT1G33770, AT1G34210, AT1G35710, AT1G48480, AT1G49580, AT1G51790, AT1G51805, AT1G51850, AT1G51940, AT1G52290, AT1G53440, AT1G53730, AT1G54820, AT1G56120, AT1G57700, AT1G60630, AT1G60800, AT1G62400, AT1G65190, AT1…
GO:0032259	44	139	methylation	BP	0.0331538	AT1G15125, AT1G16445, AT1G20330, AT1G23360, AT1G48600, AT1G64600, AT1G69523, AT1G69526, AT1G73600, AT1G76090, AT1G78240, AT2G16370, AT2G27590, AT2G31740, AT2G43910, AT2G46110, AT3G03780, AT3G05100, AT3G21950, AT3G23530, AT3G25890, AT3G26410, AT3G63410, AT4G00740, AT4G04670, AT4G13330, AT4G17080, AT4G19120, AT4G25080, AT4G25730, AT4G31790, AT4G34360, AT4G34570, AT5G01470, AT5G13710, AT5G13830, AT5…
GO:0016168	16	35	chlorophyll binding	MF	0.0336851	AT1G15820, AT1G19150, AT1G29910, AT1G29930, AT1G30380, AT1G44575, AT1G61520, AT2G34430, AT2G40100, AT3G08940, AT3G27690, AT3G61470, AT4G10340, AT5G01530, AT5G02120, AT5G54270
GO:0007017	11	20	microtubule-based process	BP	0.0341713	AT1G04820, AT1G20010, AT1G50010, AT1G75780, AT2G29550, AT4G38950, AT5G19780, AT5G20110, AT5G23860, AT5G44340, AT5G55280
GO:0031969	39	120	chloroplast membrane	CC	0.0353044	AT1G01790, AT1G03630, AT1G30520, AT1G31800, AT1G34065, AT1G42970, AT1G60600, AT1G67090, AT1G68890, AT1G74470, AT2G22890, AT2G30390, AT2G37860, AT2G38330, AT3G01550, AT3G02690, AT3G13070, AT3G14120, AT3G15850, AT3G26650, AT3G48870, AT3G51870, AT3G53130, AT3G59400, AT3G60620, AT4G25080, AT4G33520, AT5G01220, AT5G04770, AT5G05580, AT5G05740, AT5G12170, AT5G17630, AT5G35220, AT5G38430, AT5G38510, AT5…
GO:0004553	42	132	hydrolase activity, hydrolyzing O-glycosyl compounds	MF	0.0368089	AT1G02640, AT1G05590, AT1G10550, AT1G11545, AT1G11820, AT1G18650, AT1G19940, AT1G55120, AT1G58370, AT1G68560, AT1G70710, AT1G75680, AT1G78060, AT2G01630, AT2G05790, AT2G06850, AT2G32990, AT2G36870, AT3G07320, AT3G13560, AT3G23730, AT3G45940, AT3G47010, AT3G57240, AT3G62750, AT4G03210, AT4G17180, AT4G21760, AT4G29360, AT4G30270, AT4G37800, AT5G10560, AT5G11920, AT5G25980, AT5G26000, AT5G42100, AT5…
GO:0045490	17	39	pectin catabolic process	BP	0.0393151	AT1G04680, AT1G05310, AT1G53840, AT1G67750, AT2G26440, AT3G07010, AT3G10720, AT3G14310, AT3G53190, AT3G54920, AT3G59010, AT4G02330, AT4G24780, AT4G33220, AT5G04310, AT5G48900, AT5G63180
GO:0005762	8	12	mitochondrial large ribosomal subunit	CC	0.0416188	AT1G14620, AT1G17560, AT1G32990, AT1G35680, AT4G30930, AT5G40950, ATCG00780, ATCG00790
GO:0009089	9	15	lysine biosynthetic process via diaminopimelate	BP	0.0445243	AT1G14810, AT3G14390, AT3G53580, AT3G59890, AT4G19710, AT5G11880, AT5G13280, AT5G14060, AT5G52100
GO:0102336	9	15	3-oxo-arachidoyl-CoA synthase activity	MF	0.0464479	AT1G01120, AT1G25450, AT2G15090, AT2G16280, AT2G26250, AT2G26640, AT2G28630, AT2G46720, AT4G34250
GO:0102337	9	15	3-oxo-cerotoyl-CoA synthase activity	MF	0.0464479	AT1G01120, AT1G25450, AT2G15090, AT2G16280, AT2G26250, AT2G26640, AT2G28630, AT2G46720, AT4G34250
GO:0102338	9	15	3-oxo-lignoceronyl-CoA synthase activity	MF	0.0464479	AT1G01120, AT1G25450, AT2G15090, AT2G16280, AT2G26250, AT2G26640, AT2G28630, AT2G46720, AT4G34250
GO:0009082	9	15	branched-chain amino acid biosynthetic process	BP	0.0466189	AT1G18500, AT1G74040, AT1G80560, AT2G31810, AT2G43100, AT3G23940, AT3G58610, AT3G58990, AT5G14200
GO:0004674	137	556	protein serine/threonine kinase activity	MF	0.0466189	AT1G06390, AT1G07150, AT1G07650, AT1G09440, AT1G10470, AT1G11280, AT1G11330, AT1G11350, AT1G12460, AT1G21250, AT1G21270, AT1G25320, AT1G25390, AT1G26150, AT1G28440, AT1G30570, AT1G31420, AT1G33770, AT1G34210, AT1G35710, AT1G48480, AT1G49580, AT1G51805, AT1G51850, AT1G51940, AT1G52290, AT1G53730, AT1G56720, AT1G57700, AT1G60800, AT1G65800, AT1G66910, AT1G66930, AT1G66980, AT1G67720, AT1G68330, AT1…
GO:0009831	9	15	plant-type cell wall modification involved in multidimensional cell growth	BP	0.046691	AT1G10550, AT1G20190, AT1G26770, AT2G28950, AT2G37640, AT2G39700, AT3G29030, AT3G55500, AT5G02260
GO:0009672	7	10	auxin:proton symporter activity	MF	0.0498927	AT1G23080, AT1G70940, AT1G76520, AT1G76530, AT1G77110, AT2G01420, AT5G16530
GO:0009828	11	21	plant-type cell wall loosening	BP	0.0541876	AT1G20190, AT1G26770, AT1G69530, AT2G28950, AT2G37640, AT2G39700, AT3G29030, AT3G55500, AT4G30270, AT4G38400, AT5G02260
GO:0010329	10	19	auxin efflux transmembrane transporter activity	MF	0.0567891	AT1G23080, AT1G70940, AT1G73590, AT1G77110, AT2G01420, AT3G28345, AT3G28860, AT3G62150, AT4G25960, AT5G16530
GO:0006865	16	37	amino acid transport	BP	0.0567891	AT1G47670, AT1G77690, AT2G21050, AT2G24762, AT2G38120, AT2G39890, AT3G28960, AT3G54830, AT3G56200, AT4G25760, AT4G35180, AT5G01240, AT5G19500, AT5G23810, AT5G24920, AT5G57685
GO:0043531	36	118	ADP binding	MF	0.0599798	AT1G17600, AT1G17610, AT1G31540, AT1G56520, AT1G58807, AT1G61190, AT1G61300, AT1G62630, AT1G63360, AT1G63860, AT1G63880, AT1G72910, AT1G72940, AT2G39730, AT3G04210, AT3G46530, AT4G09420, AT4G16860, AT4G16890, AT4G16950, AT4G16990, AT4G19530, AT5G11250, AT5G17880, AT5G17890, AT5G36930, AT5G40060, AT5G43470, AT5G44870, AT5G45490, AT5G46270, AT5G46450, AT5G46490, AT5G46510, AT5G47250, AT5G63020
GO:0010582	6	8	floral meristem determinacy	BP	0.0711834	AT2G15790, AT2G33860, AT3G55510, AT4G17460, AT4G24540, AT4G28190
GO:0019898	16	39	extrinsic component of membrane	CC	0.0766641	AT1G06680, AT1G14150, AT1G76450, AT2G28605, AT2G39470, AT3G01440, AT3G05410, AT3G50820, AT3G55330, AT3G55340, AT3G56650, AT4G05180, AT4G16340, AT4G21280, AT5G27390, AT5G66570
GO:0042973	9	16	glucan endo-1,3-beta-D-glucosidase activity	MF	0.0802805	AT1G11820, AT2G01630, AT3G13560, AT3G57240, AT4G29360, AT5G42100, AT5G56590, AT5G58090, AT5G58480
GO:0016762	12	25	xyloglucan:xyloglucosyl transferase activity	MF	0.08108	AT1G10550, AT1G11545, AT1G65310, AT2G06850, AT2G36870, AT3G23730, AT4G03210, AT4G14130, AT4G30270, AT4G30280, AT4G37800, AT5G65730
GO:0005887	50	173	integral component of plasma membrane	CC	0.0819477	AT1G01620, AT1G08930, AT1G10550, AT1G11260, AT1G15990, AT1G20840, AT1G23090, AT1G30900, AT1G64780, AT1G71880, AT1G75220, AT1G77210, AT1G77990, AT1G78000, AT2G16850, AT2G26900, AT2G34940, AT2G36830, AT2G37170, AT2G38290, AT2G41560, AT2G45960, AT2G46440, AT2G46450, AT2G47160, AT3G14840, AT3G16240, AT3G26570, AT3G53420, AT3G57330, AT4G10770, AT4G13510, AT4G14400, AT4G16370, AT4G17340, AT4G23400, AT4…
GO:0010007	4	4	magnesium chelatase complex	CC	0.0819477	AT1G08520, AT4G18480, AT5G13630, AT5G45930
GO:0019464	5	6	glycine decarboxylation via glycine cleavage system	BP	0.0826532	AT1G32470, AT2G26080, AT2G35370, AT4G33010, AT4G37930
GO:0004675	7	11	transmembrane receptor protein serine/threonine kinase activity	MF	0.0862712	AT1G65800, AT1G66150, AT2G01950, AT2G13790, AT4G18250, AT4G21380, AT5G46330
GO:0010218	18	46	response to far red light	BP	0.0865201	AT1G14920, AT1G19150, AT1G67090, AT2G02950, AT2G34640, AT2G40100, AT3G08940, AT3G18780, AT3G27690, AT3G28860, AT4G08920, AT4G10340, AT5G01530, AT5G02200, AT5G15840, AT5G38410, AT5G38420, AT5G38430
GO:0044209	5	6	AMP salvage	BP	0.0877467	AT1G80050, AT3G09820, AT4G22570, AT5G03300, AT5G11160
GO:0008519	4	4	ammonium transmembrane transporter activity	MF	0.0877467	AT1G64780, AT2G38290, AT3G16240, AT4G13510
GO:0042549	5	6	photosystem II stabilization	BP	0.0877467	AT1G71500, AT2G30570, AT3G50820, AT5G01920, AT5G66570
GO:0009573	4	4	chloroplast ribulose bisphosphate carboxylase complex	CC	0.0877467	AT1G67090, AT5G38410, AT5G38420, AT5G38430
GO:0090575	4	4	RNA polymerase II transcription factor complex	CC	0.0877467	AT2G41240, AT3G56970, AT3G56980, AT5G04150
GO:0010258	4	4	NADH dehydrogenase complex (plastoquinone) assembly	BP	0.0877467	AT1G70760, AT1G74880, AT4G37925, AT5G58260
GO:0008168	35	111	methyltransferase activity	MF	0.0929229	AT1G15125, AT1G16445, AT1G23360, AT1G54310, AT1G64600, AT1G69523, AT1G69526, AT1G78240, AT2G22400, AT2G27590, AT2G31740, AT2G43910, AT2G46110, AT3G05100, AT3G06930, AT3G12270, AT3G21950, AT3G25890, AT3G26410, AT3G63410, AT4G04670, AT4G13330, AT4G17080, AT4G25730, AT4G31790, AT4G34360, AT4G40000, AT5G01470, AT5G13830, AT5G14430, AT5G27400, AT5G40850, AT5G42760, AT5G44600, AT5G49560
GO:0018298	17	43	protein-chromophore linkage	BP	0.0964575	AT1G15820, AT1G19150, AT1G29910, AT1G29930, AT1G61520, AT2G34430, AT2G40100, AT2G47590, AT3G08940, AT3G27690, AT3G45780, AT3G61470, AT4G08920, AT4G10340, AT5G01530, AT5G02120, AT5G54270
GO:0047134	12	26	protein-disulfide reductase activity	MF	0.096707	AT1G53340, AT1G55380, AT2G23100, AT3G06990, AT3G07000, AT3G11402, AT3G27510, AT3G28650, AT4G01740, AT4G02540, AT5G48320, AT5G59920
GO:0007267	7	11	cell-cell signaling	BP	0.0981627	AT1G02900, AT1G72970, AT3G05490, AT3G16570, AT3G23805, AT4G12970, AT4G15800

## Sheet: SF+Dr vs H2O+H2O
SF+Dr_vs_H2O+H2O
category	numDEInCat	numInCat	term	ontology	over_represented_FDR	gene_ids
GO:0005576	275	1218	extracellular region	CC	4.38118e-21	AT1G01300, AT1G02460, AT1G02640, AT1G02816, AT1G02850, AT1G02900, AT1G04310, AT1G04520, AT1G07080, AT1G09180, AT1G09390, AT1G09750, AT1G10460, AT1G10550, AT1G11545, AT1G11820, AT1G11910, AT1G14180, AT1G16850, AT1G18460, AT1G19940, AT1G20030, AT1G21670, AT1G21680, AT1G22690, AT1G23330, AT1G25230, AT1G25510, AT1G28660, AT1G28670, AT1G29090, AT1G29660, AT1G29670, AT1G29980, AT1G34060, AT1G35140, AT1…
GO:0009414	80	247	response to water deprivation	BP	2.22733e-13	AT1G02930, AT1G08810, AT1G08930, AT1G12110, AT1G20450, AT1G33240, AT1G35720, AT1G45249, AT1G46768, AT1G52890, AT1G54160, AT1G56600, AT1G58440, AT1G69270, AT1G69310, AT2G14610, AT2G17840, AT2G18050, AT2G22430, AT2G33590, AT2G35300, AT2G35930, AT2G36270, AT2G37760, AT2G37770, AT2G38750, AT2G38760, AT2G39800, AT2G42540, AT2G46680, AT2G47180, AT2G47190, AT3G02480, AT3G05640, AT3G11410, AT3G12490, AT3…
GO:0003700	226	1094	transcription factor activity, sequence-specific DNA binding	MF	4.51166e-12	AT1G01250, AT1G01520, AT1G01720, AT1G06180, AT1G08810, AT1G09530, AT1G13260, AT1G16640, AT1G18400, AT1G18710, AT1G19490, AT1G21910, AT1G22490, AT1G22640, AT1G27360, AT1G28360, AT1G28370, AT1G30330, AT1G30500, AT1G32640, AT1G33240, AT1G33760, AT1G42990, AT1G45249, AT1G46768, AT1G48000, AT1G49130, AT1G51140, AT1G51700, AT1G52880, AT1G52890, AT1G53170, AT1G54160, AT1G56170, AT1G56650, AT1G59640, AT1…
GO:0009737	95	358	response to abscisic acid	BP	5.37716e-11	AT1G05470, AT1G08810, AT1G08930, AT1G20450, AT1G22640, AT1G32640, AT1G35720, AT1G43910, AT1G44170, AT1G45249, AT1G47510, AT1G48000, AT1G51940, AT1G54100, AT1G56600, AT1G61340, AT1G63840, AT1G69270, AT1G75240, AT1G75750, AT1G76180, AT2G15970, AT2G17840, AT2G32240, AT2G33380, AT2G33590, AT2G36270, AT2G38280, AT2G38750, AT2G39800, AT2G42540, AT2G46270, AT2G46510, AT2G46680, AT2G47180, AT2G47190, AT2…
GO:0009505	68	216	plant-type cell wall	CC	5.37716e-11	AT1G01300, AT1G02640, AT1G04040, AT1G09750, AT1G21670, AT1G21680, AT1G35140, AT1G62440, AT1G65310, AT1G65590, AT1G69530, AT1G74010, AT1G75750, AT1G76160, AT1G78830, AT2G06850, AT2G26440, AT2G28950, AT2G30490, AT2G38540, AT2G41800, AT2G43570, AT2G45220, AT3G03060, AT3G10720, AT3G13750, AT3G14067, AT3G16240, AT3G16530, AT3G20470, AT3G24480, AT3G28200, AT3G45230, AT3G45960, AT3G45970, AT3G49120, AT3…
GO:0071555	57	187	cell wall organization	BP	2.1827e-09	AT1G02460, AT1G11545, AT1G12780, AT1G19940, AT1G23480, AT1G24170, AT1G32170, AT1G48100, AT1G57590, AT1G64760, AT1G65310, AT1G68060, AT1G70090, AT1G75680, AT2G01850, AT2G06850, AT2G27500, AT2G28110, AT2G30575, AT2G33570, AT2G38540, AT2G38650, AT3G05910, AT3G06770, AT3G23730, AT3G24480, AT3G28180, AT3G44990, AT3G50760, AT4G03210, AT4G13340, AT4G14130, AT4G19410, AT4G19420, AT4G23820, AT4G23920, AT4…
GO:0009873	44	129	ethylene-activated signaling pathway	BP	8.41974e-08	AT1G01250, AT1G04310, AT1G13260, AT1G21910, AT1G28360, AT1G28370, AT1G33760, AT1G46768, AT1G53170, AT1G62300, AT1G64380, AT1G68840, AT1G72360, AT1G73500, AT1G74930, AT1G77200, AT1G77640, AT2G20880, AT2G22200, AT2G25820, AT2G27050, AT2G39250, AT2G44840, AT3G14230, AT3G15210, AT3G23240, AT3G24500, AT3G51550, AT3G61630, AT4G16750, AT4G23750, AT4G28140, AT4G32800, AT4G36900, AT4G39780, AT5G07580, AT5…
GO:0009611	53	179	response to wounding	BP	1.48698e-07	AT1G01470, AT1G01720, AT1G04220, AT1G17420, AT1G19660, AT1G22640, AT1G32640, AT1G51760, AT1G61120, AT1G61340, AT1G66760, AT1G70700, AT1G73500, AT1G74020, AT1G74930, AT1G76680, AT2G24850, AT2G26690, AT2G30020, AT2G30490, AT2G32800, AT2G34810, AT2G46510, AT3G11480, AT3G14050, AT3G17800, AT3G19710, AT3G21240, AT3G22275, AT3G23050, AT3G48360, AT3G48520, AT3G51440, AT4G10390, AT4G15440, AT4G16760, AT4…
GO:0019825	43	127	oxygen binding	MF	1.50321e-07	AT1G13100, AT1G13110, AT1G64900, AT1G64950, AT2G12190, AT2G16060, AT2G24180, AT2G29090, AT2G30750, AT2G30770, AT2G34490, AT2G34500, AT2G45570, AT2G46660, AT3G03470, AT3G10520, AT3G19270, AT3G20100, AT3G20960, AT3G26200, AT3G26280, AT3G26290, AT3G26830, AT3G28740, AT3G30180, AT3G48320, AT3G48520, AT3G53280, AT3G61880, AT4G19230, AT4G37310, AT4G37320, AT4G37370, AT4G37410, AT5G04660, AT5G07990, AT5…
GO:0005886	436	2878	plasma membrane	CC	2.5447e-07	AT1G01070, AT1G01540, AT1G01580, AT1G02860, AT1G03010, AT1G03870, AT1G07430, AT1G07870, AT1G08230, AT1G08650, AT1G08930, AT1G09160, AT1G09440, AT1G11000, AT1G11260, AT1G11340, AT1G11380, AT1G11820, AT1G12110, AT1G12500, AT1G12780, AT1G13830, AT1G13930, AT1G14280, AT1G14460, AT1G15100, AT1G16390, AT1G19450, AT1G19570, AT1G20010, AT1G20780, AT1G20970, AT1G21270, AT1G21460, AT1G22530, AT1G22570, AT1…
GO:0009753	45	140	response to jasmonic acid	BP	4.76955e-07	AT1G06180, AT1G08810, AT1G17420, AT1G18710, AT1G19570, AT1G21910, AT1G32640, AT1G44350, AT1G47510, AT1G54040, AT1G56650, AT1G61120, AT1G61340, AT1G70700, AT1G74020, AT1G74430, AT2G24850, AT2G26690, AT2G34810, AT2G39030, AT3G09600, AT3G23050, AT3G47600, AT3G48360, AT3G50480, AT3G50660, AT3G51430, AT3G51440, AT3G56400, AT4G01060, AT4G05100, AT4G22880, AT4G26850, AT4G32940, AT4G34710, AT4G34990, AT5…
GO:0016757	83	369	transferase activity, transferring glycosyl groups	MF	4.76955e-07	AT1G01570, AT1G03520, AT1G05680, AT1G06000, AT1G07250, AT1G11170, AT1G19300, AT1G22360, AT1G22370, AT1G22400, AT1G22610, AT1G23480, AT1G24170, AT1G27200, AT1G56600, AT1G68470, AT1G70090, AT1G70290, AT1G73810, AT1G74380, AT2G01480, AT2G15480, AT2G19880, AT2G22930, AT2G28080, AT2G30140, AT2G30575, AT2G31990, AT2G37580, AT2G38650, AT2G43820, AT2G44500, AT3G02350, AT3G05320, AT3G06510, AT3G11420, AT3…
GO:0010411	19	33	xyloglucan metabolic process	BP	9.78753e-07	AT1G10550, AT1G11545, AT1G32170, AT1G65310, AT1G74380, AT2G01850, AT2G06850, AT3G23730, AT3G44990, AT3G62720, AT4G03210, AT4G14130, AT4G25810, AT4G30270, AT4G30280, AT4G37800, AT5G07720, AT5G57560, AT5G65730
GO:0005618	93	418	cell wall	CC	1.44555e-06	AT1G02930, AT1G04040, AT1G09750, AT1G10460, AT1G10550, AT1G11545, AT1G20010, AT1G21670, AT1G29670, AT1G32170, AT1G35720, AT1G47960, AT1G48100, AT1G55120, AT1G56110, AT1G57590, AT1G58370, AT1G62380, AT1G64760, AT1G65590, AT1G69530, AT1G75750, AT1G76160, AT1G78830, AT2G01850, AT2G06850, AT2G14610, AT2G16060, AT2G26440, AT2G27500, AT2G29550, AT2G40830, AT2G41800, AT2G45220, AT3G02885, AT3G03060, AT3…
GO:0044550	29	73	secondary metabolite biosynthetic process	BP	1.50666e-06	AT1G13100, AT1G13110, AT1G64900, AT1G64950, AT2G24180, AT2G30750, AT2G45570, AT2G46660, AT3G03470, AT3G20100, AT3G20960, AT3G26200, AT3G26280, AT3G26290, AT3G28740, AT3G48320, AT3G53280, AT3G61880, AT4G15760, AT4G37310, AT4G37320, AT4G37370, AT4G37410, AT5G04660, AT5G07990, AT5G25120, AT5G25130, AT5G25140, AT5G36220
GO:0009651	94	423	response to salt stress	BP	1.97712e-06	AT1G01520, AT1G02930, AT1G06180, AT1G08930, AT1G11910, AT1G13930, AT1G14210, AT1G15100, AT1G16850, AT1G18710, AT1G22640, AT1G35720, AT1G44170, AT1G45249, AT1G47510, AT1G48000, AT1G53580, AT1G54100, AT1G56600, AT1G56650, AT1G61340, AT1G62380, AT1G62480, AT1G69270, AT1G69310, AT1G73260, AT1G73500, AT2G04240, AT2G16720, AT2G17840, AT2G20880, AT2G29550, AT2G33380, AT2G36270, AT2G37760, AT2G37770, AT2…
GO:0042546	22	45	cell wall biogenesis	BP	2.56279e-06	AT1G10550, AT1G11545, AT1G32170, AT1G65310, AT2G01850, AT2G06850, AT2G33570, AT3G15060, AT3G23730, AT3G44990, AT4G03210, AT4G14130, AT4G23920, AT4G25810, AT4G30270, AT4G30280, AT4G37800, AT4G39990, AT5G44670, AT5G45750, AT5G57560, AT5G65730
GO:0016762	16	25	xyloglucan:xyloglucosyl transferase activity	MF	2.56279e-06	AT1G10550, AT1G11545, AT1G32170, AT1G65310, AT2G01850, AT2G06850, AT3G23730, AT3G44990, AT4G03210, AT4G14130, AT4G25810, AT4G30270, AT4G30280, AT4G37800, AT5G57560, AT5G65730
GO:0006351	215	1246	transcription, DNA-templated	BP	3.72568e-06	AT1G01250, AT1G01520, AT1G01720, AT1G05420, AT1G09530, AT1G09950, AT1G13260, AT1G16640, AT1G18400, AT1G19050, AT1G21910, AT1G22490, AT1G22640, AT1G27360, AT1G28360, AT1G28370, AT1G29940, AT1G30330, AT1G30500, AT1G32640, AT1G33240, AT1G33760, AT1G42990, AT1G45249, AT1G46768, AT1G51700, AT1G52880, AT1G52890, AT1G53170, AT1G54160, AT1G56170, AT1G56650, AT1G59640, AT1G62300, AT1G64380, AT1G66390, AT1…
GO:0009751	42	136	response to salicylic acid	BP	4.79618e-06	AT1G02860, AT1G06180, AT1G08810, AT1G21270, AT1G21910, AT1G22640, AT1G28480, AT1G48000, AT1G61340, AT1G73260, AT1G74430, AT1G76680, AT2G16720, AT2G29420, AT2G33380, AT2G37710, AT2G40750, AT2G47190, AT3G01420, AT3G02885, AT3G04290, AT3G09600, AT3G20470, AT3G47600, AT3G48360, AT3G50480, AT3G51430, AT3G51440, AT3G56400, AT4G01060, AT4G23810, AT4G31800, AT4G32940, AT4G34990, AT4G37610, AT5G13220, AT5…
GO:0055114	186	1017	oxidation-reduction process	BP	6.59056e-06	AT1G01580, AT1G02400, AT1G06360, AT1G06570, AT1G06640, AT1G08570, AT1G09490, AT1G09500, AT1G13100, AT1G13110, AT1G14130, AT1G15550, AT1G17020, AT1G17745, AT1G21400, AT1G24470, AT1G26420, AT1G26570, AT1G28480, AT1G30700, AT1G32350, AT1G44170, AT1G44446, AT1G45145, AT1G53340, AT1G53500, AT1G53580, AT1G53670, AT1G54100, AT1G55380, AT1G58440, AT1G62180, AT1G62380, AT1G62540, AT1G62560, AT1G62570, AT1…
GO:0016709	29	79	oxidoreductase activity, acting on paired donors, with incorporation or reduction of molecular oxygen, NAD(P)H as one donor, and incorporation of one atom of oxygen	MF	8.27454e-06	AT1G13100, AT1G13110, AT1G64900, AT1G64950, AT2G24180, AT2G30750, AT2G30770, AT2G45570, AT2G46660, AT3G03470, AT3G20100, AT3G20960, AT3G26200, AT3G26280, AT3G26290, AT3G26830, AT3G28740, AT3G48320, AT3G53280, AT3G61880, AT4G37310, AT4G37320, AT4G37370, AT4G37410, AT5G04660, AT5G25120, AT5G25130, AT5G25140, AT5G36220
GO:0009738	43	153	abscisic acid-activated signaling pathway	BP	1.63125e-05	AT1G05470, AT1G08650, AT1G15100, AT1G17550, AT1G32640, AT1G45249, AT1G51940, AT1G54160, AT1G62660, AT1G62810, AT1G69260, AT1G69270, AT1G70810, AT1G72770, AT1G75240, AT2G01150, AT2G22430, AT2G30020, AT2G36270, AT2G38310, AT2G46510, AT2G46680, AT3G11410, AT3G18040, AT3G19290, AT3G19580, AT3G48360, AT3G51550, AT3G63060, AT4G04700, AT4G17870, AT4G26080, AT4G34000, AT5G01810, AT5G04870, AT5G05440, AT5…
GO:0020037	53	204	heme binding	MF	2.23157e-05	AT1G13100, AT1G13110, AT1G17100, AT1G64900, AT1G64950, AT2G12190, AT2G16060, AT2G24180, AT2G29090, AT2G30490, AT2G34490, AT2G34500, AT2G37130, AT2G37970, AT2G45570, AT2G46650, AT2G46660, AT2G47770, AT3G01420, AT3G03470, AT3G10520, AT3G19270, AT3G20100, AT3G20960, AT3G26200, AT3G26280, AT3G26290, AT3G26830, AT3G28200, AT3G28740, AT3G30180, AT3G48320, AT3G48520, AT3G49120, AT3G50660, AT3G53280, AT3…
GO:0005506	52	201	iron ion binding	MF	2.40808e-05	AT1G13100, AT1G13110, AT1G15550, AT1G44446, AT1G64900, AT1G64950, AT2G12190, AT2G19800, AT2G24180, AT2G29090, AT2G30490, AT2G34490, AT2G34500, AT2G45570, AT2G46660, AT3G03470, AT3G19270, AT3G20100, AT3G20960, AT3G26200, AT3G26280, AT3G26290, AT3G26830, AT3G28740, AT3G30180, AT3G46490, AT3G48320, AT3G48520, AT3G50660, AT3G53280, AT3G55970, AT3G61880, AT4G15440, AT4G19230, AT4G37310, AT4G37320, AT4…
GO:0010200	36	113	response to chitin	BP	2.97286e-05	AT1G08930, AT1G19050, AT1G23030, AT1G32640, AT1G42990, AT1G51700, AT1G62300, AT1G64380, AT1G66160, AT1G74410, AT2G04240, AT2G35930, AT2G36270, AT2G44840, AT3G15210, AT3G16530, AT3G19580, AT3G21150, AT3G46090, AT3G52450, AT3G52800, AT3G56400, AT4G15975, AT4G17230, AT4G18880, AT4G23550, AT4G23810, AT4G28140, AT4G31800, AT4G37610, AT4G39070, AT5G03720, AT5G04340, AT5G43170, AT5G59820, AT5G62020
GO:0048046	78	356	apoplast	CC	3.46217e-05	AT1G02900, AT1G09750, AT1G10460, AT1G10550, AT1G11545, AT1G19570, AT1G29660, AT1G29670, AT1G32170, AT1G35720, AT1G36940, AT1G45145, AT1G55120, AT1G55210, AT1G62050, AT1G65310, AT1G68795, AT1G72150, AT1G72610, AT1G76160, AT1G78830, AT1G79720, AT2G01505, AT2G01850, AT2G06850, AT2G10940, AT2G13360, AT2G14610, AT2G17230, AT2G30860, AT2G38540, AT2G43570, AT2G43620, AT3G05490, AT3G09820, AT3G13750, AT3…
GO:0043565	71	313	sequence-specific DNA binding	MF	4.69676e-05	AT1G06180, AT1G08810, AT1G09950, AT1G18710, AT1G19490, AT1G22640, AT1G32640, AT1G33240, AT1G42990, AT1G45249, AT1G48000, AT1G56650, AT1G62300, AT1G66390, AT1G69310, AT1G69780, AT1G74430, AT2G16720, AT2G22430, AT2G23290, AT2G30615, AT2G36270, AT2G40750, AT2G42380, AT2G45160, AT2G46270, AT2G46680, AT3G01470, AT3G01970, AT3G03450, AT3G19290, AT3G19580, AT3G22830, AT3G24520, AT3G46090, AT3G47600, AT3…
GO:0016798	17	34	hydrolase activity, acting on glycosyl bonds	MF	4.97699e-05	AT1G10550, AT1G11545, AT1G32170, AT1G65310, AT2G01850, AT2G06850, AT3G06510, AT3G23730, AT3G44990, AT4G03210, AT4G14130, AT4G25810, AT4G30270, AT4G30280, AT4G37800, AT5G57560, AT5G65730
GO:0009740	19	44	gibberellic acid mediated signaling pathway	BP	0.000107024	AT1G09530, AT1G15550, AT1G22690, AT1G67030, AT1G74670, AT1G75750, AT2G14900, AT2G18300, AT2G43060, AT3G02885, AT3G03450, AT3G63010, AT4G09600, AT4G26150, AT4G30270, AT5G14920, AT5G15160, AT5G15230, AT5G17490
GO:0006355	238	1472	regulation of transcription, DNA-templated	BP	0.000167689	AT1G01250, AT1G01520, AT1G01720, AT1G06180, AT1G08810, AT1G09530, AT1G13260, AT1G16640, AT1G18400, AT1G18710, AT1G19050, AT1G19490, AT1G21910, AT1G22490, AT1G22640, AT1G27360, AT1G28360, AT1G28370, AT1G30330, AT1G30500, AT1G33760, AT1G42990, AT1G45249, AT1G46768, AT1G48000, AT1G49130, AT1G51140, AT1G51700, AT1G52880, AT1G52890, AT1G53170, AT1G54160, AT1G56170, AT1G56650, AT1G59640, AT1G62300, AT1…
GO:0031225	42	154	anchored component of membrane	CC	0.000338218	AT1G03870, AT1G20030, AT1G23040, AT1G29980, AT1G55330, AT1G62790, AT1G64640, AT1G64760, AT1G70990, AT1G77630, AT2G04780, AT2G23130, AT2G34510, AT2G44300, AT2G46330, AT2G47930, AT3G13520, AT3G22600, AT3G29810, AT3G44100, AT3G54920, AT4G12420, AT4G12730, AT4G16120, AT4G16140, AT4G26690, AT4G27520, AT4G28085, AT4G37450, AT5G04310, AT5G11740, AT5G15350, AT5G18690, AT5G19230, AT5G44130, AT5G49280, AT5…
GO:0009739	27	83	response to gibberellin	BP	0.00056492	AT1G06180, AT1G15550, AT1G22690, AT1G69530, AT1G74670, AT1G75750, AT1G76180, AT2G04240, AT2G14900, AT2G31730, AT2G36270, AT3G02885, AT3G03450, AT3G09600, AT3G58070, AT3G63010, AT4G09600, AT4G25000, AT4G30270, AT4G36410, AT5G14920, AT5G15230, AT5G17490, AT5G37260, AT5G50915, AT5G52660, AT5G67480
GO:0080167	33	116	response to karrikin	BP	0.000902065	AT1G01300, AT1G05680, AT1G61890, AT1G66390, AT1G70420, AT1G74670, AT2G01150, AT2G16660, AT2G29980, AT2G30490, AT2G47930, AT3G22840, AT3G43800, AT3G47600, AT3G52740, AT3G55120, AT3G60290, AT3G61220, AT4G14440, AT4G34710, AT4G37370, AT4G37470, AT4G39070, AT5G05600, AT5G06980, AT5G17050, AT5G20250, AT5G25460, AT5G48500, AT5G51550, AT5G59340, AT5G64410, AT5G66920
GO:0009813	21	62	flavonoid biosynthetic process	BP	0.00301608	AT1G05680, AT1G07250, AT1G17020, AT1G22360, AT1G22370, AT1G22400, AT1G53520, AT2G15480, AT2G30140, AT2G43820, AT2G45400, AT3G46660, AT3G51240, AT3G55120, AT4G01070, AT4G15490, AT4G15550, AT4G25640, AT5G07990, AT5G13930, AT5G17050
GO:0009269	10	18	response to desiccation	BP	0.00334098	AT1G01470, AT1G32640, AT1G44170, AT1G54100, AT1G76180, AT2G33380, AT2G39800, AT3G25760, AT5G25610, AT5G52310
GO:0016051	15	40	carbohydrate biosynthetic process	BP	0.00579254	AT1G03520, AT1G19300, AT1G24170, AT1G53100, AT1G56600, AT1G70090, AT2G30575, AT2G38650, AT2G47180, AT3G02350, AT3G15350, AT3G50760, AT4G16600, AT5G15470, AT5G47780
GO:0009741	12	28	response to brassinosteroid	BP	0.00579254	AT1G13260, AT1G30570, AT1G75750, AT3G50660, AT3G51550, AT4G02330, AT4G08950, AT4G30270, AT4G39070, AT5G54380, AT5G57560, AT5G62380
GO:0004553	33	132	hydrolase activity, hydrolyzing O-glycosyl compounds	MF	0.00579254	AT1G02640, AT1G02850, AT1G10550, AT1G11545, AT1G11820, AT1G19940, AT1G32170, AT1G55120, AT1G58370, AT1G61810, AT1G62660, AT1G64760, AT1G75680, AT2G01850, AT2G05790, AT2G06850, AT2G27500, AT3G06510, AT3G23730, AT3G57260, AT3G60130, AT4G03210, AT4G08160, AT4G18340, AT4G25810, AT4G30270, AT4G37800, AT5G24090, AT5G49720, AT5G55180, AT5G57560, AT5G64570, AT5G65730
GO:0006857	16	47	oligopeptide transport	BP	0.00580877	AT1G12110, AT1G22570, AT1G48370, AT1G52190, AT1G72120, AT2G02020, AT2G26690, AT3G16180, AT3G45650, AT3G53960, AT4G21680, AT4G27730, AT5G24380, AT5G55930, AT5G62730, AT5G64410
GO:0006952	76	433	defense response	BP	0.00798676	AT1G11000, AT1G11820, AT1G17420, AT1G18870, AT1G19450, AT1G23120, AT1G24020, AT1G28360, AT1G51940, AT1G52040, AT1G55210, AT1G57630, AT1G60800, AT1G61100, AT1G62380, AT1G64760, AT1G65390, AT1G70700, AT1G70890, AT1G72910, AT1G74410, AT1G77630, AT1G80820, AT2G14610, AT2G15220, AT2G15480, AT2G17480, AT2G18170, AT2G27500, AT2G30860, AT2G35930, AT2G39030, AT2G43510, AT2G43580, AT2G43590, AT2G43620, AT2…
GO:0046910	13	31	pectinesterase inhibitor activity	MF	0.00856271	AT1G47960, AT2G01610, AT2G26440, AT2G45220, AT2G47670, AT3G14310, AT3G17130, AT4G02330, AT4G12390, AT4G33220, AT5G20740, AT5G62350, AT5G62360
GO:0016021	518	3683	integral component of membrane	CC	0.00856271	AT1G01070, AT1G01430, AT1G01540, AT1G01580, AT1G02380, AT1G02390, AT1G02610, AT1G03070, AT1G03520, AT1G04220, AT1G04310, AT1G04430, AT1G04520, AT1G04570, AT1G05210, AT1G06360, AT1G07150, AT1G07870, AT1G08230, AT1G09440, AT1G10657, AT1G10990, AT1G11000, AT1G11210, AT1G11380, AT1G12110, AT1G12500, AT1G13100, AT1G13110, AT1G14180, AT1G14530, AT1G16390, AT1G17870, AT1G18265, AT1G18460, AT1G18720, AT1…
GO:0052689	24	81	carboxylic ester hydrolase activity	MF	0.0102526	AT1G09390, AT1G28660, AT1G28670, AT1G29660, AT1G29670, AT1G52700, AT1G54020, AT1G54030, AT1G57590, AT1G68620, AT1G75900, AT2G04570, AT2G38180, AT2G45600, AT3G02410, AT3G04290, AT3G05910, AT3G14210, AT3G48690, AT4G01130, AT4G18970, AT4G19410, AT4G19420, AT5G23870
GO:0080043	16	45	quercetin 3-O-glucosyltransferase activity	MF	0.0106148	AT1G05680, AT1G06000, AT1G07250, AT1G22360, AT1G22370, AT1G22400, AT2G15480, AT2G30140, AT2G43820, AT3G21750, AT3G46660, AT4G01070, AT4G15490, AT4G15550, AT5G17050, AT5G54060
GO:0044212	44	192	transcription regulatory region DNA binding	MF	0.0114053	AT1G06180, AT1G08810, AT1G18710, AT1G21910, AT1G22640, AT1G48000, AT1G51700, AT1G52880, AT1G56650, AT1G62300, AT1G66390, AT1G67030, AT1G69310, AT1G74430, AT1G76880, AT2G16720, AT2G18300, AT2G23290, AT2G30615, AT2G41940, AT2G46270, AT2G47890, AT3G01970, AT3G19290, AT3G19580, AT3G21270, AT3G46090, AT3G47600, AT4G05100, AT4G14560, AT4G21440, AT4G26150, AT4G32800, AT4G34990, AT5G04340, AT5G13080, AT5…
GO:0045489	11	26	pectin biosynthetic process	BP	0.0134853	AT1G19300, AT1G24170, AT1G70090, AT2G30575, AT2G33570, AT2G38650, AT3G02350, AT3G49720, AT3G50760, AT5G47780, AT5G65810
GO:0102336	8	15	3-oxo-arachidoyl-CoA synthase activity	MF	0.013507	AT1G04220, AT1G07720, AT1G25450, AT2G15090, AT2G16280, AT2G28630, AT4G34250, AT5G43760
GO:0102337	8	15	3-oxo-cerotoyl-CoA synthase activity	MF	0.013507	AT1G04220, AT1G07720, AT1G25450, AT2G15090, AT2G16280, AT2G28630, AT4G34250, AT5G43760
GO:0102338	8	15	3-oxo-lignoceronyl-CoA synthase activity	MF	0.013507	AT1G04220, AT1G07720, AT1G25450, AT2G15090, AT2G16280, AT2G28630, AT4G34250, AT5G43760
GO:0009620	19	65	response to fungus	BP	0.0137487	AT1G17420, AT1G73500, AT2G06050, AT2G30020, AT2G33380, AT2G43580, AT2G45220, AT3G14310, AT3G21240, AT3G25780, AT3G50480, AT3G51430, AT3G51440, AT4G02330, AT4G03550, AT4G16760, AT5G26920, AT5G42650, AT5G62380
GO:0009407	14	36	toxin catabolic process	BP	0.0153585	AT1G02930, AT1G10360, AT1G17170, AT1G59700, AT1G78380, AT2G02390, AT2G29420, AT2G29450, AT2G29460, AT2G30860, AT3G03190, AT3G09270, AT3G43800, AT5G17220
GO:0046658	23	81	anchored component of plasma membrane	CC	0.0174068	AT1G03870, AT1G64640, AT1G64760, AT1G77630, AT2G04780, AT2G27500, AT3G29810, AT3G54200, AT3G54920, AT3G57260, AT4G12420, AT4G12730, AT4G16120, AT4G26690, AT4G27520, AT4G35100, AT5G15350, AT5G19230, AT5G44130, AT5G48450, AT5G53870, AT5G55480, AT5G60920
GO:0016759	10	28	cellulose synthase activity	MF	0.0228019	AT1G23480, AT3G28180, AT4G24000, AT4G24010, AT4G32410, AT4G39350, AT5G05170, AT5G09870, AT5G16190, AT5G64740
GO:0098542	12	31	defense response to other organism	BP	0.0235149	AT1G13100, AT1G13110, AT3G23550, AT3G26280, AT4G37310, AT4G37320, AT4G37370, AT4G37410, AT5G25120, AT5G25130, AT5G25140, AT5G36220
GO:0080044	15	44	quercetin 7-O-glucosyltransferase activity	MF	0.0246167	AT1G05680, AT1G06000, AT1G07250, AT1G22360, AT1G22370, AT1G22400, AT2G15480, AT2G30140, AT2G43820, AT3G46660, AT4G01070, AT4G15490, AT4G15550, AT5G17050, AT5G54060
GO:0035251	9	19	UDP-glucosyltransferase activity	MF	0.0265685	AT1G05680, AT1G07250, AT2G15480, AT2G43820, AT3G21750, AT4G01070, AT4G14090, AT5G03490, AT5G17050
GO:0009833	4	5	plant-type primary cell wall biogenesis	BP	0.0294698	AT4G32410, AT4G39350, AT5G05170, AT5G64740
GO:0009826	21	82	unidimensional cell growth	BP	0.0315712	AT1G21270, AT1G30570, AT1G31420, AT1G69530, AT1G75750, AT1G75780, AT2G06850, AT2G18300, AT2G28950, AT3G19820, AT3G45960, AT3G45970, AT3G49120, AT3G50660, AT4G17030, AT4G28250, AT4G37580, AT4G38400, AT4G39400, AT5G49720, AT5G54380
GO:0005773	95	553	vacuole	CC	0.0315712	AT1G02816, AT1G02930, AT1G04040, AT1G07080, AT1G11260, AT1G11910, AT1G17100, AT1G19450, AT1G19570, AT1G19670, AT1G20840, AT1G20970, AT1G21680, AT1G35720, AT1G44170, AT1G45201, AT1G47960, AT1G52040, AT1G54020, AT1G54030, AT1G55120, AT1G55265, AT1G62660, AT1G62710, AT1G67360, AT1G72150, AT1G74020, AT1G75780, AT1G78680, AT2G15970, AT2G25680, AT2G29550, AT2G30860, AT2G33380, AT2G37970, AT2G38760, AT2…
GO:0009636	16	49	response to toxic substance	BP	0.0315712	AT1G02930, AT1G10360, AT1G17170, AT1G59700, AT2G29420, AT2G29450, AT2G29460, AT2G37770, AT3G03190, AT3G09270, AT3G43800, AT4G01070, AT4G15550, AT4G29210, AT5G17220, AT5G35750
GO:0047134	10	26	protein-disulfide reductase activity	MF	0.0315712	AT1G53340, AT1G55380, AT2G23100, AT3G06990, AT3G07000, AT3G11402, AT3G27500, AT3G27510, AT4G02540, AT5G42840
GO:0009416	33	150	response to light stimulus	BP	0.0319718	AT1G03010, AT1G07720, AT1G08810, AT1G25450, AT1G30440, AT1G66180, AT1G75780, AT2G16280, AT2G30490, AT2G32390, AT2G37770, AT2G42540, AT3G02380, AT3G15570, AT3G19710, AT3G19820, AT3G19850, AT3G26490, AT3G49120, AT4G03400, AT4G26150, AT4G31820, AT4G34250, AT4G36240, AT4G38740, AT5G24930, AT5G25220, AT5G43760, AT5G48410, AT5G58070, AT5G59820, AT5G61270, AT5G67440
GO:0052696	15	46	flavonoid glucuronidation	BP	0.034544	AT1G05680, AT1G06000, AT1G07250, AT1G22360, AT1G22370, AT1G22400, AT2G15480, AT2G30140, AT2G43820, AT3G46660, AT4G01070, AT4G15490, AT4G15550, AT5G17050, AT5G54060
GO:0004364	15	44	glutathione transferase activity	MF	0.0383753	AT1G02930, AT1G10360, AT1G17170, AT1G19450, AT1G59700, AT1G78380, AT2G02390, AT2G29420, AT2G29450, AT2G29460, AT2G30860, AT3G03190, AT3G09270, AT3G43800, AT5G17220
GO:0009809	16	51	lignin biosynthetic process	BP	0.0422076	AT1G09490, AT1G09500, AT1G61810, AT1G80820, AT2G33590, AT3G17390, AT4G01070, AT4G30470, AT4G34050, AT4G34230, AT4G37980, AT4G37990, AT5G05170, AT5G14700, AT5G48930, AT5G54160
GO:0016758	18	65	transferase activity, transferring hexosyl groups	MF	0.0627823	AT1G05680, AT1G19300, AT1G22360, AT1G22400, AT1G24170, AT1G56600, AT1G70090, AT2G15480, AT2G30140, AT2G43820, AT2G47180, AT3G02350, AT3G50760, AT4G01070, AT4G16600, AT4G21060, AT5G03490, AT5G15470
GO:0006749	14	42	glutathione metabolic process	BP	0.0708706	AT1G02930, AT1G10360, AT1G17170, AT1G59700, AT1G78380, AT2G02390, AT2G29420, AT2G29450, AT2G29460, AT2G30860, AT3G03190, AT3G09270, AT3G43800, AT5G17220
GO:0009733	42	208	response to auxin	BP	0.0766851	AT1G17345, AT1G29430, AT1G29510, AT1G30330, AT1G47510, AT1G56650, AT1G72430, AT2G06850, AT2G23170, AT2G46690, AT3G03850, AT3G09600, AT3G12830, AT3G23050, AT3G28860, AT3G47600, AT3G48360, AT3G55120, AT3G60690, AT4G03190, AT4G03400, AT4G14560, AT4G27260, AT4G34750, AT4G34760, AT4G34770, AT4G34790, AT4G34810, AT4G37610, AT4G38840, AT4G38860, AT5G01990, AT5G07990, AT5G13220, AT5G13930, AT5G25890, AT5…
GO:0003677	204	1378	DNA binding	MF	0.0910615	AT1G01250, AT1G01520, AT1G01720, AT1G04990, AT1G06180, AT1G08810, AT1G09200, AT1G09530, AT1G13260, AT1G13920, AT1G15480, AT1G16640, AT1G18400, AT1G18710, AT1G19490, AT1G19860, AT1G21910, AT1G22490, AT1G22640, AT1G27360, AT1G28360, AT1G28370, AT1G29940, AT1G30330, AT1G30500, AT1G32640, AT1G33240, AT1G33760, AT1G42990, AT1G45249, AT1G46768, AT1G48000, AT1G51140, AT1G51700, AT1G52890, AT1G53170, AT1…
GO:0047262	9	24	polygalacturonate 4-alpha-galacturonosyltransferase activity	MF	0.0976168	AT1G19300, AT1G24170, AT1G70090, AT2G30575, AT2G38650, AT3G02350, AT3G50760, AT5G15470, AT5G47780
GO:0016602	7	14	CCAAT-binding factor complex	CC	0.0976168	AT1G30500, AT1G54160, AT1G56170, AT2G34720, AT3G20910, AT5G06510, AT5G12840
SF+Dr_vs_H2O+H2O SF+Dr up
category	numDEInCat	numInCat	term	ontology	over_represented_FDR	gene_ids
GO:0009414	65	247	response to water deprivation	BP	5.81863e-18	AT1G02930, AT1G20450, AT1G35720, AT1G45249, AT1G46768, AT1G52890, AT1G54160, AT1G56600, AT1G69270, AT1G69310, AT2G14610, AT2G17840, AT2G18050, AT2G22430, AT2G33590, AT2G35300, AT2G36270, AT2G37760, AT2G37770, AT2G38750, AT2G38760, AT2G39800, AT2G42540, AT2G46680, AT2G47180, AT2G47190, AT3G02480, AT3G05640, AT3G11410, AT3G12490, AT3G14440, AT3G15500, AT3G19290, AT3G19580, AT3G23920, AT3G24500, AT3…
GO:0009737	77	358	response to abscisic acid	BP	1.69217e-16	AT1G20450, AT1G22640, AT1G32640, AT1G35720, AT1G44170, AT1G45249, AT1G47510, AT1G48000, AT1G54100, AT1G56600, AT1G61340, AT1G63840, AT1G69270, AT1G76180, AT2G15970, AT2G17840, AT2G33380, AT2G33590, AT2G36270, AT2G38750, AT2G39800, AT2G42540, AT2G46270, AT2G46510, AT2G46680, AT2G47180, AT2G47190, AT2G47770, AT3G01420, AT3G03450, AT3G09600, AT3G09770, AT3G11410, AT3G14050, AT3G15210, AT3G19290, AT3…
GO:0009611	48	179	response to wounding	BP	1.09109e-13	AT1G01470, AT1G01720, AT1G04220, AT1G17420, AT1G19660, AT1G22640, AT1G32640, AT1G51760, AT1G61120, AT1G61340, AT1G66760, AT1G70700, AT1G73500, AT1G74020, AT1G74930, AT2G24850, AT2G26690, AT2G30020, AT2G30490, AT2G32800, AT2G34810, AT2G46510, AT3G11480, AT3G14050, AT3G17800, AT3G19710, AT3G21240, AT3G22275, AT3G48520, AT3G51440, AT4G10390, AT4G15440, AT4G16760, AT4G21440, AT4G22880, AT4G32940, AT4…
GO:0009651	79	423	response to salt stress	BP	4.07213e-13	AT1G01520, AT1G02930, AT1G06180, AT1G11910, AT1G13930, AT1G15100, AT1G16850, AT1G18710, AT1G22640, AT1G35720, AT1G44170, AT1G45249, AT1G47510, AT1G48000, AT1G53580, AT1G54100, AT1G56600, AT1G56650, AT1G61340, AT1G69270, AT1G69310, AT1G73260, AT1G73500, AT2G04240, AT2G16720, AT2G17840, AT2G20880, AT2G33380, AT2G36270, AT2G37760, AT2G37770, AT2G38750, AT2G38760, AT2G39800, AT2G42540, AT2G47180, AT2…
GO:0003700	142	1094	transcription factor activity, sequence-specific DNA binding	MF	1.12652e-10	AT1G01250, AT1G01520, AT1G01720, AT1G06180, AT1G09530, AT1G18710, AT1G19490, AT1G22490, AT1G22640, AT1G27360, AT1G28360, AT1G28370, AT1G30500, AT1G32640, AT1G42990, AT1G45249, AT1G46768, AT1G48000, AT1G51140, AT1G51700, AT1G52880, AT1G52890, AT1G53170, AT1G54160, AT1G56170, AT1G56650, AT1G59640, AT1G62300, AT1G64380, AT1G66390, AT1G67030, AT1G69310, AT1G69490, AT1G74430, AT1G74930, AT1G77200, AT1…
GO:0009753	37	140	response to jasmonic acid	BP	6.65639e-10	AT1G06180, AT1G17420, AT1G18710, AT1G19570, AT1G32640, AT1G44350, AT1G47510, AT1G54040, AT1G56650, AT1G61120, AT1G61340, AT1G70700, AT1G74020, AT1G74430, AT2G24850, AT2G26690, AT2G34810, AT2G39030, AT3G09600, AT3G47600, AT3G51430, AT3G51440, AT4G01060, AT4G05100, AT4G22880, AT4G26850, AT4G32940, AT4G34710, AT4G34990, AT5G09980, AT5G13220, AT5G13330, AT5G13930, AT5G37260, AT5G42650, AT5G52660, AT5…
GO:0019825	35	127	oxygen binding	MF	1.04657e-09	AT1G64900, AT1G64950, AT2G12190, AT2G24180, AT2G29090, AT2G30750, AT2G30770, AT2G34490, AT2G34500, AT2G45570, AT2G46660, AT3G03470, AT3G19270, AT3G20100, AT3G20960, AT3G26280, AT3G26290, AT3G26830, AT3G28740, AT3G48320, AT3G48520, AT3G53280, AT3G61880, AT4G19230, AT4G37310, AT4G37320, AT4G37370, AT4G37410, AT5G04660, AT5G07990, AT5G25120, AT5G36220, AT5G42650, AT5G52320, AT5G63450
GO:0005506	41	201	iron ion binding	MF	2.39591e-07	AT1G44446, AT1G64900, AT1G64950, AT2G12190, AT2G24180, AT2G29090, AT2G30490, AT2G34490, AT2G34500, AT2G45570, AT2G46660, AT3G03470, AT3G19270, AT3G20100, AT3G20960, AT3G26280, AT3G26290, AT3G26830, AT3G28740, AT3G48320, AT3G48520, AT3G53280, AT3G55970, AT3G61880, AT4G15440, AT4G19230, AT4G37310, AT4G37320, AT4G37370, AT4G37410, AT5G01600, AT5G04660, AT5G05600, AT5G07990, AT5G25120, AT5G36220, AT5…
GO:0016709	24	79	oxidoreductase activity, acting on paired donors, with incorporation or reduction of molecular oxygen, NAD(P)H as one donor, and incorporation of one atom of oxygen	MF	3.4418e-07	AT1G64900, AT1G64950, AT2G24180, AT2G30750, AT2G30770, AT2G45570, AT2G46660, AT3G03470, AT3G20100, AT3G20960, AT3G26280, AT3G26290, AT3G26830, AT3G28740, AT3G48320, AT3G53280, AT3G61880, AT4G37310, AT4G37320, AT4G37370, AT4G37410, AT5G04660, AT5G25120, AT5G36220
GO:0044550	23	73	secondary metabolite biosynthetic process	BP	3.4418e-07	AT1G64900, AT1G64950, AT2G24180, AT2G30750, AT2G45570, AT2G46660, AT3G03470, AT3G20100, AT3G20960, AT3G26280, AT3G26290, AT3G28740, AT3G48320, AT3G53280, AT3G61880, AT4G37310, AT4G37320, AT4G37370, AT4G37410, AT5G04660, AT5G07990, AT5G25120, AT5G36220
GO:0020037	41	204	heme binding	MF	3.78042e-07	AT1G17100, AT1G64900, AT1G64950, AT2G12190, AT2G24180, AT2G29090, AT2G30490, AT2G34490, AT2G34500, AT2G37970, AT2G45570, AT2G46650, AT2G46660, AT2G47770, AT3G01420, AT3G03470, AT3G19270, AT3G20100, AT3G20960, AT3G26280, AT3G26290, AT3G26830, AT3G28740, AT3G48320, AT3G48520, AT3G49120, AT3G53280, AT3G61880, AT4G15440, AT4G19230, AT4G37310, AT4G37320, AT4G37370, AT4G37410, AT5G04660, AT5G07990, AT5…
GO:0055114	122	1017	oxidation-reduction process	BP	6.39737e-07	AT1G01580, AT1G02400, AT1G06570, AT1G08570, AT1G09490, AT1G09500, AT1G14130, AT1G17020, AT1G17745, AT1G21400, AT1G24470, AT1G26420, AT1G28480, AT1G30700, AT1G32350, AT1G44170, AT1G44446, AT1G45145, AT1G53580, AT1G53670, AT1G54100, AT1G62540, AT1G62560, AT1G62570, AT1G62810, AT1G64900, AT1G64950, AT1G65980, AT1G75450, AT1G77370, AT1G78380, AT1G80820, AT2G01490, AT2G02390, AT2G06050, AT2G12190, AT2…
GO:0043565	51	313	sequence-specific DNA binding	MF	3.26176e-06	AT1G06180, AT1G09950, AT1G18710, AT1G19490, AT1G22640, AT1G32640, AT1G42990, AT1G45249, AT1G48000, AT1G56650, AT1G62300, AT1G66390, AT1G69310, AT1G74430, AT2G16720, AT2G22430, AT2G36270, AT2G46270, AT2G46680, AT3G01470, AT3G01970, AT3G03450, AT3G19290, AT3G19580, AT3G22830, AT3G24520, AT3G47600, AT3G61890, AT4G01120, AT4G05100, AT4G17230, AT4G18170, AT4G18880, AT4G21440, AT4G23810, AT4G34000, AT4…
GO:0009873	28	129	ethylene-activated signaling pathway	BP	1.79501e-05	AT1G01250, AT1G04310, AT1G28360, AT1G28370, AT1G46768, AT1G53170, AT1G62300, AT1G64380, AT1G73500, AT1G74930, AT1G77200, AT2G20880, AT2G22200, AT2G25820, AT2G39250, AT2G44840, AT3G15210, AT3G23240, AT3G24500, AT3G61630, AT4G16750, AT4G28140, AT4G36900, AT4G39780, AT5G11590, AT5G13330, AT5G25390, AT5G44210
GO:0009751	29	136	response to salicylic acid	BP	1.92784e-05	AT1G06180, AT1G22640, AT1G28480, AT1G48000, AT1G61340, AT1G73260, AT1G74430, AT2G16720, AT2G29420, AT2G33380, AT2G37710, AT2G47190, AT3G01420, AT3G02885, AT3G09600, AT3G20470, AT3G47600, AT3G51430, AT3G51440, AT4G01060, AT4G23810, AT4G32940, AT4G34990, AT5G13220, AT5G13330, AT5G37260, AT5G52660, AT5G62470, AT5G63160
GO:0009269	10	18	response to desiccation	BP	2.88771e-05	AT1G01470, AT1G32640, AT1G44170, AT1G54100, AT1G76180, AT2G33380, AT2G39800, AT3G25760, AT5G25610, AT5G52310
GO:0009407	13	36	toxin catabolic process	BP	0.000227073	AT1G02930, AT1G10360, AT1G17170, AT1G59700, AT1G78380, AT2G02390, AT2G29420, AT2G29450, AT2G29460, AT2G30860, AT3G03190, AT3G09270, AT5G17220
GO:0006351	127	1246	transcription, DNA-templated	BP	0.000409305	AT1G01250, AT1G01520, AT1G01720, AT1G09530, AT1G09950, AT1G22490, AT1G22640, AT1G27360, AT1G28360, AT1G28370, AT1G30500, AT1G32640, AT1G42990, AT1G45249, AT1G46768, AT1G51700, AT1G52880, AT1G52890, AT1G53170, AT1G54160, AT1G56170, AT1G56650, AT1G59640, AT1G62300, AT1G64380, AT1G66390, AT1G67030, AT1G69310, AT1G69490, AT1G70700, AT1G74930, AT1G77200, AT1G77450, AT2G20880, AT2G21320, AT2G22200, AT2…
GO:0009738	28	153	abscisic acid-activated signaling pathway	BP	0.000521892	AT1G08650, AT1G15100, AT1G17550, AT1G32640, AT1G45249, AT1G54160, AT1G62660, AT1G62810, AT1G69260, AT1G69270, AT1G70810, AT1G72770, AT2G01150, AT2G22430, AT2G30020, AT2G36270, AT2G46510, AT2G46680, AT3G11410, AT3G19290, AT3G19580, AT3G63060, AT4G26080, AT4G34000, AT5G26920, AT5G51990, AT5G52300, AT5G57050
GO:0006355	144	1472	regulation of transcription, DNA-templated	BP	0.00123015	AT1G01250, AT1G01520, AT1G01720, AT1G06180, AT1G09530, AT1G18710, AT1G19490, AT1G22490, AT1G22640, AT1G27360, AT1G28360, AT1G28370, AT1G30500, AT1G42990, AT1G45249, AT1G46768, AT1G48000, AT1G51140, AT1G51700, AT1G52880, AT1G52890, AT1G53170, AT1G54160, AT1G56170, AT1G56650, AT1G59640, AT1G62300, AT1G64380, AT1G66390, AT1G67030, AT1G68050, AT1G69310, AT1G69490, AT1G70700, AT1G74430, AT1G74930, AT1…
GO:0006749	13	42	glutathione metabolic process	BP	0.00133808	AT1G02930, AT1G10360, AT1G17170, AT1G59700, AT1G78380, AT2G02390, AT2G29420, AT2G29450, AT2G29460, AT2G30860, AT3G03190, AT3G09270, AT5G17220
GO:0009636	14	49	response to toxic substance	BP	0.0013533	AT1G02930, AT1G10360, AT1G17170, AT1G59700, AT2G29420, AT2G29450, AT2G29460, AT2G37770, AT3G03190, AT3G09270, AT4G01070, AT4G15550, AT4G29210, AT5G17220
GO:0009813	16	62	flavonoid biosynthetic process	BP	0.00136707	AT1G05680, AT1G07250, AT1G17020, AT1G22370, AT2G15480, AT2G30140, AT3G46660, AT3G51240, AT3G55120, AT4G01070, AT4G15490, AT4G15550, AT4G25640, AT5G07990, AT5G13930, AT5G17050
GO:0004364	13	44	glutathione transferase activity	MF	0.00201736	AT1G02930, AT1G10360, AT1G17170, AT1G59700, AT1G78380, AT2G02390, AT2G29420, AT2G29450, AT2G29460, AT2G30860, AT3G03190, AT3G09270, AT5G17220
GO:0009809	14	51	lignin biosynthetic process	BP	0.00201736	AT1G09490, AT1G09500, AT1G61810, AT1G80820, AT2G33590, AT4G01070, AT4G30470, AT4G34050, AT4G34230, AT4G37980, AT4G37990, AT5G14700, AT5G48930, AT5G54160
GO:0005576	124	1218	extracellular region	CC	0.00206212	AT1G02816, AT1G02850, AT1G04310, AT1G07080, AT1G09180, AT1G11910, AT1G16850, AT1G18460, AT1G20030, AT1G21670, AT1G21680, AT1G23330, AT1G34060, AT1G44350, AT1G47960, AT1G48100, AT1G52040, AT1G52855, AT1G54020, AT1G54030, AT1G55210, AT1G55265, AT1G55675, AT1G57590, AT1G58520, AT1G61065, AT1G61255, AT1G61810, AT1G62810, AT1G68795, AT1G70160, AT1G73260, AT1G73325, AT1G73920, AT1G74010, AT1G75450, AT1…
GO:0080043	13	45	quercetin 3-O-glucosyltransferase activity	MF	0.00239826	AT1G05680, AT1G06000, AT1G07250, AT1G22370, AT2G15480, AT2G30140, AT3G21750, AT3G46660, AT4G01070, AT4G15490, AT4G15550, AT5G17050, AT5G54060
GO:0009620	15	65	response to fungus	BP	0.00411445	AT1G17420, AT1G73500, AT2G06050, AT2G30020, AT2G33380, AT2G43580, AT2G45220, AT3G21240, AT3G25780, AT3G51430, AT3G51440, AT4G16760, AT5G26920, AT5G42650, AT5G62380
GO:0016602	7	14	CCAAT-binding factor complex	CC	0.00464105	AT1G30500, AT1G54160, AT1G56170, AT2G34720, AT3G20910, AT5G06510, AT5G12840
GO:0006979	33	220	response to oxidative stress	BP	0.00464105	AT1G02930, AT1G11210, AT1G21520, AT1G35720, AT1G45145, AT1G50290, AT1G53670, AT1G56600, AT1G78380, AT2G19810, AT2G22080, AT2G29450, AT2G39800, AT2G47180, AT3G01420, AT3G03190, AT3G12490, AT3G20340, AT3G22200, AT3G49120, AT4G11600, AT4G12000, AT4G32770, AT4G34710, AT5G13930, AT5G16970, AT5G16980, AT5G18040, AT5G19875, AT5G39610, AT5G40390, AT5G59820, AT5G61640
GO:0035251	8	19	UDP-glucosyltransferase activity	MF	0.00507639	AT1G05680, AT1G07250, AT2G15480, AT3G21750, AT4G01070, AT4G14090, AT5G03490, AT5G17050
GO:0044212	30	192	transcription regulatory region DNA binding	MF	0.00632672	AT1G06180, AT1G18710, AT1G22640, AT1G48000, AT1G51700, AT1G52880, AT1G56650, AT1G62300, AT1G66390, AT1G67030, AT1G69310, AT1G74430, AT2G16720, AT2G46270, AT2G47890, AT3G01970, AT3G19290, AT3G19580, AT3G21270, AT3G47600, AT4G05100, AT4G14560, AT4G21440, AT4G34990, AT5G04340, AT5G13080, AT5G16600, AT5G59820, AT5G62470, AT5G63790
GO:0016757	46	369	transferase activity, transferring glycosyl groups	MF	0.00673064	AT1G01570, AT1G03520, AT1G05680, AT1G06000, AT1G07250, AT1G11170, AT1G19300, AT1G22370, AT1G27200, AT1G56600, AT1G68470, AT1G73810, AT2G15480, AT2G22930, AT2G30140, AT2G31990, AT2G37580, AT3G06510, AT3G11420, AT3G15350, AT3G21750, AT3G26440, AT3G46660, AT3G46700, AT3G50760, AT3G52060, AT3G57380, AT4G00700, AT4G01070, AT4G02280, AT4G09500, AT4G11350, AT4G15490, AT4G15550, AT4G16600, AT4G21060, AT4…
GO:0080044	12	44	quercetin 7-O-glucosyltransferase activity	MF	0.00786628	AT1G05680, AT1G06000, AT1G07250, AT1G22370, AT2G15480, AT2G30140, AT3G46660, AT4G01070, AT4G15490, AT4G15550, AT5G17050, AT5G54060
GO:0052696	12	46	flavonoid glucuronidation	BP	0.0118883	AT1G05680, AT1G06000, AT1G07250, AT1G22370, AT2G15480, AT2G30140, AT3G46660, AT4G01070, AT4G15490, AT4G15550, AT5G17050, AT5G54060
GO:0009409	37	274	response to cold	BP	0.0125933	AT1G07720, AT1G20450, AT1G35720, AT1G46768, AT1G56600, AT1G69270, AT1G76180, AT1G80820, AT2G17840, AT2G33380, AT2G37760, AT2G37770, AT2G38750, AT2G38760, AT2G42540, AT2G47180, AT3G06510, AT3G11410, AT3G12490, AT3G22840, AT3G23000, AT3G50970, AT3G57260, AT4G11890, AT4G24960, AT4G25480, AT4G25490, AT4G26080, AT4G34710, AT5G01600, AT5G06760, AT5G15970, AT5G24090, AT5G52300, AT5G52310, AT5G58070, AT5…
GO:0005773	62	553	vacuole	CC	0.0128093	AT1G02816, AT1G02930, AT1G07080, AT1G11910, AT1G17100, AT1G19570, AT1G19670, AT1G21680, AT1G35720, AT1G44170, AT1G45201, AT1G47960, AT1G52040, AT1G54020, AT1G54030, AT1G55265, AT1G62660, AT1G62710, AT1G67360, AT1G74020, AT1G78680, AT2G15970, AT2G25680, AT2G30860, AT2G33380, AT2G37970, AT2G38760, AT2G43330, AT2G46800, AT2G47710, AT3G14067, AT3G17520, AT3G30390, AT3G44100, AT3G49120, AT3G51430, AT3…
GO:0008194	15	70	UDP-glycosyltransferase activity	MF	0.0159616	AT1G05680, AT1G06000, AT2G15480, AT2G30140, AT3G21750, AT3G21790, AT3G46660, AT3G46700, AT4G01070, AT4G02280, AT4G14090, AT4G15490, AT4G15550, AT5G03490, AT5G17050
GO:0010200	20	113	response to chitin	BP	0.0199962	AT1G32640, AT1G42990, AT1G51700, AT1G62300, AT1G64380, AT1G74410, AT2G04240, AT2G36270, AT2G44840, AT3G15210, AT3G19580, AT3G21150, AT3G52800, AT4G17230, AT4G18880, AT4G23810, AT4G28140, AT5G04340, AT5G59820, AT5G62020
GO:0001135	15	72	transcription factor activity, RNA polymerase II transcription factor recruiting	MF	0.0218142	AT1G06180, AT1G18710, AT1G22640, AT1G48000, AT1G56650, AT1G66390, AT1G74430, AT2G16720, AT2G47190, AT3G47600, AT4G05100, AT4G21440, AT4G34990, AT5G16600, AT5G62470
GO:0048316	12	52	seed development	BP	0.0247031	AT1G01070, AT1G53580, AT1G54160, AT2G35300, AT2G36270, AT2G46660, AT3G20910, AT3G61880, AT4G01430, AT4G34710, AT5G06760, AT5G12840
GO:0006970	19	112	response to osmotic stress	BP	0.0250751	AT1G04220, AT1G35720, AT1G61340, AT1G69310, AT2G04240, AT2G23030, AT2G35300, AT2G38750, AT2G42540, AT2G47770, AT3G14440, AT3G61890, AT3G63060, AT4G21440, AT4G34710, AT5G06760, AT5G15970, AT5G52310, AT5G57050
GO:0102360	5	9	daphnetin 3-O-glucosyltransferase activity	MF	0.0272698	AT1G07250, AT2G15480, AT3G21750, AT3G46660, AT5G17050
GO:0003674	321	3851	molecular_function	MF	0.0379136	AT1G01470, AT1G02470, AT1G02816, AT1G03610, AT1G03820, AT1G05340, AT1G05870, AT1G07985, AT1G10530, AT1G11210, AT1G13360, AT1G13830, AT1G13930, AT1G13990, AT1G15230, AT1G15800, AT1G16515, AT1G16730, AT1G16850, AT1G17744, AT1G17830, AT1G17940, AT1G18265, AT1G18720, AT1G19960, AT1G20030, AT1G20070, AT1G20310, AT1G21520, AT1G21680, AT1G21790, AT1G22160, AT1G23120, AT1G23710, AT1G24145, AT1G24148, AT1…
GO:0003677	126	1378	DNA binding	MF	0.0391207	AT1G01250, AT1G01520, AT1G01720, AT1G04990, AT1G06180, AT1G09200, AT1G09530, AT1G13920, AT1G18710, AT1G19490, AT1G19860, AT1G22490, AT1G22640, AT1G27360, AT1G28360, AT1G28370, AT1G30500, AT1G32640, AT1G42990, AT1G45249, AT1G46768, AT1G48000, AT1G51140, AT1G51700, AT1G52890, AT1G53170, AT1G54160, AT1G56170, AT1G56650, AT1G59640, AT1G64380, AT1G66390, AT1G69490, AT1G74430, AT1G74930, AT1G77200, AT1…
GO:0000981	15	77	RNA polymerase II transcription factor activity, sequence-specific DNA binding	MF	0.0416781	AT1G06180, AT1G18710, AT1G22640, AT1G48000, AT1G56650, AT1G66390, AT1G74430, AT2G16720, AT2G47190, AT3G47600, AT4G05100, AT4G21440, AT4G34990, AT5G16600, AT5G62470
GO:0047893	5	10	flavonol 3-O-glucosyltransferase activity	MF	0.0464839	AT1G07250, AT2G15480, AT3G21750, AT3G46660, AT5G17050
GO:0043295	5	10	glutathione binding	MF	0.0464839	AT1G02930, AT1G17170, AT1G78380, AT2G29450, AT2G30860
GO:0048838	3	3	release of seed from dormancy	BP	0.0470625	AT1G07430, AT2G29090, AT4G19230
GO:0042343	6	15	indole glucosinolate metabolic process	BP	0.0479716	AT3G28740, AT4G37310, AT4G37320, AT4G37370, AT4G37410, AT5G36220
GO:0080167	19	116	response to karrikin	BP	0.0553682	AT1G05680, AT1G61890, AT1G66390, AT1G70420, AT2G01150, AT2G30490, AT3G22840, AT3G47600, AT3G52740, AT3G55120, AT3G61220, AT4G14440, AT4G34710, AT4G37370, AT4G37470, AT5G05600, AT5G17050, AT5G48500, AT5G59340
GO:0045893	22	152	positive regulation of transcription, DNA-templated	BP	0.0726226	AT1G32640, AT1G45249, AT1G46768, AT1G56170, AT1G73500, AT2G22430, AT2G36270, AT2G46680, AT2G47190, AT3G01470, AT3G19290, AT3G24500, AT3G61890, AT4G18880, AT4G23810, AT4G25490, AT4G27410, AT4G34000, AT5G11590, AT5G13330, AT5G22290, AT5G62380
GO:0004497	14	74	monooxygenase activity	MF	0.0726226	AT1G62540, AT1G62560, AT1G62570, AT1G62620, AT2G24180, AT2G34490, AT2G34500, AT3G26830, AT3G61880, AT4G15440, AT4G37410, AT5G42650, AT5G52320, AT5G63450
GO:0009723	18	113	response to ethylene	BP	0.0726226	AT1G56650, AT2G38210, AT2G47190, AT3G03450, AT3G09600, AT3G15210, AT3G24500, AT3G47600, AT3G51430, AT3G51440, AT4G05100, AT4G32940, AT4G34990, AT5G13330, AT5G17490, AT5G37260, AT5G39610, AT5G52660
GO:0010150	13	72	leaf senescence	BP	0.0872005	AT1G54040, AT1G69490, AT1G73500, AT2G42540, AT2G43570, AT4G18980, AT4G23810, AT4G32940, AT5G13170, AT5G39610, AT5G52300, AT5G52310, AT5G59220
GO:0016787	40	344	hydrolase activity	MF	0.0889755	AT1G09740, AT1G18460, AT1G23330, AT1G28960, AT1G35420, AT1G45201, AT1G47510, AT1G48320, AT1G53580, AT1G57590, AT1G68620, AT1G73480, AT1G73920, AT2G30550, AT2G32150, AT2G45600, AT2G47710, AT3G03270, AT3G23600, AT3G24420, AT3G50440, AT3G55880, AT3G63010, AT4G11570, AT4G26850, AT4G29700, AT4G29820, AT4G37140, AT4G37470, AT4G39955, AT5G02230, AT5G10300, AT5G19470, AT5G19850, AT5G20070, AT5G41900, AT5…
SF+Dr_vs_H2O+H2O H2O+H2O up
category	numDEInCat	numInCat	term	ontology	over_represented_FDR	gene_ids
GO:0005576	151	1218	extracellular region	CC	1.14159e-18	AT1G01300, AT1G02460, AT1G02640, AT1G02900, AT1G04520, AT1G09390, AT1G09750, AT1G10460, AT1G10550, AT1G11545, AT1G11820, AT1G14180, AT1G19940, AT1G22690, AT1G25230, AT1G25510, AT1G28660, AT1G28670, AT1G29090, AT1G29660, AT1G29670, AT1G29980, AT1G35140, AT1G53730, AT1G55120, AT1G58370, AT1G58440, AT1G60060, AT1G60800, AT1G63260, AT1G64760, AT1G65310, AT1G66150, AT1G66180, AT1G68400, AT1G69530, AT1…
GO:0009505	54	216	plant-type cell wall	CC	2.22255e-17	AT1G01300, AT1G02640, AT1G04040, AT1G09750, AT1G35140, AT1G62440, AT1G65310, AT1G65590, AT1G69530, AT1G75750, AT1G76160, AT1G78830, AT2G06850, AT2G26440, AT2G28950, AT3G03060, AT3G10720, AT3G13750, AT3G16240, AT3G16530, AT3G24480, AT3G28200, AT3G45230, AT3G45960, AT3G45970, AT3G52500, AT3G54400, AT4G08950, AT4G12420, AT4G13340, AT4G15800, AT4G16563, AT4G18030, AT4G19410, AT4G22010, AT4G26690, AT4…
GO:0005618	71	418	cell wall	CC	2.28582e-14	AT1G04040, AT1G09750, AT1G10460, AT1G10550, AT1G11545, AT1G20010, AT1G29670, AT1G32170, AT1G55120, AT1G56110, AT1G58370, AT1G62380, AT1G64760, AT1G65590, AT1G69530, AT1G75750, AT1G76160, AT1G78830, AT2G01850, AT2G06850, AT2G16060, AT2G26440, AT2G27500, AT2G29550, AT3G03060, AT3G05910, AT3G10720, AT3G13750, AT3G14240, AT3G14310, AT3G16240, AT3G16530, AT3G17390, AT3G23730, AT3G24480, AT3G25500, AT3…
GO:0005886	264	2878	plasma membrane	CC	1.19525e-13	AT1G01540, AT1G02860, AT1G03010, AT1G03870, AT1G08930, AT1G09160, AT1G09440, AT1G11000, AT1G11260, AT1G11340, AT1G11380, AT1G11820, AT1G12110, AT1G12500, AT1G12780, AT1G14280, AT1G14460, AT1G16390, AT1G19450, AT1G20010, AT1G20780, AT1G20970, AT1G21270, AT1G22530, AT1G22570, AT1G24530, AT1G26730, AT1G27460, AT1G29430, AT1G29510, AT1G29980, AT1G30440, AT1G30570, AT1G31420, AT1G31770, AT1G35350, AT1…
GO:0010411	18	33	xyloglucan metabolic process	BP	3.50991e-12	AT1G10550, AT1G11545, AT1G32170, AT1G65310, AT1G74380, AT2G01850, AT2G06850, AT3G23730, AT3G62720, AT4G03210, AT4G14130, AT4G25810, AT4G30270, AT4G30280, AT4G37800, AT5G07720, AT5G57560, AT5G65730
GO:0071555	43	187	cell wall organization	BP	6.65709e-12	AT1G02460, AT1G11545, AT1G12780, AT1G19940, AT1G23480, AT1G24170, AT1G32170, AT1G64760, AT1G65310, AT1G68060, AT1G70090, AT1G75680, AT2G01850, AT2G06850, AT2G27500, AT2G30575, AT2G33570, AT2G38650, AT3G05910, AT3G06770, AT3G23730, AT3G24480, AT3G28180, AT4G03210, AT4G13340, AT4G14130, AT4G19410, AT4G19420, AT4G23820, AT4G25810, AT4G30280, AT4G32410, AT4G37800, AT4G39350, AT5G05170, AT5G09870, AT5…
GO:0016762	15	25	xyloglucan:xyloglucosyl transferase activity	MF	3.1101e-11	AT1G10550, AT1G11545, AT1G32170, AT1G65310, AT2G01850, AT2G06850, AT3G23730, AT4G03210, AT4G14130, AT4G25810, AT4G30270, AT4G30280, AT4G37800, AT5G57560, AT5G65730
GO:0042546	19	45	cell wall biogenesis	BP	1.19374e-10	AT1G10550, AT1G11545, AT1G32170, AT1G65310, AT2G01850, AT2G06850, AT2G33570, AT3G15060, AT3G23730, AT4G03210, AT4G14130, AT4G25810, AT4G30270, AT4G30280, AT4G37800, AT4G39990, AT5G45750, AT5G57560, AT5G65730
GO:0031225	32	154	anchored component of membrane	CC	2.70499e-09	AT1G03870, AT1G29980, AT1G55330, AT1G62790, AT1G64640, AT1G64760, AT1G70990, AT1G77630, AT2G04780, AT2G23130, AT2G34510, AT2G46330, AT2G47930, AT3G13520, AT3G29810, AT3G54920, AT4G12420, AT4G12730, AT4G16120, AT4G16140, AT4G26690, AT4G28085, AT4G37450, AT5G04310, AT5G11740, AT5G15350, AT5G18690, AT5G44130, AT5G53250, AT5G55480, AT5G60920, AT5G65390
GO:0016798	15	34	hydrolase activity, acting on glycosyl bonds	MF	1.81525e-08	AT1G10550, AT1G11545, AT1G32170, AT1G65310, AT2G01850, AT2G06850, AT3G23730, AT4G03210, AT4G14130, AT4G25810, AT4G30270, AT4G30280, AT4G37800, AT5G57560, AT5G65730
GO:0048046	52	356	apoplast	CC	2.3548e-08	AT1G02900, AT1G09750, AT1G10460, AT1G10550, AT1G11545, AT1G29660, AT1G29670, AT1G32170, AT1G36940, AT1G55120, AT1G65310, AT1G72150, AT1G72610, AT1G76160, AT1G78830, AT1G79720, AT2G01850, AT2G06850, AT2G10940, AT2G17230, AT2G43620, AT3G05490, AT3G09820, AT3G13750, AT3G14210, AT3G14310, AT3G16530, AT3G23730, AT3G23805, AT3G54400, AT4G03210, AT4G08950, AT4G12420, AT4G12470, AT4G14130, AT4G15800, AT4…
GO:0004553	27	132	hydrolase activity, hydrolyzing O-glycosyl compounds	MF	4.79685e-06	AT1G02640, AT1G10550, AT1G11545, AT1G11820, AT1G19940, AT1G32170, AT1G55120, AT1G58370, AT1G64760, AT1G75680, AT2G01850, AT2G05790, AT2G06850, AT2G27500, AT3G23730, AT3G60130, AT4G03210, AT4G08160, AT4G18340, AT4G25810, AT4G30270, AT4G37800, AT5G49720, AT5G55180, AT5G57560, AT5G64570, AT5G65730
GO:0009741	11	28	response to brassinosteroid	BP	6.95675e-05	AT1G13260, AT1G30570, AT1G75750, AT3G50660, AT3G51550, AT4G02330, AT4G08950, AT4G30270, AT4G39070, AT5G54380, AT5G57560
GO:0046658	18	81	anchored component of plasma membrane	CC	7.72343e-05	AT1G03870, AT1G64640, AT1G64760, AT1G77630, AT2G04780, AT2G27500, AT3G29810, AT3G54920, AT4G12420, AT4G12730, AT4G16120, AT4G26690, AT4G35100, AT5G15350, AT5G44130, AT5G48450, AT5G55480, AT5G60920
GO:0009826	18	82	unidimensional cell growth	BP	0.000240603	AT1G21270, AT1G30570, AT1G31420, AT1G69530, AT1G75750, AT1G75780, AT2G06850, AT2G18300, AT2G28950, AT3G19820, AT3G45960, AT3G45970, AT3G50660, AT4G37580, AT4G38400, AT4G39400, AT5G49720, AT5G54380
GO:0009506	80	822	plasmodesma	CC	0.000459686	AT1G02900, AT1G04040, AT1G04520, AT1G11260, AT1G13100, AT1G22610, AT1G43910, AT1G48480, AT1G51850, AT1G56110, AT1G62380, AT1G64760, AT1G68580, AT1G69040, AT1G72150, AT1G76160, AT1G78830, AT2G06850, AT2G10940, AT2G16060, AT2G22125, AT2G27080, AT2G29550, AT2G29940, AT2G33330, AT2G34300, AT2G41100, AT3G01290, AT3G05490, AT3G09820, AT3G11710, AT3G12110, AT3G13750, AT3G14210, AT3G14790, AT3G14840, AT3…
GO:0045489	9	26	pectin biosynthetic process	BP	0.00473382	AT1G24170, AT1G70090, AT2G30575, AT2G33570, AT2G38650, AT3G02350, AT3G49720, AT5G47780, AT5G65810
GO:0047134	9	26	protein-disulfide reductase activity	MF	0.0057943	AT1G53340, AT1G55380, AT2G23100, AT3G06990, AT3G07000, AT3G11402, AT3G27500, AT3G27510, AT4G02540
GO:0052689	15	81	carboxylic ester hydrolase activity	MF	0.00844524	AT1G09390, AT1G28660, AT1G28670, AT1G29660, AT1G29670, AT1G52700, AT2G38180, AT3G02410, AT3G04290, AT3G05910, AT3G14210, AT4G18970, AT4G19410, AT4G19420, AT5G23870
GO:0004674	59	556	protein serine/threonine kinase activity	MF	0.0127423	AT1G01540, AT1G07150, AT1G09440, AT1G21270, AT1G30570, AT1G31420, AT1G35670, AT1G48480, AT1G51805, AT1G51850, AT1G51940, AT1G52290, AT1G53730, AT1G56720, AT1G60800, AT1G66930, AT1G68330, AT1G68400, AT1G72180, AT1G80640, AT2G28930, AT2G30040, AT2G31010, AT2G39180, AT3G04910, AT3G09780, AT3G14840, AT3G23750, AT3G26700, AT3G28040, AT3G47090, AT3G47570, AT3G49670, AT3G51550, AT4G00330, AT4G01330, AT4…
GO:0005200	9	31	structural constituent of cytoskeleton	MF	0.0160274	AT1G20010, AT1G75780, AT2G29550, AT2G42170, AT3G12110, AT5G19770, AT5G19780, AT5G23860, AT5G44340
GO:0045298	6	13	tubulin complex	CC	0.0169401	AT1G20010, AT2G29550, AT5G19770, AT5G19780, AT5G23860, AT5G44340
GO:0007017	7	20	microtubule-based process	BP	0.0193003	AT1G20010, AT1G75780, AT2G29550, AT5G19780, AT5G20110, AT5G23860, AT5G44340
GO:0009833	4	5	plant-type primary cell wall biogenesis	BP	0.0193003	AT4G32410, AT4G39350, AT5G05170, AT5G64740
GO:0009740	10	44	gibberellic acid mediated signaling pathway	BP	0.0193003	AT1G15550, AT1G22690, AT1G74670, AT1G75750, AT2G14900, AT2G18300, AT4G26150, AT4G30270, AT5G14920, AT5G15230
GO:0007267	5	11	cell-cell signaling	BP	0.0210653	AT1G02900, AT1G72970, AT3G05490, AT3G23805, AT4G15800
GO:0046910	8	31	pectinesterase inhibitor activity	MF	0.0285588	AT2G26440, AT3G14310, AT4G02330, AT4G12390, AT4G33220, AT5G20740, AT5G62350, AT5G62360
GO:0006857	11	47	oligopeptide transport	BP	0.028754	AT1G12110, AT1G22570, AT1G52190, AT2G02020, AT3G16180, AT3G45650, AT4G21680, AT4G27730, AT5G55930, AT5G62730, AT5G64410
GO:0010167	6	16	response to nitrate	BP	0.0346712	AT1G02860, AT1G12110, AT3G48360, AT3G60320, AT4G21680, AT5G40890
GO:0102336	6	15	3-oxo-arachidoyl-CoA synthase activity	MF	0.0346712	AT1G25450, AT2G15090, AT2G16280, AT2G28630, AT4G34250, AT5G43760
GO:0102337	6	15	3-oxo-cerotoyl-CoA synthase activity	MF	0.0346712	AT1G25450, AT2G15090, AT2G16280, AT2G28630, AT4G34250, AT5G43760
GO:0102338	6	15	3-oxo-lignoceronyl-CoA synthase activity	MF	0.0346712	AT1G25450, AT2G15090, AT2G16280, AT2G28630, AT4G34250, AT5G43760
GO:0004871	15	89	signal transducer activity	MF	0.0346712	AT1G02900, AT1G03010, AT1G30440, AT2G30520, AT3G05490, AT3G15570, AT3G18130, AT3G19850, AT3G23805, AT3G26490, AT4G15800, AT4G31820, AT5G53500, AT5G58670, AT5G67440
GO:0009664	8	32	plant-type cell wall organization	BP	0.0375102	AT1G31420, AT1G69530, AT2G28950, AT3G29810, AT3G45960, AT4G38400, AT5G57560, AT5G64120
GO:0007169	17	101	transmembrane receptor protein tyrosine kinase signaling pathway	BP	0.0412077	AT1G31420, AT1G48480, AT1G53730, AT1G68400, AT1G72180, AT3G28040, AT3G47090, AT3G47570, AT3G49670, AT4G03390, AT4G23740, AT4G34220, AT5G10020, AT5G14210, AT5G16590, AT5G46330, AT5G56040
GO:0016759	8	28	cellulose synthase activity	MF	0.0462171	AT1G23480, AT3G28180, AT4G32410, AT4G39350, AT5G05170, AT5G09870, AT5G16190, AT5G64740
GO:0010200	16	113	response to chitin	BP	0.0462178	AT1G08930, AT1G19050, AT1G23030, AT1G66160, AT2G35930, AT3G16530, AT3G46090, AT3G52450, AT3G56400, AT4G15975, AT4G23550, AT4G31800, AT4G37610, AT4G39070, AT5G03720, AT5G43170
GO:0016021	248	3683	integral component of membrane	CC	0.0535359	AT1G01430, AT1G01540, AT1G02380, AT1G02610, AT1G04430, AT1G04520, AT1G05210, AT1G06360, AT1G07150, AT1G09440, AT1G10657, AT1G10990, AT1G11000, AT1G11380, AT1G12110, AT1G12500, AT1G13100, AT1G13110, AT1G14180, AT1G16390, AT1G19380, AT1G19770, AT1G20970, AT1G21270, AT1G22530, AT1G22570, AT1G22610, AT1G22882, AT1G23480, AT1G24170, AT1G25400, AT1G25450, AT1G26200, AT1G26730, AT1G29470, AT1G30570, AT1…
GO:0009739	13	83	response to gibberellin	BP	0.057275	AT1G15550, AT1G22690, AT1G69530, AT1G74670, AT1G75750, AT2G14900, AT2G31730, AT4G30270, AT4G36410, AT5G14920, AT5G15230, AT5G50915, AT5G67480
GO:0009416	20	150	response to light stimulus	BP	0.0599381	AT1G03010, AT1G08810, AT1G25450, AT1G30440, AT1G66180, AT1G75780, AT2G16280, AT2G32390, AT3G02380, AT3G15570, AT3G19820, AT3G19850, AT3G26490, AT4G03400, AT4G26150, AT4G31820, AT4G34250, AT5G43760, AT5G61270, AT5G67440
GO:0047262	7	24	polygalacturonate 4-alpha-galacturonosyltransferase activity	MF	0.0645036	AT1G24170, AT1G70090, AT2G30575, AT2G38650, AT3G02350, AT5G15470, AT5G47780
GO:0009828	6	21	plant-type cell wall loosening	BP	0.0645036	AT1G69530, AT2G28950, AT3G45960, AT3G45970, AT4G30270, AT4G38400
GO:0015706	5	12	nitrate transport	BP	0.0708623	AT1G12110, AT3G27170, AT3G45650, AT3G60320, AT5G40890
GO:0004864	4	9	protein phosphatase inhibitor activity	MF	0.0818371	AT2G38310, AT2G40330, AT4G17870, AT5G05440

## Sheet: SF+H2O vs H2O+Dr
SF+H2O_vs_H2O+Dr
category	numDEInCat	numInCat	term	ontology	over_represented_FDR	gene_ids
GO:0005576	551	1218	extracellular region	CC	6.22972e-25	AT1G01300, AT1G02305, AT1G02310, AT1G02360, AT1G02460, AT1G02640, AT1G02660, AT1G02816, AT1G02900, AT1G03220, AT1G03290, AT1G04310, AT1G04520, AT1G04560, AT1G04680, AT1G04970, AT1G05590, AT1G09180, AT1G09390, AT1G09750, AT1G09850, AT1G09870, AT1G09910, AT1G10050, AT1G10090, AT1G10380, AT1G10460, AT1G10550, AT1G11190, AT1G11545, AT1G11820, AT1G11910, AT1G11960, AT1G12250, AT1G12640, AT1G12672, AT1…
GO:0009535	216	371	chloroplast thylakoid membrane	CC	2.47964e-23	AT1G03130, AT1G03160, AT1G03600, AT1G03630, AT1G06430, AT1G06680, AT1G07320, AT1G07510, AT1G08380, AT1G12250, AT1G14150, AT1G14345, AT1G15820, AT1G15980, AT1G16880, AT1G18730, AT1G19150, AT1G20020, AT1G20340, AT1G29395, AT1G29910, AT1G29930, AT1G30380, AT1G31330, AT1G32060, AT1G33810, AT1G42970, AT1G44575, AT1G45474, AT1G49380, AT1G50020, AT1G50900, AT1G51400, AT1G52220, AT1G52230, AT1G54500, AT1…
GO:0009579	131	210	thylakoid	CC	2.33748e-16	AT1G03130, AT1G03600, AT1G03680, AT1G06430, AT1G06680, AT1G07320, AT1G08380, AT1G12250, AT1G15820, AT1G20020, AT1G20340, AT1G21750, AT1G29910, AT1G29930, AT1G30380, AT1G31330, AT1G32060, AT1G35720, AT1G44575, AT1G52230, AT1G54780, AT1G55480, AT1G55670, AT1G56190, AT1G61520, AT1G64510, AT1G67090, AT1G68590, AT1G76100, AT1G76450, AT1G77490, AT1G79040, AT2G04039, AT2G20260, AT2G21330, AT2G23670, AT2…
GO:0005886	1038	2878	plasma membrane	CC	1.41116e-14	AT1G01070, AT1G01590, AT1G01620, AT1G01650, AT1G03010, AT1G03080, AT1G03220, AT1G03550, AT1G03870, AT1G04020, AT1G04690, AT1G04780, AT1G04820, AT1G05450, AT1G05570, AT1G05590, AT1G06390, AT1G07110, AT1G07430, AT1G07650, AT1G07810, AT1G07870, AT1G07890, AT1G08090, AT1G08230, AT1G08500, AT1G08650, AT1G08890, AT1G08920, AT1G08930, AT1G09160, AT1G09440, AT1G09630, AT1G10140, AT1G10200, AT1G11000, AT1…
GO:0009534	132	222	chloroplast thylakoid	CC	1.41116e-14	AT1G03130, AT1G03600, AT1G03630, AT1G03680, AT1G06430, AT1G06680, AT1G11860, AT1G12250, AT1G14150, AT1G14345, AT1G15820, AT1G15980, AT1G20020, AT1G20340, AT1G21500, AT1G29670, AT1G29910, AT1G29930, AT1G30380, AT1G31330, AT1G44575, AT1G52230, AT1G54780, AT1G55480, AT1G55670, AT1G56500, AT1G61520, AT1G64680, AT1G64770, AT1G71500, AT1G74070, AT1G74470, AT1G74730, AT1G75690, AT1G76080, AT1G77490, AT1…
GO:0009737	176	358	response to abscisic acid	BP	1.38122e-11	AT1G01560, AT1G05470, AT1G05510, AT1G08810, AT1G08920, AT1G08930, AT1G12420, AT1G13740, AT1G14920, AT1G20440, AT1G20450, AT1G20630, AT1G22640, AT1G26120, AT1G27730, AT1G29395, AT1G32640, AT1G35720, AT1G43160, AT1G43670, AT1G43910, AT1G44170, AT1G45249, AT1G48000, AT1G51940, AT1G53300, AT1G54100, AT1G56280, AT1G56600, AT1G58340, AT1G61210, AT1G63840, AT1G69270, AT1G69700, AT1G70000, AT1G71030, AT1…
GO:0016021	1297	3683	integral component of membrane	CC	2.98397e-11	AT1G01070, AT1G01120, AT1G01240, AT1G01430, AT1G01453, AT1G01500, AT1G01590, AT1G01610, AT1G01620, AT1G01650, AT1G01790, AT1G02000, AT1G02270, AT1G02380, AT1G02390, AT1G02660, AT1G03070, AT1G03160, AT1G03520, AT1G03550, AT1G03990, AT1G04220, AT1G04310, AT1G04430, AT1G04520, AT1G04560, AT1G04570, AT1G05170, AT1G05210, AT1G05570, AT1G05640, AT1G06080, AT1G06090, AT1G06430, AT1G06475, AT1G06520, AT1…
GO:0015979	77	119	photosynthesis	BP	4.61305e-11	AT1G03130, AT1G03630, AT1G12000, AT1G15820, AT1G19150, AT1G20020, AT1G27730, AT1G29910, AT1G29930, AT1G30380, AT1G31330, AT1G43670, AT1G44575, AT1G45474, AT1G49975, AT1G52230, AT1G54130, AT1G55480, AT1G55670, AT1G61520, AT1G61800, AT1G64810, AT1G67090, AT1G67740, AT1G74470, AT1G76450, AT1G76550, AT1G79040, AT2G06520, AT2G20260, AT2G26550, AT2G28605, AT2G30570, AT2G39470, AT2G40100, AT2G40300, AT3…
GO:0009414	129	247	response to water deprivation	BP	2.98572e-10	AT1G01620, AT1G02930, AT1G08810, AT1G08920, AT1G08930, AT1G12110, AT1G13740, AT1G15690, AT1G20440, AT1G20450, AT1G27730, AT1G28520, AT1G32560, AT1G33240, AT1G35720, AT1G43160, AT1G45249, AT1G46768, AT1G47128, AT1G52890, AT1G54160, AT1G56280, AT1G56600, AT1G58440, AT1G69270, AT1G69310, AT1G69700, AT1G76080, AT1G77120, AT2G05620, AT2G17840, AT2G18050, AT2G21490, AT2G21660, AT2G33590, AT2G33700, AT2…
GO:0003700	439	1094	transcription factor activity, sequence-specific DNA binding	MF	2.90401e-09	AT1G01250, AT1G01520, AT1G01720, AT1G03790, AT1G04250, AT1G04550, AT1G05710, AT1G06160, AT1G06180, AT1G07470, AT1G07530, AT1G07640, AT1G07980, AT1G08290, AT1G08465, AT1G08810, AT1G09530, AT1G10120, AT1G10200, AT1G10585, AT1G13260, AT1G13960, AT1G14440, AT1G14580, AT1G14687, AT1G14920, AT1G16640, AT1G17520, AT1G18400, AT1G18710, AT1G18860, AT1G19350, AT1G19490, AT1G19510, AT1G21450, AT1G21910, AT1…
GO:0009570	274	635	chloroplast stroma	CC	4.15744e-09	AT1G01080, AT1G03475, AT1G03680, AT1G04820, AT1G05190, AT1G06680, AT1G07320, AT1G07890, AT1G08570, AT1G09340, AT1G09390, AT1G09830, AT1G10960, AT1G11860, AT1G12900, AT1G13930, AT1G14030, AT1G14810, AT1G16080, AT1G16300, AT1G16720, AT1G16880, AT1G17220, AT1G17650, AT1G17745, AT1G18500, AT1G19570, AT1G20010, AT1G20020, AT1G20340, AT1G23190, AT1G26230, AT1G29900, AT1G31860, AT1G32060, AT1G32200, AT1…
GO:0043565	153	313	sequence-specific DNA binding	MF	4.15744e-09	AT1G06180, AT1G07530, AT1G08810, AT1G09950, AT1G13960, AT1G14920, AT1G18710, AT1G18860, AT1G19490, AT1G21450, AT1G22640, AT1G26960, AT1G27045, AT1G27730, AT1G28520, AT1G29280, AT1G32640, AT1G33240, AT1G42990, AT1G43700, AT1G45249, AT1G48000, AT1G56280, AT1G56650, AT1G58110, AT1G62300, AT1G66230, AT1G66390, AT1G69310, AT1G69780, AT1G70920, AT1G71030, AT1G75380, AT1G79700, AT1G80840, AT2G16720, AT2…
GO:0009941	238	546	chloroplast envelope	CC	1.18806e-08	AT1G01080, AT1G01790, AT1G03130, AT1G03630, AT1G03680, AT1G05190, AT1G06430, AT1G06680, AT1G09340, AT1G11840, AT1G11860, AT1G12900, AT1G13930, AT1G15690, AT1G15820, AT1G16080, AT1G16720, AT1G16880, AT1G17220, AT1G19150, AT1G20630, AT1G26230, AT1G29395, AT1G29910, AT1G29930, AT1G30360, AT1G31330, AT1G31410, AT1G31800, AT1G32060, AT1G32080, AT1G32990, AT1G33810, AT1G35680, AT1G42970, AT1G45474, AT1…
GO:0009505	110	216	plant-type cell wall	CC	6.39951e-08	AT1G01300, AT1G02640, AT1G03220, AT1G04040, AT1G09750, AT1G18650, AT1G21250, AT1G21750, AT1G26770, AT1G28110, AT1G33590, AT1G35140, AT1G51630, AT1G62440, AT1G65310, AT1G65590, AT1G67830, AT1G69530, AT1G71695, AT1G72730, AT1G73590, AT1G74010, AT1G75750, AT1G76160, AT1G78850, AT1G80170, AT2G02100, AT2G05920, AT2G06850, AT2G16250, AT2G22970, AT2G26440, AT2G28950, AT2G30490, AT2G33530, AT2G38540, AT2…
GO:0048046	164	356	apoplast	CC	8.11804e-08	AT1G02900, AT1G03475, AT1G03680, AT1G06680, AT1G09340, AT1G09750, AT1G10460, AT1G10550, AT1G11545, AT1G11860, AT1G12900, AT1G15415, AT1G16080, AT1G19570, AT1G20020, AT1G23310, AT1G29660, AT1G29670, AT1G32060, AT1G32940, AT1G35720, AT1G36940, AT1G42970, AT1G45130, AT1G45145, AT1G47128, AT1G47710, AT1G53240, AT1G55490, AT1G62750, AT1G65310, AT1G65930, AT1G66200, AT1G66970, AT1G67090, AT1G67830, AT1…
GO:0044212	102	192	transcription regulatory region DNA binding	MF	9.62906e-08	AT1G06180, AT1G07640, AT1G08810, AT1G13960, AT1G18710, AT1G21910, AT1G22640, AT1G24625, AT1G27730, AT1G29160, AT1G48000, AT1G51700, AT1G53320, AT1G56650, AT1G58100, AT1G62300, AT1G66140, AT1G66230, AT1G66390, AT1G67030, AT1G68130, AT1G68360, AT1G69310, AT1G70920, AT1G71030, AT1G76580, AT1G76880, AT1G80840, AT2G16720, AT2G18300, AT2G20570, AT2G23290, AT2G30615, AT2G31180, AT2G36400, AT2G37630, AT2…
GO:0055114	404	1017	oxidation-reduction process	BP	1.09693e-07	AT1G01590, AT1G03475, AT1G03630, AT1G03680, AT1G03990, AT1G06080, AT1G06090, AT1G06570, AT1G06640, AT1G07890, AT1G08570, AT1G09490, AT1G09500, AT1G09510, AT1G11530, AT1G12010, AT1G12900, AT1G13100, AT1G13110, AT1G14290, AT1G14810, AT1G15550, AT1G16080, AT1G16300, AT1G16350, AT1G17020, AT1G17650, AT1G17745, AT1G20020, AT1G20340, AT1G20630, AT1G21400, AT1G21540, AT1G22430, AT1G23800, AT1G24280, AT1…
GO:0080167	68	116	response to karrikin	BP	2.88245e-07	AT1G01300, AT1G05680, AT1G06520, AT1G07440, AT1G10370, AT1G10960, AT1G17200, AT1G25275, AT1G30530, AT1G33590, AT1G44575, AT1G50900, AT1G61800, AT1G61890, AT1G66390, AT1G70000, AT1G70420, AT1G74670, AT1G78290, AT2G01150, AT2G16660, AT2G23910, AT2G29980, AT2G30490, AT2G36080, AT2G37040, AT2G40080, AT2G47930, AT3G11600, AT3G19450, AT3G21560, AT3G22840, AT3G43800, AT3G44450, AT3G47600, AT3G52740, AT3…
GO:0031225	85	154	anchored component of membrane	CC	4.02355e-07	AT1G03870, AT1G05450, AT1G08500, AT1G18650, AT1G20030, AT1G22480, AT1G23040, AT1G24140, AT1G29980, AT1G55260, AT1G55330, AT1G56320, AT1G61900, AT1G62790, AT1G64640, AT1G66970, AT1G69295, AT1G70170, AT1G70985, AT1G77630, AT2G04780, AT2G14890, AT2G17760, AT2G22470, AT2G23130, AT2G25060, AT2G27130, AT2G28410, AT2G34510, AT2G44290, AT2G45470, AT2G46330, AT2G47930, AT2G48130, AT2G48140, AT3G01940, AT3…
GO:0009416	79	150	response to light stimulus	BP	1.17609e-06	AT1G01120, AT1G03010, AT1G07720, AT1G08810, AT1G16880, AT1G17060, AT1G20090, AT1G20630, AT1G22500, AT1G25450, AT1G26945, AT1G29910, AT1G29930, AT1G42550, AT1G42970, AT1G43560, AT1G55480, AT1G60950, AT1G66180, AT1G70940, AT1G75780, AT1G76560, AT1G80920, AT2G16280, AT2G17730, AT2G19690, AT2G26640, AT2G29650, AT2G30490, AT2G32390, AT2G32400, AT2G37770, AT2G39730, AT2G42540, AT2G42620, AT3G02380, AT3…
GO:0009773	15	15	photosynthetic electron transport in photosystem I	BP	1.18032e-05	AT1G15980, AT1G18730, AT1G55370, AT1G55670, AT1G64770, AT1G70760, AT2G01590, AT2G05620, AT2G46820, AT3G16250, AT3G54050, AT4G09650, AT4G11960, AT4G22890, AT5G64040
GO:0010200	63	113	response to chitin	BP	2.22554e-05	AT1G08930, AT1G19050, AT1G23030, AT1G27730, AT1G32640, AT1G42990, AT1G51700, AT1G62300, AT1G66160, AT1G74410, AT1G80840, AT2G04240, AT2G13790, AT2G21210, AT2G34600, AT2G35930, AT2G36270, AT2G38470, AT2G44840, AT3G15210, AT3G16530, AT3G19580, AT3G23250, AT3G28210, AT3G46620, AT3G49530, AT3G50060, AT3G50260, AT3G52450, AT3G52800, AT3G55980, AT3G56400, AT4G11660, AT4G15975, AT4G17230, AT4G18880, AT4…
GO:0009753	73	140	response to jasmonic acid	BP	2.93366e-05	AT1G06160, AT1G06180, AT1G07640, AT1G08810, AT1G13960, AT1G17380, AT1G17420, AT1G17520, AT1G18710, AT1G19180, AT1G19570, AT1G21910, AT1G32640, AT1G43160, AT1G44350, AT1G49010, AT1G56650, AT1G70000, AT1G70170, AT1G71030, AT1G73080, AT1G74020, AT2G26690, AT2G28900, AT2G31180, AT2G34600, AT2G34810, AT2G37630, AT2G39030, AT2G39730, AT2G46830, AT3G06490, AT3G09600, AT3G23050, AT3G23250, AT3G27810, AT3…
GO:0046658	48	81	anchored component of plasma membrane	CC	5.2172e-05	AT1G03870, AT1G08500, AT1G18650, AT1G61900, AT1G64640, AT1G66970, AT1G77630, AT2G04780, AT2G13820, AT2G25060, AT2G27130, AT2G27500, AT2G35960, AT2G35980, AT2G45470, AT2G45960, AT3G13560, AT3G29810, AT3G46550, AT3G46900, AT3G54200, AT3G54920, AT3G57240, AT4G12420, AT4G12730, AT4G12880, AT4G16120, AT4G26690, AT4G27520, AT4G28100, AT4G29360, AT4G35100, AT5G06320, AT5G15350, AT5G19250, AT5G42100, AT5…
GO:0009651	177	423	response to salt stress	BP	5.86201e-05	AT1G01520, AT1G02930, AT1G03220, AT1G06180, AT1G07890, AT1G08920, AT1G08930, AT1G10370, AT1G11910, AT1G13930, AT1G14210, AT1G14920, AT1G15100, AT1G15690, AT1G16540, AT1G16850, AT1G17520, AT1G18710, AT1G21750, AT1G22640, AT1G27730, AT1G27760, AT1G35720, AT1G43160, AT1G44170, AT1G45249, AT1G48000, AT1G49010, AT1G50010, AT1G50460, AT1G53240, AT1G53300, AT1G53580, AT1G54100, AT1G56600, AT1G56650, AT1…
GO:0009543	47	78	chloroplast thylakoid lumen	CC	6.6477e-05	AT1G03600, AT1G05385, AT1G06680, AT1G12250, AT1G14150, AT1G20340, AT1G33780, AT1G51400, AT1G54780, AT1G73655, AT1G74070, AT1G76100, AT1G76450, AT1G79450, AT2G23670, AT2G28605, AT2G39470, AT2G40400, AT2G43560, AT2G44920, AT3G01440, AT3G01480, AT3G10060, AT3G21055, AT3G26060, AT3G44020, AT3G50820, AT3G55330, AT3G56650, AT3G57680, AT4G02530, AT4G05180, AT4G09010, AT4G15510, AT4G18370, AT4G21280, AT4…
GO:0009751	70	136	response to salicylic acid	BP	9.84101e-05	AT1G06180, AT1G08810, AT1G13960, AT1G17520, AT1G21250, AT1G21270, AT1G21910, AT1G22640, AT1G43160, AT1G48000, AT1G49010, AT1G70000, AT1G71030, AT1G76680, AT1G80840, AT2G03760, AT2G05520, AT2G14560, AT2G16720, AT2G31180, AT2G32690, AT2G33380, AT2G37630, AT2G40000, AT2G40750, AT2G46830, AT2G47190, AT3G01420, AT3G09600, AT3G11280, AT3G20470, AT3G28910, AT3G45860, AT3G46130, AT3G47600, AT3G48360, AT3…
GO:0008194	42	70	UDP-glycosyltransferase activity	MF	0.000128274	AT1G01390, AT1G05680, AT1G22340, AT1G30530, AT1G73880, AT1G78270, AT2G15480, AT2G15490, AT2G16890, AT2G18560, AT2G29730, AT2G30140, AT2G30150, AT2G31750, AT2G31790, AT2G36750, AT2G36770, AT2G36780, AT2G36970, AT2G43820, AT3G16520, AT3G21560, AT3G21790, AT3G46660, AT3G46670, AT3G46680, AT3G46690, AT3G46700, AT3G50740, AT3G53160, AT4G00550, AT4G02280, AT4G14090, AT4G15490, AT4G34131, AT4G34138, AT5…
GO:0005618	172	418	cell wall	CC	0.000145231	AT1G02930, AT1G03220, AT1G04040, AT1G04820, AT1G07890, AT1G09750, AT1G10460, AT1G10550, AT1G11545, AT1G12000, AT1G16120, AT1G20010, AT1G20190, AT1G20630, AT1G26770, AT1G29670, AT1G31580, AT1G32940, AT1G33590, AT1G35720, AT1G45130, AT1G47960, AT1G48100, AT1G49490, AT1G50010, AT1G51570, AT1G53240, AT1G57590, AT1G62380, AT1G65590, AT1G69530, AT1G70370, AT1G71695, AT1G75750, AT1G76160, AT1G78850, AT1…
GO:0005887	80	173	integral component of plasma membrane	CC	0.00015785	AT1G01620, AT1G05940, AT1G07810, AT1G08920, AT1G08930, AT1G10550, AT1G11260, AT1G15990, AT1G20840, AT1G21460, AT1G23090, AT1G28230, AT1G30220, AT1G30900, AT1G31820, AT1G31830, AT1G64780, AT1G66570, AT1G71880, AT1G75220, AT1G77210, AT1G77990, AT1G78000, AT2G16850, AT2G23980, AT2G26900, AT2G34940, AT2G36830, AT2G37170, AT2G37180, AT2G38290, AT2G41560, AT2G45960, AT2G46440, AT2G46450, AT2G47160, AT3…
GO:0001135	43	72	transcription factor activity, RNA polymerase II transcription factor recruiting	MF	0.000186538	AT1G06180, AT1G08810, AT1G18710, AT1G22640, AT1G48000, AT1G56650, AT1G66230, AT1G66390, AT1G71030, AT2G16720, AT2G23290, AT2G30615, AT2G31180, AT2G37630, AT2G39880, AT2G47190, AT3G01140, AT3G06490, AT3G09370, AT3G23250, AT3G27810, AT3G28910, AT3G46130, AT3G47600, AT3G48920, AT3G50060, AT3G55730, AT4G01680, AT4G05100, AT4G21440, AT4G28110, AT4G34990, AT4G38620, AT5G02320, AT5G15310, AT5G16600, AT5…
GO:0009507	1131	3319	chloroplast	CC	0.000186538	AT1G01080, AT1G01390, AT1G01610, AT1G01620, AT1G01790, AT1G02150, AT1G02470, AT1G02820, AT1G03130, AT1G03160, AT1G03475, AT1G03600, AT1G03630, AT1G03680, AT1G04820, AT1G05060, AT1G05190, AT1G05385, AT1G05940, AT1G06240, AT1G06430, AT1G06570, AT1G06680, AT1G07010, AT1G07040, AT1G07320, AT1G07890, AT1G08380, AT1G08570, AT1G08890, AT1G09180, AT1G09340, AT1G09620, AT1G09830, AT1G10070, AT1G10370, AT1…
GO:0030095	16	18	chloroplast photosystem II	CC	0.000202429	AT1G03600, AT1G06680, AT1G14150, AT1G51400, AT1G67740, AT2G39470, AT3G01440, AT3G21055, AT3G50820, AT3G55330, AT4G05180, AT4G15510, AT4G21280, AT5G23120, AT5G66570, ATCG00430
GO:0019253	17	20	reductive pentose-phosphate cycle	BP	0.00020382	AT1G12900, AT1G32060, AT1G42970, AT1G56190, AT1G67090, AT1G76560, AT2G45290, AT3G04790, AT3G12780, AT3G26650, AT3G54050, AT3G55800, AT3G60750, AT3G62410, AT5G38410, AT5G38420, AT5G38430
GO:0009409	120	274	response to cold	BP	0.000219484	AT1G01120, AT1G02270, AT1G03680, AT1G07720, AT1G09340, AT1G16540, AT1G16880, AT1G17610, AT1G20440, AT1G20450, AT1G25450, AT1G27730, AT1G32060, AT1G35680, AT1G35720, AT1G42970, AT1G43160, AT1G45474, AT1G46768, AT1G50460, AT1G53240, AT1G55490, AT1G55920, AT1G56600, AT1G61520, AT1G67090, AT1G69270, AT1G76180, AT1G77120, AT1G80820, AT2G03440, AT2G16280, AT2G17840, AT2G20990, AT2G21660, AT2G26640, AT2…
GO:0000981	45	77	RNA polymerase II transcription factor activity, sequence-specific DNA binding	MF	0.000219484	AT1G06180, AT1G08810, AT1G18710, AT1G22640, AT1G48000, AT1G56280, AT1G56650, AT1G66230, AT1G66390, AT1G71030, AT1G79700, AT2G16720, AT2G23290, AT2G30615, AT2G31180, AT2G37630, AT2G39880, AT2G47190, AT3G01140, AT3G06490, AT3G09370, AT3G23250, AT3G27810, AT3G28910, AT3G46130, AT3G47600, AT3G48920, AT3G50060, AT3G55730, AT4G01680, AT4G05100, AT4G21440, AT4G28110, AT4G34990, AT4G38620, AT5G02320, AT5…
GO:0006952	167	433	defense response	BP	0.000219484	AT1G11000, AT1G11820, AT1G12010, AT1G13960, AT1G17380, AT1G17420, AT1G17600, AT1G18870, AT1G19450, AT1G23120, AT1G24020, AT1G27170, AT1G28360, AT1G31580, AT1G33590, AT1G43700, AT1G47370, AT1G48500, AT1G51940, AT1G52040, AT1G53350, AT1G56520, AT1G57630, AT1G58807, AT1G59124, AT1G60800, AT1G61100, AT1G61300, AT1G62380, AT1G62630, AT1G63360, AT1G63880, AT1G65390, AT1G65800, AT1G66100, AT1G66980, AT1…
GO:0009644	32	52	response to high light intensity	BP	0.000662611	AT1G01470, AT1G07350, AT1G17420, AT1G17870, AT1G27730, AT1G45474, AT1G52560, AT1G61520, AT2G05620, AT2G17840, AT2G22240, AT2G29500, AT2G32120, AT2G42540, AT2G47180, AT2G47450, AT3G12580, AT3G18780, AT3G51910, AT3G55280, AT3G61470, AT4G08920, AT4G12400, AT4G22260, AT4G27670, AT4G32770, AT5G02120, AT5G04410, AT5G12030, AT5G53170, AT5G54270, AT5G61510
GO:0031969	60	120	chloroplast membrane	CC	0.000738807	AT1G01790, AT1G03160, AT1G03630, AT1G04570, AT1G05940, AT1G08570, AT1G17870, AT1G30520, AT1G31800, AT1G34065, AT1G42970, AT1G60600, AT1G61800, AT1G67090, AT1G67300, AT1G68890, AT1G74470, AT1G80300, AT2G18950, AT2G22890, AT2G30390, AT2G33380, AT2G37860, AT2G38330, AT2G40400, AT2G47770, AT3G01550, AT3G02690, AT3G13070, AT3G14120, AT3G15850, AT3G26650, AT3G48870, AT3G51820, AT3G51870, AT3G53130, AT3…
GO:0008289	54	107	lipid binding	MF	0.00105739	AT1G04970, AT1G12090, AT1G22530, AT1G34210, AT1G55260, AT1G62790, AT1G64720, AT1G72150, AT2G10940, AT2G13820, AT2G15050, AT2G20990, AT2G27130, AT2G28320, AT2G29700, AT2G31020, AT2G34710, AT2G37870, AT2G38530, AT2G38540, AT2G42540, AT2G44290, AT2G45180, AT2G48130, AT2G48140, AT3G13062, AT3G22120, AT3G22600, AT3G22620, AT3G51600, AT3G53980, AT4G00165, AT4G00730, AT4G04890, AT4G08180, AT4G09160, AT4…
GO:0042538	32	54	hyperosmotic salinity response	BP	0.0013817	AT1G06390, AT1G14920, AT1G16920, AT1G69700, AT2G25090, AT2G37570, AT2G39800, AT2G40950, AT2G41130, AT3G05880, AT3G14440, AT3G19580, AT3G51960, AT3G55610, AT4G23600, AT4G24960, AT4G30960, AT4G30996, AT4G33000, AT5G01410, AT5G17490, AT5G43170, AT5G44650, AT5G46180, AT5G46830, AT5G49720, AT5G52310, AT5G58070, AT5G59820, AT5G62490, AT5G65010, AT5G67450
GO:0009538	10	10	photosystem I reaction center	CC	0.00162846	AT1G03130, AT1G31330, AT1G52230, AT2G20260, AT3G16140, AT4G02770, AT4G12800, AT4G28750, ATCG00340, ATCG00350
GO:0010598	12	13	NAD(P)H dehydrogenase complex (plastoquinone)	CC	0.00177084	AT1G15980, AT1G18730, AT1G64770, AT1G70760, AT1G74880, AT2G01590, AT3G16250, AT4G09350, AT4G37925, AT5G21430, AT5G39210, AT5G58260
GO:0009739	45	83	response to gibberellin	BP	0.00211524	AT1G06180, AT1G14920, AT1G15550, AT1G22690, AT1G26960, AT1G49010, AT1G69530, AT1G70000, AT1G71030, AT1G74670, AT1G75750, AT1G76180, AT2G04240, AT2G14900, AT2G27300, AT2G31730, AT2G36270, AT2G37630, AT2G37640, AT2G46830, AT3G05120, AT3G09600, AT3G11280, AT3G28910, AT3G55730, AT3G63010, AT4G01280, AT4G09600, AT4G09610, AT4G23060, AT4G24540, AT4G25000, AT4G30270, AT4G36410, AT5G14920, AT5G15230, AT5…
GO:0016020	476	1340	membrane	CC	0.00215454	AT1G01120, AT1G01300, AT1G01590, AT1G01610, AT1G01620, AT1G02390, AT1G03130, AT1G03220, AT1G03520, AT1G04570, AT1G04680, AT1G04690, AT1G05190, AT1G06430, AT1G06475, AT1G06520, AT1G07320, AT1G07720, AT1G08090, AT1G08280, AT1G08660, AT1G08890, AT1G08920, AT1G08930, AT1G09340, AT1G11260, AT1G11860, AT1G12000, AT1G12640, AT1G12900, AT1G13100, AT1G13110, AT1G14345, AT1G15180, AT1G15690, AT1G15820, AT1…
GO:0009718	14	17	anthocyanin-containing compound biosynthetic process	BP	0.00217192	AT1G56650, AT1G71030, AT1G78600, AT2G02990, AT3G21560, AT3G25710, AT3G28430, AT3G29590, AT4G01900, AT4G14090, AT4G17880, AT4G22880, AT5G42800, AT5G54060
GO:0007169	45	101	transmembrane receptor protein tyrosine kinase signaling pathway	BP	0.00301675	AT1G07650, AT1G12460, AT1G25320, AT1G28440, AT1G31420, AT1G48480, AT1G53730, AT1G68400, AT1G72180, AT1G73080, AT1G74360, AT2G01950, AT2G02780, AT2G16250, AT2G25790, AT2G26730, AT2G27060, AT2G36570, AT2G45340, AT3G03770, AT3G08680, AT3G17840, AT3G28040, AT3G47090, AT3G47570, AT3G49670, AT3G51740, AT3G56370, AT4G03390, AT4G20270, AT4G23740, AT4G34220, AT4G36180, AT4G37250, AT5G01950, AT5G10020, AT5…
GO:0009522	21	30	photosystem I	CC	0.00328495	AT1G08380, AT1G15820, AT1G19150, AT1G29910, AT1G29930, AT1G30380, AT1G49975, AT1G55670, AT1G61520, AT2G40100, AT3G08940, AT3G22840, AT3G27690, AT3G61470, AT4G10340, AT4G14690, AT5G01530, AT5G54270, AT5G64040, ATCG00340, ATCG00350
GO:0009733	91	208	response to auxin	BP	0.00364963	AT1G04250, AT1G04550, AT1G17520, AT1G29430, AT1G29440, AT1G29450, AT1G29460, AT1G29510, AT1G30330, AT1G49010, AT1G53230, AT1G56150, AT1G56650, AT1G70000, AT1G72430, AT1G75580, AT1G76520, AT1G76530, AT1G77690, AT2G04160, AT2G04550, AT2G06850, AT2G16580, AT2G17500, AT2G19690, AT2G21200, AT2G21210, AT2G22240, AT2G23170, AT2G31180, AT2G33860, AT2G34680, AT2G37630, AT2G38120, AT2G45210, AT2G46690, AT2…
GO:0052696	28	46	flavonoid glucuronidation	BP	0.00405529	AT1G05680, AT1G22340, AT1G22370, AT1G30530, AT1G43620, AT1G73880, AT1G78270, AT2G15480, AT2G15490, AT2G29730, AT2G30140, AT2G31750, AT2G36750, AT2G43820, AT3G16520, AT3G21560, AT3G46660, AT3G46670, AT3G50740, AT3G53160, AT4G15490, AT4G34131, AT4G34138, AT5G05860, AT5G05870, AT5G05890, AT5G17050, AT5G54060
GO:0009740	27	44	gibberellic acid mediated signaling pathway	BP	0.00434182	AT1G09530, AT1G14920, AT1G15550, AT1G22690, AT1G67030, AT1G68360, AT1G74670, AT1G75750, AT2G14900, AT2G18300, AT2G20180, AT2G27300, AT2G36830, AT3G05120, AT3G27810, AT3G63010, AT4G09600, AT4G09610, AT4G26150, AT4G30270, AT5G11260, AT5G14920, AT5G15160, AT5G15230, AT5G17490, AT5G56860, AT5G59845
GO:0080044	27	44	quercetin 7-O-glucosyltransferase activity	MF	0.00484309	AT1G05680, AT1G22340, AT1G22370, AT1G30530, AT1G73880, AT1G78270, AT2G15480, AT2G15490, AT2G29730, AT2G30140, AT2G31750, AT2G36750, AT2G43820, AT3G16520, AT3G21560, AT3G46660, AT3G46670, AT3G50740, AT3G53160, AT4G15490, AT4G34131, AT4G34138, AT5G05860, AT5G05870, AT5G05890, AT5G17050, AT5G54060
GO:0009926	25	44	auxin polar transport	BP	0.00592234	AT1G15690, AT1G23080, AT1G29430, AT1G29440, AT1G29450, AT1G29460, AT1G29510, AT1G70940, AT1G73590, AT1G76520, AT1G76530, AT1G77690, AT2G01420, AT2G17500, AT2G26170, AT2G38120, AT2G42620, AT3G28860, AT4G32810, AT4G33090, AT4G36760, AT5G01990, AT5G13930, AT5G16530, AT5G19530
GO:0009654	17	23	photosystem II oxygen evolving complex	CC	0.00592448	AT1G06680, AT1G14150, AT1G76450, AT1G79040, AT2G28605, AT2G39470, AT3G01440, AT3G05410, AT3G50820, AT3G55330, AT3G56650, AT4G05180, AT4G15510, AT4G21280, AT4G28660, AT5G27390, AT5G66570
GO:0005975	98	231	carbohydrate metabolic process	BP	0.00592448	AT1G02000, AT1G02360, AT1G02460, AT1G05590, AT1G09910, AT1G10050, AT1G11820, AT1G11840, AT1G13130, AT1G15380, AT1G16300, AT1G22650, AT1G23190, AT1G26570, AT1G42550, AT1G45130, AT1G48100, AT1G53240, AT1G55370, AT1G56710, AT1G64770, AT1G65590, AT1G69800, AT1G70820, AT1G79530, AT1G80160, AT1G80170, AT2G05790, AT2G27500, AT2G28470, AT2G32090, AT2G39930, AT2G40690, AT2G41540, AT3G01090, AT3G01590, AT3…
GO:0009723	54	113	response to ethylene	BP	0.00683999	AT1G05710, AT1G06160, AT1G13960, AT1G14920, AT1G17520, AT1G56650, AT1G68765, AT1G70000, AT1G70560, AT1G71030, AT2G05520, AT2G27050, AT2G31180, AT2G31730, AT2G38120, AT2G38210, AT2G46830, AT2G47190, AT3G06490, AT3G09600, AT3G15210, AT3G23250, AT3G24500, AT3G28910, AT3G47600, AT3G50060, AT3G50480, AT3G51430, AT3G51440, AT3G55730, AT4G01280, AT4G02380, AT4G05100, AT4G16110, AT4G19040, AT4G24670, AT4…
GO:0045490	24	39	pectin catabolic process	BP	0.00709018	AT1G04680, AT1G67750, AT1G68765, AT2G26440, AT2G43050, AT2G45220, AT3G07010, AT3G07970, AT3G09540, AT3G10720, AT3G14310, AT3G27400, AT3G29090, AT3G49220, AT3G53190, AT3G54920, AT3G59010, AT4G02330, AT4G24780, AT4G33220, AT5G04310, AT5G09760, AT5G20860, AT5G63180
GO:0009269	14	18	response to desiccation	BP	0.00709018	AT1G01470, AT1G32640, AT1G44170, AT1G54100, AT1G76180, AT2G05520, AT2G21620, AT2G33380, AT2G37180, AT2G39800, AT3G25760, AT4G39090, AT5G25610, AT5G52310
GO:0031977	31	53	thylakoid lumen	CC	0.00730613	AT1G06680, AT1G20340, AT1G54780, AT1G67090, AT1G76100, AT1G76450, AT2G21330, AT2G43560, AT2G44920, AT3G01480, AT3G50820, AT3G55330, AT3G56650, AT3G62030, AT4G02530, AT4G04020, AT4G05180, AT4G09010, AT4G15510, AT4G18370, AT4G21280, AT4G22240, AT4G24930, AT5G23120, AT5G45680, AT5G46390, AT5G52970, AT5G53490, AT5G66190, AT5G66570, ATCG00480
GO:0080043	27	45	quercetin 3-O-glucosyltransferase activity	MF	0.00730613	AT1G05680, AT1G22340, AT1G22370, AT1G30530, AT1G73880, AT1G78270, AT2G15480, AT2G15490, AT2G29730, AT2G30140, AT2G31750, AT2G36750, AT2G43820, AT3G16520, AT3G21560, AT3G46660, AT3G46670, AT3G50740, AT3G53160, AT4G15490, AT4G34131, AT4G34138, AT5G05860, AT5G05870, AT5G05890, AT5G17050, AT5G54060
GO:0004601	31	54	peroxidase activity	MF	0.00836033	AT1G07890, AT1G35720, AT1G65980, AT1G68850, AT1G71695, AT1G73680, AT1G78380, AT2G02390, AT2G22420, AT2G34060, AT2G37130, AT3G01420, AT3G11630, AT3G12685, AT3G17790, AT3G26060, AT3G28200, AT3G49120, AT4G02520, AT4G08390, AT4G09010, AT4G37520, AT4G37530, AT5G05340, AT5G06290, AT5G06720, AT5G14130, AT5G40150, AT5G47910, AT5G51060, AT5G64120
GO:0102336	12	15	3-oxo-arachidoyl-CoA synthase activity	MF	0.0088022	AT1G01120, AT1G04220, AT1G07720, AT1G19440, AT1G25450, AT2G15090, AT2G16280, AT2G26640, AT2G28630, AT2G46720, AT4G34250, AT5G04530
GO:0102337	12	15	3-oxo-cerotoyl-CoA synthase activity	MF	0.0088022	AT1G01120, AT1G04220, AT1G07720, AT1G19440, AT1G25450, AT2G15090, AT2G16280, AT2G26640, AT2G28630, AT2G46720, AT4G34250, AT5G04530
GO:0102338	12	15	3-oxo-lignoceronyl-CoA synthase activity	MF	0.0088022	AT1G01120, AT1G04220, AT1G07720, AT1G19440, AT1G25450, AT2G15090, AT2G16280, AT2G26640, AT2G28630, AT2G46720, AT4G34250, AT5G04530
GO:0045298	11	13	tubulin complex	CC	0.00890445	AT1G04820, AT1G20010, AT1G50010, AT2G29550, AT3G53760, AT5G19770, AT5G19780, AT5G23860, AT5G44340, AT5G62690, AT5G62700
GO:0015171	25	42	amino acid transmembrane transporter activity	MF	0.00890445	AT1G25530, AT1G44800, AT1G47670, AT1G58360, AT1G77380, AT1G77690, AT2G21050, AT2G28900, AT2G38120, AT2G39890, AT2G41190, AT2G41700, AT3G28960, AT3G54830, AT3G55740, AT3G56200, AT4G08290, AT4G21120, AT4G35180, AT5G01240, AT5G04770, AT5G15240, AT5G23810, AT5G49630, AT5G65990
GO:0006865	23	37	amino acid transport	BP	0.00897124	AT1G25530, AT1G44800, AT1G47670, AT1G77690, AT2G21050, AT2G24762, AT2G38120, AT2G39890, AT2G40420, AT2G41190, AT3G28960, AT3G54830, AT3G55740, AT3G56200, AT4G21120, AT4G35180, AT5G01240, AT5G15240, AT5G19500, AT5G23810, AT5G24920, AT5G57685, AT5G65990
GO:0015293	25	43	symporter activity	MF	0.00999591	AT1G12110, AT1G23090, AT1G31820, AT1G31830, AT1G32450, AT1G58360, AT1G66570, AT1G69850, AT1G69870, AT1G77380, AT1G77690, AT1G77990, AT1G78000, AT2G21050, AT2G26690, AT2G29650, AT2G38120, AT3G21670, AT3G26570, AT3G51895, AT5G01240, AT5G10180, AT5G19600, AT5G23810, AT5G49630
GO:0009738	68	153	abscisic acid-activated signaling pathway	BP	0.0102439	AT1G05470, AT1G08650, AT1G15100, AT1G17550, AT1G32640, AT1G42550, AT1G45249, AT1G51940, AT1G53300, AT1G54160, AT1G62660, AT1G62810, AT1G69260, AT1G69270, AT1G72770, AT1G74740, AT1G75240, AT2G01150, AT2G01540, AT2G03440, AT2G04550, AT2G30020, AT2G36270, AT2G38310, AT2G38340, AT2G40340, AT2G41070, AT2G46510, AT2G46680, AT3G01090, AT3G04530, AT3G07360, AT3G11410, AT3G15730, AT3G19290, AT3G19580, AT3…
GO:0009813	34	62	flavonoid biosynthetic process	BP	0.01072	AT1G05680, AT1G17020, AT1G22340, AT1G22370, AT1G43620, AT1G53520, AT1G73880, AT1G78270, AT2G15480, AT2G15490, AT2G29730, AT2G30140, AT2G31750, AT2G36750, AT2G43820, AT3G16520, AT3G46660, AT3G46670, AT3G50740, AT3G51240, AT3G53160, AT3G55120, AT4G09820, AT4G15490, AT4G25640, AT4G34131, AT4G34138, AT5G05270, AT5G05860, AT5G05870, AT5G05890, AT5G07990, AT5G13930, AT5G17050
GO:0009611	77	179	response to wounding	BP	0.0114597	AT1G01470, AT1G01720, AT1G04220, AT1G07640, AT1G09340, AT1G17380, AT1G17420, AT1G19180, AT1G22640, AT1G27730, AT1G32640, AT1G43160, AT1G48500, AT1G51400, AT1G51760, AT1G55480, AT1G65060, AT1G66760, AT1G73080, AT1G73500, AT1G74020, AT1G76650, AT1G76680, AT1G80840, AT2G02990, AT2G26690, AT2G28900, AT2G30020, AT2G30490, AT2G32800, AT2G33150, AT2G34600, AT2G34810, AT2G37040, AT2G46510, AT3G11480, AT3…
GO:0009705	36	71	plant-type vacuole membrane	CC	0.0150946	AT1G08920, AT1G15690, AT1G16390, AT1G20840, AT1G31480, AT1G32400, AT1G63010, AT1G75220, AT1G75500, AT1G79410, AT1G80310, AT2G02020, AT2G21410, AT2G36830, AT2G38170, AT2G41560, AT2G43330, AT3G16240, AT3G18440, AT3G20660, AT3G51860, AT3G55120, AT3G57330, AT4G17340, AT4G17970, AT4G18425, AT4G21790, AT4G22990, AT4G33000, AT5G13750, AT5G13930, AT5G17220, AT5G40890, AT5G55630, AT5G55990, AT5G61350
GO:0006979	93	220	response to oxidative stress	BP	0.01825	AT1G02930, AT1G03680, AT1G07400, AT1G07890, AT1G11210, AT1G14870, AT1G27730, AT1G35720, AT1G45145, AT1G52200, AT1G53670, AT1G56600, AT1G60470, AT1G68850, AT1G71695, AT1G73680, AT1G75280, AT1G76080, AT1G77490, AT1G78380, AT2G04795, AT2G19810, AT2G22080, AT2G22420, AT2G24150, AT2G25080, AT2G29450, AT2G29500, AT2G31570, AT2G34060, AT2G37040, AT2G37130, AT2G39800, AT2G40000, AT2G40880, AT2G47180, AT3…
GO:0006970	51	112	response to osmotic stress	BP	0.0242878	AT1G04220, AT1G16540, AT1G20440, AT1G32560, AT1G35720, AT1G42550, AT1G43160, AT1G43700, AT1G50460, AT1G53300, AT1G58340, AT1G69310, AT1G77120, AT1G78290, AT2G04240, AT2G21660, AT2G23030, AT2G35300, AT2G37180, AT2G38470, AT2G41560, AT2G42540, AT2G42580, AT2G47770, AT3G14440, AT3G19420, AT3G20250, AT3G22490, AT3G23830, AT3G46930, AT3G51960, AT3G61890, AT4G04340, AT4G17615, AT4G21440, AT4G33950, AT4…
GO:0015995	23	40	chlorophyll biosynthetic process	BP	0.0310571	AT1G03475, AT1G03630, AT1G74470, AT1G78600, AT2G20180, AT2G40400, AT3G03710, AT3G14110, AT3G14930, AT3G48730, AT3G51820, AT3G56940, AT3G59400, AT4G15560, AT4G18480, AT4G25080, AT4G27440, AT5G08280, AT5G13630, AT5G14220, AT5G18660, AT5G26030, AT5G45930
GO:0006351	428	1246	transcription, DNA-templated	BP	0.0320309	AT1G01250, AT1G01520, AT1G01720, AT1G03790, AT1G04020, AT1G04250, AT1G04550, AT1G06160, AT1G07470, AT1G07530, AT1G07540, AT1G07640, AT1G08290, AT1G09530, AT1G09950, AT1G10120, AT1G10470, AT1G13260, AT1G13960, AT1G14440, AT1G14490, AT1G14580, AT1G14687, AT1G14920, AT1G15340, AT1G16640, AT1G17380, AT1G17520, AT1G18400, AT1G18860, AT1G19050, AT1G19180, AT1G19350, AT1G19510, AT1G21450, AT1G21910, AT1…
GO:0006811	26	49	ion transport	BP	0.0330459	AT1G01590, AT1G10090, AT1G11960, AT1G16390, AT1G19450, AT1G20780, AT1G30360, AT1G32090, AT1G50400, AT1G58520, AT1G69450, AT1G73220, AT1G79410, AT2G28900, AT2G47600, AT3G01100, AT3G20660, AT4G15430, AT4G27970, AT5G10490, AT5G23980, AT5G37500, AT5G49730, AT5G49740, AT5G50160, AT5G57490
GO:0006468	218	641	protein phosphorylation	BP	0.0355907	AT1G06390, AT1G07150, AT1G07650, AT1G07870, AT1G08650, AT1G09440, AT1G11280, AT1G11330, AT1G12460, AT1G14370, AT1G16120, AT1G16130, AT1G16260, AT1G21240, AT1G21250, AT1G21270, AT1G25320, AT1G26150, AT1G28440, AT1G29230, AT1G29720, AT1G30570, AT1G31420, AT1G33770, AT1G34210, AT1G48480, AT1G49580, AT1G51790, AT1G51800, AT1G51805, AT1G51850, AT1G51940, AT1G52290, AT1G52540, AT1G53440, AT1G53730, AT1…
GO:0030154	78	186	cell differentiation	BP	0.0355907	AT1G05470, AT1G06180, AT1G08810, AT1G18710, AT1G22640, AT1G48000, AT1G53230, AT1G56650, AT1G66230, AT1G66390, AT1G71030, AT1G78570, AT2G16720, AT2G18000, AT2G19620, AT2G22860, AT2G23290, AT2G30615, AT2G31070, AT2G31180, AT2G34710, AT2G37630, AT2G39880, AT2G45160, AT2G47190, AT2G47270, AT3G02150, AT3G02240, AT3G06490, AT3G09370, AT3G15030, AT3G23250, AT3G27810, AT3G28910, AT3G44735, AT3G46130, AT3…
GO:0006629	47	102	lipid metabolic process	BP	0.0355907	AT1G02660, AT1G11910, AT1G18460, AT1G27480, AT1G29760, AT1G49740, AT1G60810, AT1G62290, AT1G66970, AT1G66980, AT1G71340, AT1G73920, AT1G76680, AT2G05260, AT2G17230, AT2G26560, AT2G29980, AT2G30550, AT2G42690, AT2G46890, AT3G01420, AT3G03310, AT3G10550, AT3G14360, AT3G15820, AT3G22231, AT3G44540, AT3G48080, AT3G51730, AT3G52430, AT3G54320, AT3G62590, AT4G10955, AT4G18270, AT4G19860, AT4G26690, AT5…
GO:0004185	18	29	serine-type carboxypeptidase activity	MF	0.0440015	AT1G15000, AT1G28110, AT2G22970, AT2G22980, AT2G23000, AT2G33530, AT2G35780, AT3G02110, AT3G07990, AT3G10450, AT3G12220, AT3G17180, AT4G12910, AT4G30610, AT5G08260, AT5G09640, AT5G23210, AT5G42240
GO:0000038	9	11	very long-chain fatty acid metabolic process	BP	0.0454907	AT1G01120, AT1G19440, AT1G25450, AT2G15090, AT2G16280, AT2G34770, AT2G46720, AT4G34250, AT5G47120
GO:0046910	19	31	pectinesterase inhibitor activity	MF	0.0477836	AT1G14890, AT1G23205, AT1G47960, AT2G26440, AT2G43050, AT2G45220, AT3G14310, AT3G17130, AT3G47380, AT3G59010, AT3G62820, AT4G02330, AT4G12390, AT4G25260, AT4G33220, AT5G20740, AT5G62350, AT5G62360, AT5G64620
GO:0016168	21	35	chlorophyll binding	MF	0.0493948	AT1G15820, AT1G19150, AT1G29910, AT1G29930, AT1G30380, AT1G44575, AT1G45474, AT1G55810, AT1G61520, AT2G40100, AT3G08940, AT3G22840, AT3G27690, AT3G61470, AT4G10340, AT4G14690, AT5G01530, AT5G02120, AT5G54270, ATCG00340, ATCG00350
GO:0016123	6	6	xanthophyll biosynthetic process	BP	0.0507921	AT1G31800, AT3G03710, AT4G25700, AT5G52570, AT5G57030, AT5G67030
GO:0008757	19	32	S-adenosylmethionine-dependent methyltransferase activity	MF	0.0510193	AT1G06560, AT1G15125, AT1G19340, AT1G20330, AT1G23360, AT1G64970, AT1G73600, AT1G76090, AT1G78240, AT2G43910, AT3G11480, AT3G44860, AT3G63410, AT4G00740, AT4G19120, AT5G04370, AT5G26180, AT5G38780, AT5G55250
GO:0015079	13	21	potassium ion transmembrane transporter activity	MF	0.0510193	AT1G01790, AT1G31120, AT1G60160, AT1G70300, AT2G30070, AT2G35060, AT2G40540, AT3G14070, AT4G04850, AT4G19960, AT4G33530, AT5G11800, AT5G51710
GO:0010287	39	79	plastoglobule	CC	0.0564164	AT1G09340, AT1G15820, AT1G19150, AT1G29910, AT1G29930, AT1G31330, AT1G45474, AT1G52230, AT1G54570, AT1G61520, AT2G20260, AT2G21330, AT2G34460, AT2G39730, AT2G40100, AT3G08940, AT3G26060, AT3G26840, AT3G27690, AT3G50820, AT3G61470, AT3G63140, AT4G02770, AT4G04020, AT4G09650, AT4G10340, AT4G12800, AT4G19170, AT4G22240, AT4G28750, AT4G31390, AT4G32770, AT4G38970, AT5G01530, AT5G54270, AT5G66570, ATC…
GO:0020037	85	204	heme binding	MF	0.059763	AT1G07890, AT1G13100, AT1G13110, AT1G17100, AT1G20630, AT1G31800, AT1G60660, AT1G64950, AT1G66540, AT1G68850, AT1G71695, AT1G73680, AT1G77490, AT2G12190, AT2G16060, AT2G22420, AT2G24180, AT2G26170, AT2G26550, AT2G30490, AT2G34060, AT2G34500, AT2G37130, AT2G37970, AT2G45570, AT2G45580, AT2G46950, AT2G47770, AT3G01420, AT3G03470, AT3G09640, AT3G10520, AT3G13730, AT3G14660, AT3G14680, AT3G14690, AT3…
GO:0006012	15	23	galactose metabolic process	BP	0.0720557	AT1G12780, AT1G30620, AT1G56600, AT1G64440, AT2G47180, AT3G01590, AT3G47800, AT3G61610, AT4G10960, AT4G20460, AT4G23920, AT4G25900, AT5G14500, AT5G44480, AT5G66530
GO:0009664	19	32	plant-type cell wall organization	BP	0.0734228	AT1G20190, AT1G26770, AT1G31420, AT1G69530, AT2G21140, AT2G28950, AT2G35620, AT2G37640, AT2G39700, AT2G40610, AT2G43150, AT2G46710, AT3G29030, AT3G29810, AT3G55500, AT4G38210, AT4G38400, AT5G02260, AT5G64120
GO:0034220	15	24	ion transmembrane transport	BP	0.0737074	AT1G01620, AT1G72700, AT2G16850, AT2G36830, AT2G37170, AT2G37180, AT2G45960, AT3G27870, AT3G53420, AT4G00430, AT4G17340, AT4G23400, AT4G33520, AT4G35100, AT5G37500
GO:0004871	40	89	signal transducer activity	MF	0.0745461	AT1G02900, AT1G03010, AT1G48630, AT1G48870, AT1G64610, AT1G66410, AT2G02710, AT2G23460, AT2G30520, AT2G35960, AT2G35980, AT3G05490, AT3G08660, AT3G15354, AT3G15570, AT3G16570, AT3G18130, AT3G19850, AT3G23805, AT3G26490, AT3G48080, AT3G55940, AT4G14010, AT4G15800, AT4G16250, AT4G23050, AT4G31820, AT4G37590, AT4G38530, AT5G06320, AT5G20635, AT5G42010, AT5G53500, AT5G53730, AT5G58670, AT5G58700, AT5…
GO:0009735	72	169	response to cytokinin	BP	0.0765799	AT1G03475, AT1G05190, AT1G07890, AT1G10470, AT1G11910, AT1G12000, AT1G13930, AT1G16350, AT1G16880, AT1G19050, AT1G20020, AT1G21750, AT1G32060, AT1G49600, AT1G52230, AT1G61520, AT1G62380, AT1G69040, AT1G74890, AT1G78240, AT1G78370, AT1G79040, AT1G79530, AT2G01530, AT2G18300, AT2G20260, AT2G21660, AT2G40670, AT3G02180, AT3G04790, AT3G08940, AT3G10520, AT3G14420, AT3G18780, AT3G22890, AT3G25920, AT3…
GO:0009828	14	21	plant-type cell wall loosening	BP	0.0765799	AT1G20190, AT1G26770, AT1G69530, AT2G28950, AT2G37640, AT2G39700, AT2G40610, AT3G29030, AT3G55500, AT4G17030, AT4G30270, AT4G38210, AT4G38400, AT5G02260
GO:0045551	10	13	cinnamyl-alcohol dehydrogenase activity	MF	0.0766226	AT1G09490, AT1G09500, AT1G09510, AT1G72680, AT2G34790, AT3G19450, AT4G34230, AT4G37980, AT4G37990, AT4G39330
GO:0009768	15	23	photosynthesis, light harvesting in photosystem I	BP	0.0792749	AT1G08380, AT1G15820, AT1G19150, AT1G29910, AT1G29930, AT1G45474, AT1G61520, AT2G40100, AT3G08940, AT3G27690, AT3G61470, AT4G10340, AT5G01530, AT5G54270, ATCG00340
GO:0009831	11	15	plant-type cell wall modification involved in multidimensional cell growth	BP	0.0817584	AT1G10550, AT1G20190, AT1G26770, AT2G28950, AT2G37640, AT2G39700, AT2G40610, AT3G29030, AT3G55500, AT4G38210, AT5G02260
GO:0051603	29	56	proteolysis involved in cellular protein catabolic process	BP	0.0817584	AT1G02305, AT1G09850, AT1G28110, AT1G47128, AT1G62710, AT1G77000, AT2G22010, AT2G22970, AT2G22980, AT2G23000, AT2G25940, AT2G33530, AT2G35780, AT3G02110, AT3G07990, AT3G10450, AT3G12220, AT3G17180, AT4G01610, AT4G12910, AT4G30610, AT4G32940, AT4G39090, AT5G08260, AT5G09640, AT5G23210, AT5G42240, AT5G50260, AT5G60360
GO:0000311	10	13	plastid large ribosomal subunit	CC	0.0820122	AT1G07320, AT3G25920, AT3G27830, AT3G27850, AT3G44890, ATCG00790, ATCG00830, ATCG00840, ATCG01300, ATCG01310
GO:0006810	103	259	transport	BP	0.0840461	AT1G01620, AT1G04570, AT1G14150, AT1G15980, AT1G18730, AT1G19650, AT1G22530, AT1G34065, AT1G43650, AT1G58340, AT1G64770, AT1G64780, AT1G64890, AT1G68570, AT1G70760, AT1G72150, AT1G74880, AT1G75170, AT1G75370, AT1G75500, AT1G78180, AT1G79260, AT1G79900, AT2G01660, AT2G16380, AT2G16850, AT2G17270, AT2G22500, AT2G35800, AT2G36830, AT2G37170, AT2G37180, AT2G37450, AT2G37460, AT2G39470, AT2G40460, AT2…
GO:0071555	74	187	cell wall organization	BP	0.0845575	AT1G02460, AT1G05570, AT1G06780, AT1G11545, AT1G12780, AT1G13250, AT1G19940, AT1G23480, AT1G24070, AT1G24170, AT1G48100, AT1G49490, AT1G55850, AT1G56710, AT1G57590, AT1G65310, AT1G70090, AT1G75500, AT1G75680, AT1G78570, AT1G80170, AT2G06850, AT2G18950, AT2G27500, AT2G28110, AT2G32540, AT2G35650, AT2G38540, AT3G05910, AT3G06770, AT3G19020, AT3G23730, AT3G24480, AT3G28180, AT3G56000, AT3G56310, AT3…
GO:0006857	24	47	oligopeptide transport	BP	0.0871851	AT1G12110, AT1G18880, AT1G32450, AT1G48370, AT1G52190, AT1G68570, AT1G69870, AT1G72120, AT2G02020, AT2G26690, AT2G40460, AT3G01350, AT3G16180, AT3G17650, AT3G21670, AT3G53960, AT3G54140, AT4G10770, AT4G16370, AT4G27730, AT5G13400, AT5G24380, AT5G62730, AT5G64410
GO:0006355	495	1472	regulation of transcription, DNA-templated	BP	0.0884437	AT1G01250, AT1G01520, AT1G01720, AT1G03790, AT1G04250, AT1G04550, AT1G05710, AT1G06160, AT1G06180, AT1G07090, AT1G07530, AT1G07540, AT1G07640, AT1G07980, AT1G08290, AT1G08465, AT1G08810, AT1G09530, AT1G10120, AT1G10470, AT1G10585, AT1G13260, AT1G13960, AT1G14440, AT1G14490, AT1G14580, AT1G14687, AT1G14920, AT1G15340, AT1G16640, AT1G17380, AT1G17520, AT1G18400, AT1G18710, AT1G18860, AT1G19050, AT1…
GO:0006869	34	70	lipid transport	BP	0.0886684	AT1G12090, AT1G55260, AT1G62790, AT1G69850, AT2G10940, AT2G13820, AT2G15050, AT2G27130, AT2G31020, AT2G37870, AT2G38540, AT2G41700, AT2G44290, AT2G45180, AT2G48130, AT2G48140, AT3G11670, AT3G22120, AT3G22600, AT3G22620, AT3G51600, AT3G53980, AT4G00165, AT4G08180, AT4G12470, AT4G12480, AT4G12490, AT4G27780, AT4G33550, AT5G13900, AT5G57240, AT5G59310, AT5G59320, AT5G64080
GO:0055085	70	174	transmembrane transport	BP	0.0904687	AT1G01620, AT1G03550, AT1G08090, AT1G08920, AT1G16390, AT1G23080, AT1G28010, AT1G30410, AT1G34065, AT1G48370, AT1G49960, AT1G53270, AT1G63010, AT1G67300, AT1G70940, AT1G73590, AT1G76520, AT1G76530, AT1G77690, AT1G78180, AT1G79410, AT2G01420, AT2G05760, AT2G16850, AT2G17500, AT2G27810, AT2G29650, AT2G35800, AT2G36830, AT2G37170, AT2G37180, AT2G43330, AT2G45960, AT2G47600, AT3G01550, AT3G05400, AT3…
GO:0009672	8	10	auxin:proton symporter activity	MF	0.0914914	AT1G23080, AT1G70940, AT1G76520, AT1G76530, AT2G01420, AT2G17500, AT5G01990, AT5G16530
GO:0010114	26	50	response to red light	BP	0.0919989	AT1G10470, AT1G15550, AT1G19150, AT1G32870, AT1G67090, AT1G69530, AT2G02950, AT2G21650, AT2G37640, AT2G37770, AT2G40080, AT2G40100, AT3G08940, AT3G18780, AT3G27690, AT4G08920, AT4G10340, AT4G14690, AT5G01530, AT5G11260, AT5G24120, AT5G38410, AT5G38420, AT5G38430, AT5G53660, AT5G67030
GO:0005773	199	553	vacuole	CC	0.0954208	AT1G01620, AT1G02305, AT1G02816, AT1G02930, AT1G04040, AT1G04970, AT1G09340, AT1G09850, AT1G11260, AT1G11840, AT1G11910, AT1G14250, AT1G14700, AT1G14880, AT1G15000, AT1G15690, AT1G16780, AT1G16920, AT1G17100, AT1G19450, AT1G19570, AT1G19910, AT1G20840, AT1G21250, AT1G21750, AT1G23310, AT1G27400, AT1G27480, AT1G30360, AT1G31480, AT1G32400, AT1G33700, AT1G35720, AT1G43620, AT1G44170, AT1G45130, AT1…
SF+H2O_vs_H2O+Dr SF+H2O up
category	numDEInCat	numInCat	term	ontology	over_represented_FDR	gene_ids
GO:0009535	187	371	chloroplast thylakoid membrane	CC	2.78383e-47	AT1G03130, AT1G03160, AT1G03600, AT1G03630, AT1G06680, AT1G07320, AT1G08380, AT1G12250, AT1G14150, AT1G14345, AT1G15820, AT1G15980, AT1G16880, AT1G18730, AT1G19150, AT1G20020, AT1G20340, AT1G29910, AT1G29930, AT1G30380, AT1G31330, AT1G32060, AT1G33810, AT1G42970, AT1G44575, AT1G45474, AT1G49380, AT1G50900, AT1G51400, AT1G52220, AT1G52230, AT1G54500, AT1G54780, AT1G55370, AT1G55480, AT1G55670, AT1…
GO:0009579	121	210	thylakoid	CC	5.06443e-37	AT1G03130, AT1G03600, AT1G03680, AT1G06680, AT1G07320, AT1G08380, AT1G12250, AT1G15820, AT1G20020, AT1G20340, AT1G29910, AT1G29930, AT1G30380, AT1G31330, AT1G32060, AT1G44575, AT1G52230, AT1G54780, AT1G55480, AT1G55670, AT1G56190, AT1G61520, AT1G64510, AT1G67090, AT1G68590, AT1G76100, AT1G76450, AT1G77490, AT1G79040, AT2G04039, AT2G20260, AT2G21330, AT2G23670, AT2G28000, AT2G28605, AT2G33800, AT2…
GO:0009534	124	222	chloroplast thylakoid	CC	1.33907e-36	AT1G03130, AT1G03600, AT1G03630, AT1G03680, AT1G06680, AT1G11860, AT1G12250, AT1G14150, AT1G14345, AT1G15820, AT1G15980, AT1G20020, AT1G20340, AT1G21500, AT1G29670, AT1G29910, AT1G29930, AT1G30380, AT1G31330, AT1G44575, AT1G52230, AT1G54780, AT1G55480, AT1G55670, AT1G56500, AT1G61520, AT1G64680, AT1G64770, AT1G71500, AT1G74070, AT1G74470, AT1G74730, AT1G75690, AT1G76080, AT1G77490, AT1G79040, AT1…
GO:0009570	236	635	chloroplast stroma	CC	1.89695e-34	AT1G01080, AT1G03475, AT1G03680, AT1G04820, AT1G05190, AT1G06680, AT1G07320, AT1G09340, AT1G09390, AT1G09830, AT1G10960, AT1G11860, AT1G12900, AT1G14030, AT1G14810, AT1G16080, AT1G16720, AT1G16880, AT1G17220, AT1G17650, AT1G18500, AT1G20010, AT1G20020, AT1G20340, AT1G26230, AT1G29900, AT1G31860, AT1G32060, AT1G32200, AT1G32990, AT1G35420, AT1G35680, AT1G36390, AT1G42970, AT1G43560, AT1G48350, AT1…
GO:0009507	795	3319	chloroplast	CC	1.48683e-32	AT1G01080, AT1G01390, AT1G01610, AT1G01620, AT1G01790, AT1G02150, AT1G03130, AT1G03160, AT1G03475, AT1G03600, AT1G03630, AT1G03680, AT1G04820, AT1G05190, AT1G05385, AT1G06240, AT1G06680, AT1G07010, AT1G07320, AT1G08380, AT1G09340, AT1G09620, AT1G09830, AT1G10910, AT1G10960, AT1G11860, AT1G12244, AT1G12250, AT1G12330, AT1G12900, AT1G14030, AT1G14150, AT1G14205, AT1G14345, AT1G14580, AT1G14810, AT1…
GO:0009941	206	546	chloroplast envelope	CC	2.4375e-31	AT1G01080, AT1G01790, AT1G03130, AT1G03630, AT1G03680, AT1G05190, AT1G06680, AT1G09340, AT1G11860, AT1G12900, AT1G15690, AT1G15820, AT1G16080, AT1G16720, AT1G16880, AT1G17220, AT1G19150, AT1G26230, AT1G29910, AT1G29930, AT1G31330, AT1G31410, AT1G31800, AT1G32060, AT1G32080, AT1G32990, AT1G33810, AT1G35680, AT1G42970, AT1G45474, AT1G48350, AT1G50900, AT1G52510, AT1G55480, AT1G55490, AT1G55670, AT1…
GO:0005576	334	1218	extracellular region	CC	5.88913e-21	AT1G01300, AT1G02360, AT1G02460, AT1G02640, AT1G02900, AT1G04520, AT1G04680, AT1G05590, AT1G09390, AT1G09750, AT1G10380, AT1G10460, AT1G10550, AT1G11545, AT1G11820, AT1G12250, AT1G13380, AT1G13609, AT1G14180, AT1G14700, AT1G15000, AT1G16260, AT1G18250, AT1G19370, AT1G19940, AT1G20190, AT1G21250, AT1G22500, AT1G22690, AT1G22885, AT1G23205, AT1G24147, AT1G25230, AT1G25275, AT1G25510, AT1G26770, AT1…
GO:0015979	67	119	photosynthesis	BP	8.86914e-20	AT1G03130, AT1G03630, AT1G12000, AT1G15820, AT1G19150, AT1G20020, AT1G29910, AT1G29930, AT1G30380, AT1G31330, AT1G43670, AT1G44575, AT1G45474, AT1G49975, AT1G52230, AT1G55480, AT1G55670, AT1G61520, AT1G67090, AT1G67740, AT1G74470, AT1G76450, AT1G76550, AT1G79040, AT2G06520, AT2G20260, AT2G26550, AT2G28605, AT2G30570, AT2G39470, AT2G40100, AT3G01500, AT3G05410, AT3G16140, AT3G21055, AT3G27690, AT3…
GO:0048046	131	356	apoplast	CC	2.41579e-18	AT1G02900, AT1G03475, AT1G03680, AT1G06680, AT1G09340, AT1G09750, AT1G10460, AT1G10550, AT1G11545, AT1G11860, AT1G12900, AT1G16080, AT1G20020, AT1G23310, AT1G29660, AT1G29670, AT1G32060, AT1G36940, AT1G42970, AT1G45130, AT1G53240, AT1G55490, AT1G62750, AT1G65310, AT1G65930, AT1G66200, AT1G66970, AT1G67090, AT1G67830, AT1G68010, AT1G70370, AT1G70895, AT1G72150, AT1G72610, AT1G76160, AT1G78370, AT1…
GO:0005886	618	2878	plasma membrane	CC	2.09405e-15	AT1G01590, AT1G01620, AT1G03010, AT1G03870, AT1G04820, AT1G05570, AT1G05590, AT1G06390, AT1G07110, AT1G07650, AT1G08090, AT1G08930, AT1G09160, AT1G09440, AT1G09630, AT1G10200, AT1G11000, AT1G11130, AT1G11260, AT1G11280, AT1G11330, AT1G11350, AT1G11380, AT1G11530, AT1G11820, AT1G12110, AT1G12460, AT1G12500, AT1G12780, AT1G14250, AT1G14280, AT1G14380, AT1G14880, AT1G15180, AT1G15690, AT1G15990, AT1…
GO:0009505	85	216	plant-type cell wall	CC	1.55911e-13	AT1G01300, AT1G02640, AT1G04040, AT1G09750, AT1G18650, AT1G21250, AT1G26770, AT1G28110, AT1G33590, AT1G35140, AT1G51630, AT1G62440, AT1G65310, AT1G65590, AT1G67830, AT1G69530, AT1G72730, AT1G73590, AT1G75750, AT1G76160, AT1G80170, AT2G02100, AT2G05920, AT2G06850, AT2G16250, AT2G26440, AT2G28950, AT2G33530, AT2G39700, AT2G41950, AT2G45470, AT3G07320, AT3G08680, AT3G10720, AT3G13750, AT3G16240, AT3…
GO:0009543	45	78	chloroplast thylakoid lumen	CC	2.87354e-13	AT1G03600, AT1G05385, AT1G06680, AT1G12250, AT1G14150, AT1G20340, AT1G33780, AT1G51400, AT1G54780, AT1G73655, AT1G74070, AT1G76100, AT1G76450, AT2G23670, AT2G28605, AT2G39470, AT2G40400, AT2G43560, AT2G44920, AT3G01440, AT3G01480, AT3G10060, AT3G21055, AT3G26060, AT3G44020, AT3G50820, AT3G55330, AT3G56650, AT4G02530, AT4G05180, AT4G09010, AT4G15510, AT4G18370, AT4G21280, AT4G24930, AT4G26555, AT4…
GO:0016020	313	1340	membrane	CC	5.67002e-10	AT1G01120, AT1G01300, AT1G01590, AT1G01610, AT1G01620, AT1G03130, AT1G04680, AT1G05190, AT1G06475, AT1G07320, AT1G08090, AT1G08280, AT1G08660, AT1G08930, AT1G09340, AT1G11260, AT1G11860, AT1G12000, AT1G12900, AT1G13100, AT1G13110, AT1G14345, AT1G15180, AT1G15690, AT1G15820, AT1G16390, AT1G18265, AT1G18880, AT1G19450, AT1G20010, AT1G20190, AT1G20840, AT1G21140, AT1G23080, AT1G23310, AT1G24020, AT1…
GO:0007169	43	101	transmembrane receptor protein tyrosine kinase signaling pathway	BP	1.92509e-09	AT1G07650, AT1G12460, AT1G25320, AT1G28440, AT1G31420, AT1G48480, AT1G53730, AT1G68400, AT1G72180, AT2G01950, AT2G02780, AT2G16250, AT2G25790, AT2G26730, AT2G27060, AT2G36570, AT2G45340, AT3G03770, AT3G08680, AT3G17840, AT3G28040, AT3G47090, AT3G47570, AT3G49670, AT3G51740, AT3G56370, AT4G03390, AT4G20270, AT4G23740, AT4G34220, AT4G36180, AT4G37250, AT5G01950, AT5G10020, AT5G14210, AT5G16590, AT5…
GO:0005618	123	418	cell wall	CC	2.55671e-09	AT1G04040, AT1G04820, AT1G09750, AT1G10460, AT1G10550, AT1G11545, AT1G12000, AT1G20010, AT1G20190, AT1G26770, AT1G29670, AT1G31580, AT1G33590, AT1G45130, AT1G49490, AT1G50010, AT1G51570, AT1G53240, AT1G62380, AT1G65590, AT1G69530, AT1G70370, AT1G75750, AT1G76160, AT2G02100, AT2G05920, AT2G06850, AT2G16060, AT2G19170, AT2G21140, AT2G26440, AT2G28470, AT2G29550, AT2G34930, AT2G37640, AT2G39730, AT2…
GO:0031225	60	154	anchored component of membrane	CC	1.46915e-08	AT1G03870, AT1G18650, AT1G29980, AT1G55260, AT1G55330, AT1G61900, AT1G62790, AT1G64640, AT1G66970, AT1G70985, AT1G77630, AT2G04780, AT2G14890, AT2G23130, AT2G25060, AT2G27130, AT2G28410, AT2G34510, AT2G44290, AT2G45470, AT2G46330, AT2G47930, AT3G01940, AT3G06750, AT3G13520, AT3G13560, AT3G18050, AT3G29810, AT3G43960, AT3G46550, AT3G53190, AT3G54920, AT4G12420, AT4G12730, AT4G16120, AT4G16140, AT4…
GO:0046658	39	81	anchored component of plasma membrane	CC	1.66385e-08	AT1G03870, AT1G18650, AT1G61900, AT1G64640, AT1G66970, AT1G77630, AT2G04780, AT2G13820, AT2G25060, AT2G27130, AT2G35960, AT2G45470, AT2G45960, AT3G13560, AT3G29810, AT3G46550, AT3G46900, AT3G54920, AT3G57240, AT4G12420, AT4G12730, AT4G12880, AT4G16120, AT4G26690, AT4G28100, AT4G29360, AT4G35100, AT5G15350, AT5G19250, AT5G42100, AT5G44130, AT5G48450, AT5G55480, AT5G55730, AT5G56590, AT5G58090, AT5…
GO:0009416	57	150	response to light stimulus	BP	1.79678e-08	AT1G01120, AT1G03010, AT1G08810, AT1G16880, AT1G17060, AT1G20090, AT1G22500, AT1G25450, AT1G26945, AT1G29910, AT1G29930, AT1G42550, AT1G42970, AT1G43560, AT1G55480, AT1G60950, AT1G66180, AT1G70940, AT1G75780, AT2G16280, AT2G19690, AT2G26640, AT2G32390, AT2G32400, AT2G39730, AT3G02380, AT3G08660, AT3G15570, AT3G19820, AT3G19850, AT3G26490, AT3G26650, AT3G51080, AT3G60530, AT3G62410, AT4G01900, AT4…
GO:0030095	16	18	chloroplast photosystem II	CC	2.03914e-08	AT1G03600, AT1G06680, AT1G14150, AT1G51400, AT1G67740, AT2G39470, AT3G01440, AT3G21055, AT3G50820, AT3G55330, AT4G05180, AT4G15510, AT4G21280, AT5G23120, AT5G66570, ATCG00430
GO:0009773	14	15	photosynthetic electron transport in photosystem I	BP	7.14246e-08	AT1G15980, AT1G18730, AT1G55370, AT1G55670, AT1G64770, AT1G70760, AT2G01590, AT2G05620, AT2G46820, AT3G16250, AT3G54050, AT4G09650, AT4G22890, AT5G64040
GO:0031977	29	53	thylakoid lumen	CC	1.56122e-07	AT1G06680, AT1G20340, AT1G54780, AT1G67090, AT1G76100, AT1G76450, AT2G21330, AT2G43560, AT2G44920, AT3G01480, AT3G50820, AT3G55330, AT3G56650, AT3G62030, AT4G02530, AT4G05180, AT4G09010, AT4G15510, AT4G18370, AT4G21280, AT4G24930, AT5G23120, AT5G45680, AT5G46390, AT5G52970, AT5G53490, AT5G66190, AT5G66570, ATCG00480
GO:0009654	17	23	photosystem II oxygen evolving complex	CC	1.0005e-06	AT1G06680, AT1G14150, AT1G76450, AT1G79040, AT2G28605, AT2G39470, AT3G01440, AT3G05410, AT3G50820, AT3G55330, AT3G56650, AT4G05180, AT4G15510, AT4G21280, AT4G28660, AT5G27390, AT5G66570
GO:0010598	12	13	NAD(P)H dehydrogenase complex (plastoquinone)	CC	2.06671e-06	AT1G15980, AT1G18730, AT1G64770, AT1G70760, AT1G74880, AT2G01590, AT3G16250, AT4G09350, AT4G37925, AT5G21430, AT5G39210, AT5G58260
GO:0019253	15	20	reductive pentose-phosphate cycle	BP	3.95806e-06	AT1G12900, AT1G32060, AT1G42970, AT1G56190, AT1G67090, AT3G04790, AT3G12780, AT3G26650, AT3G54050, AT3G55800, AT3G60750, AT3G62410, AT5G38410, AT5G38420, AT5G38430
GO:0009735	58	169	response to cytokinin	BP	4.37457e-06	AT1G03475, AT1G05190, AT1G10470, AT1G12000, AT1G16350, AT1G16880, AT1G19050, AT1G20020, AT1G32060, AT1G49600, AT1G52230, AT1G61520, AT1G62380, AT1G69040, AT1G74890, AT1G78240, AT1G78370, AT1G79040, AT2G18300, AT2G20260, AT2G21660, AT2G40670, AT3G02180, AT3G04790, AT3G08940, AT3G10520, AT3G14420, AT3G18780, AT3G22890, AT3G25920, AT3G27850, AT3G46740, AT3G54050, AT3G62030, AT3G63140, AT4G01310, AT4…
GO:0009538	10	10	photosystem I reaction center	CC	5.01333e-06	AT1G03130, AT1G31330, AT1G52230, AT2G20260, AT3G16140, AT4G02770, AT4G12800, AT4G28750, ATCG00340, ATCG00350
GO:0009522	19	30	photosystem I	CC	5.01333e-06	AT1G08380, AT1G15820, AT1G19150, AT1G29910, AT1G29930, AT1G30380, AT1G49975, AT1G55670, AT1G61520, AT2G40100, AT3G08940, AT3G27690, AT3G61470, AT4G10340, AT5G01530, AT5G54270, AT5G64040, ATCG00340, ATCG00350
GO:0016021	705	3683	integral component of membrane	CC	5.62326e-06	AT1G01120, AT1G01430, AT1G01590, AT1G01610, AT1G01620, AT1G01790, AT1G02380, AT1G03160, AT1G04430, AT1G04520, AT1G05210, AT1G05570, AT1G05640, AT1G06475, AT1G07150, AT1G07650, AT1G08090, AT1G08160, AT1G08280, AT1G08380, AT1G08660, AT1G09440, AT1G10657, AT1G10990, AT1G11000, AT1G11130, AT1G11280, AT1G11330, AT1G11350, AT1G11380, AT1G12110, AT1G12460, AT1G12500, AT1G12730, AT1G12990, AT1G13100, AT1…
GO:0009664	19	32	plant-type cell wall organization	BP	1.43452e-05	AT1G20190, AT1G26770, AT1G31420, AT1G69530, AT2G21140, AT2G28950, AT2G35620, AT2G37640, AT2G39700, AT2G40610, AT2G43150, AT2G46710, AT3G29030, AT3G29810, AT3G55500, AT4G38210, AT4G38400, AT5G02260, AT5G64120
GO:0045298	11	13	tubulin complex	CC	2.73499e-05	AT1G04820, AT1G20010, AT1G50010, AT2G29550, AT3G53760, AT5G19770, AT5G19780, AT5G23860, AT5G44340, AT5G62690, AT5G62700
GO:0006468	146	641	protein phosphorylation	BP	2.84792e-05	AT1G06390, AT1G07150, AT1G07650, AT1G09440, AT1G11280, AT1G11330, AT1G12460, AT1G16260, AT1G21250, AT1G21270, AT1G25320, AT1G26150, AT1G28440, AT1G29720, AT1G30570, AT1G31420, AT1G33770, AT1G34210, AT1G48480, AT1G49580, AT1G51790, AT1G51800, AT1G51805, AT1G51850, AT1G51940, AT1G52290, AT1G53440, AT1G53730, AT1G54820, AT1G56120, AT1G60800, AT1G62400, AT1G65190, AT1G65800, AT1G66150, AT1G66910, AT1…
GO:0031969	43	120	chloroplast membrane	CC	2.86e-05	AT1G01790, AT1G03160, AT1G03630, AT1G30520, AT1G31800, AT1G34065, AT1G42970, AT1G60600, AT1G67090, AT1G68890, AT1G74470, AT2G22890, AT2G30390, AT2G37860, AT2G38330, AT2G40400, AT3G01550, AT3G02690, AT3G13070, AT3G14120, AT3G15850, AT3G26650, AT3G48870, AT3G51820, AT3G51870, AT3G53130, AT3G59400, AT4G04850, AT4G25080, AT4G27030, AT4G33520, AT5G01220, AT5G04770, AT5G05580, AT5G05740, AT5G12170, AT5…
GO:0010287	33	79	plastoglobule	CC	2.92564e-05	AT1G09340, AT1G15820, AT1G19150, AT1G29910, AT1G29930, AT1G31330, AT1G45474, AT1G52230, AT1G61520, AT2G20260, AT2G21330, AT2G39730, AT2G40100, AT3G08940, AT3G26060, AT3G27690, AT3G50820, AT3G61470, AT3G63140, AT4G02770, AT4G09650, AT4G10340, AT4G12800, AT4G19170, AT4G28750, AT4G31390, AT4G38970, AT5G01530, AT5G54270, AT5G66570, ATCG00340, ATCG00350, ATCG00480
GO:0015995	21	40	chlorophyll biosynthetic process	BP	2.92564e-05	AT1G03475, AT1G03630, AT1G74470, AT2G20180, AT2G40400, AT3G03710, AT3G14110, AT3G14930, AT3G48730, AT3G51820, AT3G56940, AT3G59400, AT4G15560, AT4G18480, AT4G25080, AT4G27440, AT5G08280, AT5G13630, AT5G14220, AT5G18660, AT5G45930
GO:0005887	54	173	integral component of plasma membrane	CC	4.03733e-05	AT1G01620, AT1G08930, AT1G10550, AT1G11260, AT1G15990, AT1G20840, AT1G23090, AT1G30900, AT1G64780, AT1G71880, AT1G75220, AT1G77210, AT1G77990, AT1G78000, AT2G16850, AT2G26900, AT2G34940, AT2G36830, AT2G37170, AT2G37180, AT2G38290, AT2G41560, AT2G45960, AT2G46440, AT2G46450, AT2G47160, AT3G14840, AT3G16240, AT3G26570, AT3G48740, AT3G53420, AT3G57330, AT4G10770, AT4G12030, AT4G13510, AT4G14400, AT4…
GO:0009826	32	82	unidimensional cell growth	BP	4.26097e-05	AT1G17060, AT1G20190, AT1G21270, AT1G26770, AT1G30570, AT1G31420, AT1G69530, AT1G75500, AT1G75750, AT1G75780, AT1G77460, AT2G06850, AT2G18300, AT2G28950, AT2G35620, AT2G37640, AT2G39700, AT2G40610, AT3G19820, AT3G29030, AT3G50660, AT3G55500, AT4G16780, AT4G37580, AT4G38210, AT4G38400, AT4G39400, AT5G02260, AT5G05690, AT5G19530, AT5G49720, AT5G54380
GO:0009768	15	23	photosynthesis, light harvesting in photosystem I	BP	6.68878e-05	AT1G08380, AT1G15820, AT1G19150, AT1G29910, AT1G29930, AT1G45474, AT1G61520, AT2G40100, AT3G08940, AT3G27690, AT3G61470, AT4G10340, AT5G01530, AT5G54270, ATCG00340
GO:0016168	19	35	chlorophyll binding	MF	0.000108089	AT1G15820, AT1G19150, AT1G29910, AT1G29930, AT1G30380, AT1G44575, AT1G45474, AT1G55810, AT1G61520, AT2G40100, AT3G08940, AT3G27690, AT3G61470, AT4G10340, AT5G01530, AT5G02120, AT5G54270, ATCG00340, ATCG00350
GO:0009831	11	15	plant-type cell wall modification involved in multidimensional cell growth	BP	0.000383966	AT1G10550, AT1G20190, AT1G26770, AT2G28950, AT2G37640, AT2G39700, AT2G40610, AT3G29030, AT3G55500, AT4G38210, AT5G02260
GO:0019843	31	80	rRNA binding	MF	0.00051157	AT1G05190, AT1G07320, AT1G09340, AT1G15250, AT1G29070, AT1G32990, AT1G35680, AT1G64510, AT1G79850, AT2G33800, AT2G42740, AT2G43030, AT3G17465, AT3G44890, AT3G55280, AT3G63140, AT4G01310, AT4G10450, AT4G30800, AT5G07090, AT5G13510, AT5G17870, AT5G23740, AT5G45775, AT5G58370, AT5G58420, AT5G60670, ATCG00380, ATCG00790, ATCG01300, ATCG01310
GO:0010319	18	36	stromule	CC	0.000615633	AT1G03680, AT1G09340, AT1G16880, AT1G32060, AT1G42970, AT1G55490, AT2G35040, AT2G39730, AT3G01500, AT3G11630, AT3G12780, AT3G26650, AT3G54050, AT4G09650, AT4G37930, AT5G06290, AT5G54770, ATCG00480
GO:0004674	125	556	protein serine/threonine kinase activity	MF	0.000615633	AT1G06390, AT1G07150, AT1G07650, AT1G09440, AT1G10470, AT1G11280, AT1G11330, AT1G11350, AT1G12460, AT1G21250, AT1G21270, AT1G25320, AT1G26150, AT1G28440, AT1G30570, AT1G31420, AT1G33770, AT1G34210, AT1G48480, AT1G49580, AT1G51800, AT1G51805, AT1G51850, AT1G51940, AT1G52290, AT1G53730, AT1G56720, AT1G60800, AT1G65800, AT1G66910, AT1G66920, AT1G66930, AT1G66980, AT1G67720, AT1G68330, AT1G68400, AT1…
GO:0000311	10	13	plastid large ribosomal subunit	CC	0.000615633	AT1G07320, AT3G25920, AT3G27830, AT3G27850, AT3G44890, ATCG00790, ATCG00830, ATCG00840, ATCG01300, ATCG01310
GO:0009828	13	21	plant-type cell wall loosening	BP	0.00071235	AT1G20190, AT1G26770, AT1G69530, AT2G28950, AT2G37640, AT2G39700, AT2G40610, AT3G29030, AT3G55500, AT4G30270, AT4G38210, AT4G38400, AT5G02260
GO:0009741	15	28	response to brassinosteroid	BP	0.000716318	AT1G13260, AT1G17560, AT1G30570, AT1G75750, AT2G40400, AT3G16570, AT3G50660, AT4G02330, AT4G08950, AT4G30270, AT4G34160, AT4G39070, AT5G26230, AT5G42750, AT5G54380
GO:0031409	13	21	pigment binding	MF	0.000781829	AT1G15820, AT1G19150, AT1G29910, AT1G29930, AT1G45474, AT1G61520, AT2G40100, AT3G08940, AT3G27690, AT3G61470, AT4G10340, AT5G01530, AT5G54270
GO:0009506	175	822	plasmodesma	CC	0.000781829	AT1G01620, AT1G02900, AT1G04040, AT1G04520, AT1G05570, AT1G09340, AT1G09620, AT1G11130, AT1G11260, AT1G11350, AT1G13100, AT1G15910, AT1G18650, AT1G23080, AT1G27400, AT1G28110, AT1G32090, AT1G43580, AT1G43910, AT1G48480, AT1G49430, AT1G49740, AT1G51570, AT1G51850, AT1G61900, AT1G62380, AT1G65800, AT1G65930, AT1G69040, AT1G69700, AT1G71880, AT1G72150, AT1G72930, AT1G73590, AT1G76160, AT1G78100, AT2…
GO:0009734	43	140	auxin-activated signaling pathway	BP	0.00138975	AT1G04250, AT1G04550, AT1G12110, AT1G23080, AT1G29430, AT1G29440, AT1G29450, AT1G29460, AT1G29510, AT1G30330, AT1G56150, AT1G69160, AT1G70940, AT1G73590, AT1G75500, AT1G76520, AT1G76530, AT1G77690, AT2G01420, AT2G01950, AT2G20120, AT2G21050, AT2G33860, AT2G38120, AT2G42580, AT3G23050, AT3G28860, AT3G48360, AT4G02520, AT4G16340, AT4G29080, AT4G37580, AT4G38850, AT5G01240, AT5G12050, AT5G12440, AT5…
GO:0009742	21	50	brassinosteroid mediated signaling pathway	BP	0.00155265	AT1G06390, AT1G19350, AT1G34210, AT2G01950, AT2G13790, AT2G18300, AT2G42580, AT2G42870, AT3G02110, AT3G16570, AT3G50750, AT3G58850, AT4G03080, AT4G30610, AT4G39400, AT5G10450, AT5G26230, AT5G42750, AT5G46570, AT5G54380, AT5G65430
GO:0018298	19	43	protein-chromophore linkage	BP	0.00177208	AT1G15820, AT1G19150, AT1G29910, AT1G29930, AT1G45474, AT1G61520, AT2G40100, AT2G47590, AT3G08940, AT3G27690, AT3G45780, AT3G61470, AT4G08920, AT4G10340, AT5G01530, AT5G02120, AT5G54270, ATCG00340, ATCG00350
GO:0006949	9	12	syncytium formation	BP	0.00200433	AT1G26770, AT1G69530, AT2G19800, AT2G28950, AT2G37640, AT2G39700, AT2G40610, AT3G55500, AT4G38210
GO:0032544	9	12	plastid translation	BP	0.00200433	AT1G09340, AT1G68590, AT1G79850, AT2G33800, AT2G38140, AT2G39140, AT3G56910, AT3G63140, AT3G63190
GO:0071555	52	187	cell wall organization	BP	0.00225417	AT1G02460, AT1G05570, AT1G11545, AT1G12780, AT1G13250, AT1G19940, AT1G23480, AT1G24170, AT1G49490, AT1G55850, AT1G56710, AT1G65310, AT1G70090, AT1G75500, AT1G75680, AT1G80170, AT2G06850, AT2G32540, AT2G35650, AT3G05910, AT3G06770, AT3G19020, AT3G23730, AT3G24480, AT3G28180, AT3G56000, AT3G61490, AT3G62110, AT4G02130, AT4G03210, AT4G13340, AT4G13840, AT4G14130, AT4G18670, AT4G19410, AT4G19420, AT4…
GO:0055114	218	1017	oxidation-reduction process	BP	0.00225417	AT1G01590, AT1G03475, AT1G03630, AT1G03680, AT1G06640, AT1G11530, AT1G12010, AT1G12900, AT1G13100, AT1G13110, AT1G14290, AT1G14810, AT1G15550, AT1G16080, AT1G16350, AT1G17650, AT1G20020, AT1G20340, AT1G21540, AT1G22430, AT1G24280, AT1G26570, AT1G31710, AT1G31800, AT1G34200, AT1G42970, AT1G43560, AT1G47290, AT1G53340, AT1G55380, AT1G58440, AT1G59960, AT1G62380, AT1G67090, AT1G68010, AT1G71180, AT1…
GO:0008266	11	18	poly(U) RNA binding	MF	0.00248576	AT1G06680, AT1G07320, AT1G20020, AT1G68010, AT3G50820, AT3G53460, AT3G63140, AT4G24770, AT4G37930, AT5G66190, AT5G66570
GO:0009523	15	29	photosystem II	CC	0.00261307	AT1G29910, AT1G29930, AT1G44575, AT1G67740, AT1G79040, AT2G06520, AT2G30570, AT2G40100, AT3G08940, AT3G21055, AT3G27690, AT5G01530, AT5G02120, AT5G23120, AT5G54270
GO:0009926	18	44	auxin polar transport	BP	0.00371718	AT1G15690, AT1G23080, AT1G29430, AT1G29440, AT1G29450, AT1G29460, AT1G29510, AT1G70940, AT1G73590, AT1G76520, AT1G76530, AT1G77690, AT2G01420, AT2G26170, AT2G38120, AT3G28860, AT5G16530, AT5G19530
GO:0005200	15	31	structural constituent of cytoskeleton	MF	0.00382602	AT1G04820, AT1G20010, AT1G50010, AT1G75780, AT1G80260, AT2G29550, AT2G42170, AT3G12110, AT3G18780, AT3G53750, AT3G53760, AT5G19770, AT5G19780, AT5G23860, AT5G44340
GO:0046910	15	31	pectinesterase inhibitor activity	MF	0.00532261	AT1G14890, AT1G23205, AT2G26440, AT3G14310, AT3G47380, AT3G59010, AT3G62820, AT4G02330, AT4G12390, AT4G25260, AT4G33220, AT5G20740, AT5G62350, AT5G62360, AT5G64620
GO:0005199	9	14	structural constituent of cell wall	MF	0.00564426	AT1G26770, AT1G49490, AT1G62440, AT2G43150, AT3G19020, AT3G20470, AT3G24480, AT4G13340, AT4G18670
GO:0010329	10	19	auxin efflux transmembrane transporter activity	MF	0.00755892	AT1G23080, AT1G28010, AT1G70940, AT1G73590, AT2G01420, AT3G28345, AT3G28860, AT3G62150, AT4G25960, AT5G16530
GO:0030076	11	19	light-harvesting complex	CC	0.00761324	AT1G19150, AT1G29910, AT1G29930, AT1G45474, AT1G61520, AT2G40100, AT3G27690, AT3G61470, AT4G10340, AT5G01530, AT5G54270
GO:0007017	11	20	microtubule-based process	BP	0.00819825	AT1G04820, AT1G20010, AT1G50010, AT1G75780, AT2G29550, AT4G38950, AT5G19780, AT5G20110, AT5G23860, AT5G44340, AT5G55280
GO:0030570	9	14	pectate lyase activity	MF	0.00832367	AT1G04680, AT1G67750, AT3G07010, AT3G27400, AT3G53190, AT3G54920, AT4G24780, AT5G04310, AT5G63180
GO:0009658	33	105	chloroplast organization	BP	0.00832367	AT1G09340, AT1G32080, AT1G35680, AT1G44000, AT1G49510, AT1G62750, AT1G63680, AT2G20570, AT2G28000, AT2G32480, AT2G47940, AT3G02380, AT3G19570, AT3G46740, AT3G48870, AT3G52750, AT3G56940, AT3G63190, AT4G16390, AT4G25910, AT4G34020, AT4G34740, AT4G38160, AT5G08050, AT5G13770, AT5G18570, AT5G22640, AT5G24660, AT5G35220, AT5G44190, AT5G44650, AT5G55280, AT5G55580
GO:0010588	8	12	cotyledon vascular tissue pattern formation	BP	0.00949198	AT1G05470, AT1G31770, AT1G70560, AT2G21050, AT2G32280, AT2G36120, AT3G09070, AT4G24670
GO:0009992	12	23	cellular water homeostasis	BP	0.0109482	AT1G01620, AT1G21270, AT2G16850, AT2G36830, AT2G37170, AT2G37180, AT2G45960, AT3G16240, AT3G53420, AT4G17340, AT4G23400, AT4G35100
GO:0006833	10	17	water transport	BP	0.0119288	AT1G01620, AT2G16850, AT2G36830, AT2G37170, AT2G37180, AT2G45960, AT3G16240, AT3G53420, AT4G23400, AT4G35100
GO:0009089	9	15	lysine biosynthetic process via diaminopimelate	BP	0.0120776	AT1G14810, AT3G14390, AT3G53580, AT3G59890, AT4G19710, AT5G11880, AT5G13280, AT5G14060, AT5G52100
GO:0006952	96	433	defense response	BP	0.0120776	AT1G11000, AT1G11820, AT1G12010, AT1G17600, AT1G19450, AT1G24020, AT1G31580, AT1G33590, AT1G47370, AT1G51940, AT1G53350, AT1G56520, AT1G58807, AT1G59124, AT1G60800, AT1G61100, AT1G61300, AT1G62380, AT1G62630, AT1G63360, AT1G63880, AT1G65390, AT1G65800, AT1G66100, AT1G66980, AT1G70890, AT1G71400, AT1G71860, AT1G72910, AT1G72930, AT1G72940, AT1G75500, AT1G77330, AT1G77630, AT2G02100, AT2G15080, AT2…
GO:0015250	12	24	water channel activity	MF	0.0190938	AT1G01620, AT2G16850, AT2G36830, AT2G37170, AT2G37180, AT2G45960, AT3G16240, AT3G26520, AT3G53420, AT4G17340, AT4G23400, AT4G35100
GO:0045490	16	39	pectin catabolic process	BP	0.019562	AT1G04680, AT1G67750, AT2G26440, AT3G07010, AT3G10720, AT3G14310, AT3G27400, AT3G53190, AT3G54920, AT3G59010, AT4G02330, AT4G24780, AT4G33220, AT5G04310, AT5G09760, AT5G63180
GO:0051537	19	51	2 iron, 2 sulfur cluster binding	MF	0.0242002	AT1G06830, AT1G10960, AT1G60950, AT1G71500, AT2G43360, AT3G16250, AT3G21460, AT3G43600, AT3G54900, AT3G62930, AT4G03280, AT4G14890, AT4G15660, AT4G15670, AT4G15680, AT4G15690, AT4G15700, AT4G34900, AT5G51720
GO:0009739	27	83	response to gibberellin	BP	0.0279983	AT1G14920, AT1G15550, AT1G22690, AT1G26960, AT1G49010, AT1G69530, AT1G70000, AT1G74670, AT1G75750, AT2G14900, AT2G31730, AT2G37630, AT2G37640, AT3G05120, AT3G11280, AT3G28910, AT4G23060, AT4G24540, AT4G30270, AT4G36410, AT5G14920, AT5G15230, AT5G15310, AT5G50915, AT5G52830, AT5G59780, AT5G61420
GO:0009637	18	49	response to blue light	BP	0.0279983	AT1G10120, AT1G19150, AT1G42550, AT1G67090, AT2G40100, AT3G08940, AT3G27690, AT3G28860, AT3G45780, AT4G08920, AT4G10340, AT4G34530, AT5G01530, AT5G38410, AT5G38420, AT5G38430, AT5G43470, AT5G55280
GO:0005975	58	231	carbohydrate metabolic process	BP	0.0279983	AT1G02360, AT1G02460, AT1G05590, AT1G11820, AT1G22650, AT1G26570, AT1G42550, AT1G45130, AT1G53240, AT1G55370, AT1G56710, AT1G64770, AT1G65590, AT1G70820, AT1G80170, AT2G05790, AT2G28470, AT2G39930, AT2G40690, AT3G06770, AT3G07320, AT3G13560, AT3G13750, AT3G20440, AT3G47010, AT3G49360, AT3G52840, AT3G54690, AT3G55800, AT3G57240, AT3G61490, AT3G61610, AT3G62110, AT3G62750, AT4G01700, AT4G17180, AT4…
GO:0016762	12	25	xyloglucan:xyloglucosyl transferase activity	MF	0.0297627	AT1G10550, AT1G11545, AT1G65310, AT2G06850, AT3G23730, AT4G03210, AT4G14130, AT4G30270, AT4G30280, AT4G30290, AT4G37800, AT5G65730
GO:0015254	11	22	glycerol channel activity	MF	0.0320554	AT1G01620, AT2G16850, AT2G36830, AT2G37170, AT2G37180, AT2G45960, AT3G16240, AT3G53420, AT4G17340, AT4G23400, AT4G35100
GO:0007623	28	91	circadian rhythm	BP	0.0321132	AT1G09340, AT1G10470, AT2G21660, AT3G04910, AT3G06080, AT3G07650, AT3G19720, AT3G22231, AT3G45780, AT3G46780, AT3G48360, AT3G54810, AT3G56480, AT3G58850, AT4G00150, AT4G02630, AT4G03390, AT4G08920, AT4G09970, AT4G13930, AT4G26150, AT4G37930, AT5G02120, AT5G12050, AT5G15840, AT5G17300, AT5G25830, AT5G56860
GO:0048038	12	26	quinone binding	MF	0.0324795	AT1G31710, AT1G70760, AT1G74880, AT4G09350, AT4G37925, AT5G21430, AT5G58260, AT5G62630, ATCG00420, ATCG00430, ATCG00440, ATCG01010
GO:0006865	15	37	amino acid transport	BP	0.0359918	AT1G47670, AT1G77690, AT2G21050, AT2G24762, AT2G38120, AT2G39890, AT3G28960, AT3G54830, AT3G56200, AT4G35180, AT5G01240, AT5G19500, AT5G23810, AT5G24920, AT5G57685
GO:0009733	53	208	response to auxin	BP	0.036062	AT1G04250, AT1G04550, AT1G29430, AT1G29440, AT1G29450, AT1G29460, AT1G29510, AT1G30330, AT1G49010, AT1G53230, AT1G56150, AT1G70000, AT1G72430, AT1G75580, AT1G76520, AT1G76530, AT1G77690, AT2G06850, AT2G19690, AT2G21200, AT2G21210, AT2G33860, AT2G34680, AT2G37630, AT2G38120, AT3G03820, AT3G23050, AT3G28860, AT3G28910, AT3G48360, AT4G00880, AT4G03190, AT4G03400, AT4G16780, AT4G16890, AT4G29080, AT4…
GO:0080167	34	116	response to karrikin	BP	0.0360746	AT1G01300, AT1G07440, AT1G10960, AT1G17200, AT1G25275, AT1G30530, AT1G33590, AT1G44575, AT1G50900, AT1G70000, AT1G74670, AT1G78290, AT2G16660, AT2G29980, AT2G47930, AT3G19450, AT3G43800, AT3G44450, AT3G60290, AT4G03280, AT4G13510, AT4G27030, AT4G30400, AT4G38210, AT4G39070, AT5G07460, AT5G08050, AT5G20250, AT5G25460, AT5G51550, AT5G57785, AT5G64410, AT5G64620, AT5G66920
GO:0043086	10	19	negative regulation of catalytic activity	BP	0.0361231	AT1G03680, AT1G14890, AT1G23205, AT3G02730, AT3G47380, AT3G62820, AT5G20740, AT5G62350, AT5G62360, AT5G64620
GO:0010218	17	46	response to far red light	BP	0.0372602	AT1G14920, AT1G19150, AT1G67090, AT2G02950, AT2G40100, AT3G08940, AT3G18780, AT3G27690, AT3G28860, AT4G08920, AT4G10340, AT4G16780, AT5G01530, AT5G15840, AT5G38410, AT5G38420, AT5G38430
GO:0019464	5	6	glycine decarboxylation via glycine cleavage system	BP	0.037676	AT1G32470, AT2G26080, AT2G35370, AT4G33010, AT4G37930
GO:0046620	6	8	regulation of organ growth	BP	0.0376926	AT1G29430, AT1G29440, AT1G29450, AT1G29460, AT1G29510, AT4G29140
GO:0000038	7	11	very long-chain fatty acid metabolic process	BP	0.0379078	AT1G01120, AT1G25450, AT2G15090, AT2G16280, AT2G34770, AT2G46720, AT4G34250
GO:0019898	15	39	extrinsic component of membrane	CC	0.0401723	AT1G06680, AT1G14150, AT1G76450, AT2G28605, AT2G39470, AT3G01440, AT3G05410, AT3G50820, AT3G55330, AT3G56650, AT4G05180, AT4G16340, AT4G21280, AT5G27390, AT5G66570
GO:0034220	11	24	ion transmembrane transport	BP	0.0453494	AT1G01620, AT2G16850, AT2G36830, AT2G37170, AT2G37180, AT2G45960, AT3G53420, AT4G17340, AT4G23400, AT4G33520, AT4G35100
GO:0010233	6	9	phloem transport	BP	0.0491848	AT1G14920, AT1G18880, AT1G56430, AT2G01950, AT3G09070, AT5G04950
GO:0010114	18	50	response to red light	BP	0.0491848	AT1G10470, AT1G15550, AT1G19150, AT1G67090, AT1G69530, AT2G02950, AT2G21650, AT2G37640, AT2G40100, AT3G08940, AT3G18780, AT3G27690, AT4G08920, AT4G10340, AT5G01530, AT5G38410, AT5G38420, AT5G38430
GO:0007267	7	11	cell-cell signaling	BP	0.0491848	AT1G02900, AT1G72970, AT3G05490, AT3G16570, AT3G23805, AT4G12970, AT4G15800
GO:0004672	65	289	protein kinase activity	MF	0.0496791	AT1G07650, AT1G11350, AT1G25320, AT1G26150, AT1G48480, AT1G51790, AT1G52290, AT1G53730, AT1G54820, AT1G65190, AT1G65800, AT1G67720, AT1G72180, AT2G02780, AT2G13790, AT2G16750, AT2G20850, AT2G23770, AT2G25790, AT2G26730, AT2G27060, AT2G30390, AT2G36570, AT2G39180, AT2G45590, AT3G03770, AT3G04910, AT3G08680, AT3G14840, AT3G17840, AT3G23750, AT3G28040, AT3G45780, AT3G51740, AT3G56370, AT4G00970, AT4…
GO:0008519	4	4	ammonium transmembrane transporter activity	MF	0.0499287	AT1G64780, AT2G38290, AT3G16240, AT4G13510
GO:0042549	5	6	photosystem II stabilization	BP	0.050219	AT1G71500, AT2G30570, AT3G50820, AT5G01920, AT5G66570
GO:0009767	8	14	photosynthetic electron transport chain	BP	0.0538114	AT1G08380, AT1G14150, AT1G60950, AT3G01440, AT4G03280, AT4G33520, AT5G49740, AT5G66190
GO:0009573	4	4	chloroplast ribulose bisphosphate carboxylase complex	CC	0.0577068	AT1G67090, AT5G38410, AT5G38420, AT5G38430
GO:0010258	4	4	NADH dehydrogenase complex (plastoquinone) assembly	BP	0.0577068	AT1G70760, AT1G74880, AT4G37925, AT5G58260
GO:0008757	13	32	S-adenosylmethionine-dependent methyltransferase activity	MF	0.0602217	AT1G06560, AT1G15125, AT1G19340, AT1G20330, AT1G23360, AT1G73600, AT1G76090, AT1G78240, AT2G43910, AT3G63410, AT4G00740, AT4G19120, AT5G26180
GO:0102336	8	15	3-oxo-arachidoyl-CoA synthase activity	MF	0.0616647	AT1G01120, AT1G25450, AT2G15090, AT2G16280, AT2G26640, AT2G28630, AT2G46720, AT4G34250
GO:0102337	8	15	3-oxo-cerotoyl-CoA synthase activity	MF	0.0616647	AT1G01120, AT1G25450, AT2G15090, AT2G16280, AT2G26640, AT2G28630, AT2G46720, AT4G34250
GO:0102338	8	15	3-oxo-lignoceronyl-CoA synthase activity	MF	0.0616647	AT1G01120, AT1G25450, AT2G15090, AT2G16280, AT2G26640, AT2G28630, AT2G46720, AT4G34250
GO:0010207	9	18	photosystem II assembly	BP	0.0731265	AT1G03600, AT1G05385, AT1G54500, AT1G71500, AT3G50820, AT4G10340, AT5G35220, AT5G51545, AT5G66570
GO:0009082	8	15	branched-chain amino acid biosynthetic process	BP	0.0736139	AT1G18500, AT1G80560, AT2G31810, AT2G43100, AT3G23940, AT3G58610, AT3G58990, AT5G14200
GO:0006810	62	259	transport	BP	0.0750004	AT1G01620, AT1G14150, AT1G15980, AT1G18730, AT1G22530, AT1G34065, AT1G43650, AT1G64770, AT1G64780, AT1G70760, AT1G72150, AT1G74880, AT1G75500, AT1G78180, AT2G01660, AT2G16380, AT2G16850, AT2G35800, AT2G36830, AT2G37170, AT2G37180, AT2G37450, AT2G37460, AT2G39470, AT2G40460, AT2G41700, AT2G45960, AT3G01440, AT3G13070, AT3G16240, AT3G16250, AT3G26520, AT3G28070, AT3G28080, AT3G45870, AT3G51870, AT3…
GO:0004864	6	9	protein phosphatase inhibitor activity	MF	0.0782339	AT2G38310, AT2G40330, AT4G17870, AT5G05440, AT5G46790, AT5G53160
GO:0004185	12	29	serine-type carboxypeptidase activity	MF	0.0782339	AT1G15000, AT1G28110, AT2G22980, AT2G33530, AT2G35780, AT3G02110, AT3G07990, AT3G12220, AT4G30610, AT5G08260, AT5G23210, AT5G42240
GO:0000293	5	7	ferric-chelate reductase activity	MF	0.0799668	AT1G01590, AT5G23980, AT5G49730, AT5G49740, AT5G50160
GO:0042742	58	247	defense response to bacterium	BP	0.0859887	AT1G06680, AT1G09340, AT1G19350, AT1G20020, AT1G32060, AT1G53240, AT1G65930, AT1G70560, AT2G27050, AT2G37630, AT2G37660, AT2G39730, AT2G41560, AT2G47130, AT3G01480, AT3G01500, AT3G04790, AT3G10525, AT3G11630, AT3G14150, AT3G14210, AT3G14415, AT3G14420, AT3G26520, AT3G27850, AT3G30775, AT3G45860, AT3G55800, AT3G56400, AT3G57330, AT3G62030, AT3G63190, AT4G01050, AT4G02520, AT4G03280, AT4G04570, AT4…
GO:0043531	28	118	ADP binding	MF	0.0992218	AT1G17600, AT1G17610, AT1G56520, AT1G58807, AT1G61300, AT1G62630, AT1G63360, AT1G63880, AT1G72910, AT1G72940, AT2G39730, AT3G04210, AT3G46530, AT4G09420, AT4G16860, AT4G16890, AT4G16950, AT4G16990, AT4G19530, AT5G11250, AT5G36930, AT5G43470, AT5G45490, AT5G46270, AT5G46450, AT5G46490, AT5G47250, AT5G63020
SF+H2O_vs_H2O+Dr H2O+Dr up
category	numDEInCat	numInCat	term	ontology	over_represented_FDR	gene_ids
GO:0009737	131	358	response to abscisic acid	BP	6.23397e-28	AT1G01560, AT1G05510, AT1G08920, AT1G12420, AT1G13740, AT1G20440, AT1G20450, AT1G20630, AT1G22640, AT1G26120, AT1G27730, AT1G29395, AT1G32640, AT1G35720, AT1G43160, AT1G44170, AT1G45249, AT1G48000, AT1G54100, AT1G56280, AT1G56600, AT1G58340, AT1G61210, AT1G63840, AT1G69270, AT1G71030, AT1G73980, AT1G76180, AT1G77120, AT2G04550, AT2G05520, AT2G15970, AT2G17840, AT2G21490, AT2G33380, AT2G33590, AT2…
GO:0005388	4	14	calcium-transporting ATPase activity	MF	1.91642e-27	AT1G07810, AT3G22910, AT3G63380, AT4G00900
GO:0045836	3	4	positive regulation of meiotic nuclear division	BP	1.0303e-21	AT1G29400, AT2G42890, AT5G61960
GO:0003825	3	8	alpha,alpha-trehalose-phosphate synthase (UDP-forming) activity	MF	1.08318e-20	AT1G60140, AT1G68020, AT2G18700
GO:0016308	3	11	1-phosphatidylinositol-4-phosphate 5-kinase activity	MF	2.54668e-20	AT2G41210, AT3G09920, AT4G33240
GO:0009414	96	247	response to water deprivation	BP	1.14041e-18	AT1G02930, AT1G08920, AT1G13740, AT1G20440, AT1G20450, AT1G27730, AT1G28520, AT1G32560, AT1G35720, AT1G43160, AT1G45249, AT1G46768, AT1G47128, AT1G52890, AT1G54160, AT1G56280, AT1G56600, AT1G69270, AT1G69310, AT1G77120, AT2G17840, AT2G18050, AT2G21490, AT2G33590, AT2G33700, AT2G35300, AT2G36270, AT2G37760, AT2G37770, AT2G38340, AT2G38470, AT2G38530, AT2G38880, AT2G39800, AT2G40880, AT2G42540, AT2…
GO:0009651	127	423	response to salt stress	BP	1.48744e-17	AT1G01520, AT1G02930, AT1G03220, AT1G06180, AT1G07890, AT1G08920, AT1G10370, AT1G11910, AT1G13930, AT1G15100, AT1G16540, AT1G16850, AT1G17520, AT1G18710, AT1G21750, AT1G22640, AT1G27730, AT1G27760, AT1G35720, AT1G43160, AT1G44170, AT1G45249, AT1G48000, AT1G53580, AT1G54100, AT1G56600, AT1G56650, AT1G61210, AT1G69270, AT1G69310, AT1G70170, AT1G71030, AT1G73500, AT1G77120, AT1G78900, AT2G03760, AT2…
GO:0005524	199	1810	ATP binding	MF	7.8976e-15	AT1G01560, AT1G02670, AT1G04310, AT1G05100, AT1G05120, AT1G05490, AT1G06430, AT1G07510, AT1G07810, AT1G07870, AT1G08650, AT1G14370, AT1G16120, AT1G16130, AT1G21240, AT1G29230, AT1G30640, AT1G30820, AT1G35720, AT1G48490, AT1G52540, AT1G53270, AT1G53750, AT1G54130, AT1G54270, AT1G64110, AT1G65060, AT1G69270, AT1G69790, AT1G70740, AT1G72540, AT1G72700, AT1G72760, AT1G73080, AT1G73220, AT1G73500, AT1…
GO:0009611	63	179	response to wounding	BP	7.09211e-14	AT1G01470, AT1G01720, AT1G04220, AT1G17380, AT1G17420, AT1G19180, AT1G22640, AT1G27730, AT1G32640, AT1G43160, AT1G48500, AT1G51760, AT1G65060, AT1G66760, AT1G73080, AT1G73500, AT1G74020, AT1G76650, AT1G80840, AT2G02990, AT2G26690, AT2G28900, AT2G30020, AT2G30490, AT2G32800, AT2G33150, AT2G34600, AT2G34810, AT2G37040, AT2G46510, AT3G11480, AT3G14050, AT3G17800, AT3G17860, AT3G25250, AT3G43440, AT3…
GO:0004348	2	4	glucosylceramidase activity	MF	8.50402e-14	AT1G33700, AT5G49900
GO:0006680	2	4	glucosylceramide catabolic process	BP	8.50402e-14	AT1G33700, AT5G49900
GO:0004854	2	5	xanthine dehydrogenase activity	MF	1.19562e-13	AT2G27150, AT4G34890
GO:0009115	2	5	xanthine catabolic process	BP	1.19562e-13	AT2G27150, AT4G34890
GO:0016301	107	770	kinase activity	MF	3.28983e-13	AT1G01560, AT1G05100, AT1G07870, AT1G08650, AT1G11390, AT1G14370, AT1G16120, AT1G16130, AT1G21240, AT1G29230, AT1G30640, AT1G48490, AT1G52540, AT1G54130, AT1G67520, AT1G69270, AT1G69790, AT1G70740, AT1G72540, AT1G72760, AT1G73080, AT1G73500, AT1G73980, AT1G74740, AT1G77280, AT2G01460, AT2G17220, AT2G17530, AT2G18170, AT2G21940, AT2G23030, AT2G23450, AT2G25090, AT2G26830, AT2G30040, AT2G30360, AT2…
GO:0043565	97	313	sequence-specific DNA binding	MF	3.43209e-13	AT1G06180, AT1G07530, AT1G09950, AT1G13960, AT1G18710, AT1G18860, AT1G19490, AT1G21450, AT1G22640, AT1G27730, AT1G28520, AT1G32640, AT1G42990, AT1G43700, AT1G45249, AT1G48000, AT1G56280, AT1G56650, AT1G62300, AT1G66390, AT1G69310, AT1G70920, AT1G71030, AT1G80840, AT2G16720, AT2G16770, AT2G31180, AT2G36270, AT2G37260, AT2G38250, AT2G38340, AT2G38470, AT2G38880, AT2G40340, AT2G40950, AT2G41070, AT2…
GO:0005886	420	2878	plasma membrane	CC	2.7039e-12	AT1G01070, AT1G01650, AT1G03080, AT1G03220, AT1G03550, AT1G04020, AT1G04690, AT1G04780, AT1G05450, AT1G07430, AT1G07810, AT1G07870, AT1G07890, AT1G08230, AT1G08500, AT1G08650, AT1G08890, AT1G08920, AT1G10140, AT1G11390, AT1G11840, AT1G11960, AT1G12640, AT1G13930, AT1G14370, AT1G14870, AT1G15100, AT1G15740, AT1G16120, AT1G16130, AT1G16520, AT1G16860, AT1G19570, AT1G19650, AT1G21240, AT1G21460, AT1…
GO:0016757	77	369	transferase activity, transferring glycosyl groups	MF	2.7039e-12	AT1G03520, AT1G05170, AT1G05680, AT1G06780, AT1G08040, AT1G10280, AT1G11170, AT1G11940, AT1G22340, AT1G22370, AT1G24070, AT1G27200, AT1G43620, AT1G56600, AT1G60140, AT1G60470, AT1G62305, AT1G67850, AT1G67880, AT1G68020, AT1G68390, AT1G73740, AT1G73810, AT1G73880, AT1G78800, AT2G15480, AT2G15490, AT2G16890, AT2G18700, AT2G22900, AT2G30140, AT2G31990, AT2G32430, AT2G36750, AT2G36770, AT2G36780, AT2…
GO:0016157	3	7	sucrose synthase activity	MF	8.95707e-11	AT4G02280, AT5G11110, AT5G20830
GO:0003700	231	1094	transcription factor activity, sequence-specific DNA binding	MF	1.29745e-09	AT1G01250, AT1G01520, AT1G01720, AT1G03790, AT1G06180, AT1G07470, AT1G07530, AT1G07980, AT1G08290, AT1G08465, AT1G09530, AT1G10585, AT1G13960, AT1G17520, AT1G18710, AT1G18860, AT1G19490, AT1G21450, AT1G22490, AT1G22640, AT1G22985, AT1G25250, AT1G27730, AT1G28360, AT1G28370, AT1G30500, AT1G32640, AT1G32870, AT1G42990, AT1G43160, AT1G43700, AT1G45249, AT1G46768, AT1G47270, AT1G48000, AT1G49560, AT1…
GO:0016021	592	3683	integral component of membrane	CC	1.55173e-09	AT1G01070, AT1G01240, AT1G01453, AT1G01500, AT1G01650, AT1G02000, AT1G02270, AT1G02390, AT1G02660, AT1G03070, AT1G03520, AT1G03550, AT1G03990, AT1G04220, AT1G04310, AT1G04560, AT1G04570, AT1G05170, AT1G06080, AT1G06090, AT1G06430, AT1G06520, AT1G06780, AT1G07510, AT1G07870, AT1G08040, AT1G08230, AT1G08770, AT1G08920, AT1G09920, AT1G10090, AT1G10280, AT1G11210, AT1G11390, AT1G11785, AT1G11940, AT1…
GO:0006468	72	641	protein phosphorylation	BP	1.01002e-08	AT1G07870, AT1G08650, AT1G14370, AT1G16120, AT1G16130, AT1G21240, AT1G29230, AT1G52540, AT1G69790, AT1G70740, AT1G72540, AT1G72760, AT1G73080, AT1G74360, AT1G74740, AT1G77280, AT2G17220, AT2G17530, AT2G23030, AT2G23450, AT2G25090, AT2G30360, AT2G32800, AT2G39110, AT3G01090, AT3G01490, AT3G01840, AT3G04530, AT3G08720, AT3G08760, AT3G09830, AT3G17420, AT3G18750, AT3G19100, AT3G23000, AT3G25250, AT3…
GO:0009753	50	140	response to jasmonic acid	BP	1.54633e-08	AT1G06180, AT1G13960, AT1G17380, AT1G17420, AT1G17520, AT1G18710, AT1G19180, AT1G19570, AT1G32640, AT1G43160, AT1G44350, AT1G56650, AT1G70170, AT1G71030, AT1G73080, AT1G74020, AT2G26690, AT2G28900, AT2G31180, AT2G34600, AT2G34810, AT2G39030, AT2G46830, AT3G06490, AT3G09600, AT3G23250, AT3G27810, AT3G47600, AT3G51430, AT3G51440, AT3G55730, AT4G01060, AT4G01280, AT4G05100, AT4G16740, AT4G19810, AT4…
GO:0006970	40	112	response to osmotic stress	BP	1.60475e-08	AT1G04220, AT1G16540, AT1G20440, AT1G32560, AT1G35720, AT1G43160, AT1G43700, AT1G58340, AT1G69310, AT1G77120, AT2G04240, AT2G23030, AT2G35300, AT2G38470, AT2G42540, AT2G47770, AT3G14440, AT3G19420, AT3G20250, AT3G22490, AT3G46930, AT3G51960, AT3G61890, AT4G17615, AT4G21440, AT4G33950, AT4G34710, AT4G39090, AT4G40010, AT5G06760, AT5G08560, AT5G15960, AT5G15970, AT5G20830, AT5G49450, AT5G52310, AT5…
GO:0004630	4	11	phospholipase D activity	MF	1.7203e-08	AT3G05630, AT3G15730, AT3G16785, AT4G35790
GO:0070290	4	11	N-acylphosphatidylethanolamine-specific phospholipase D activity	MF	1.7203e-08	AT3G05630, AT3G15730, AT3G16785, AT4G35790
GO:0009738	44	153	abscisic acid-activated signaling pathway	BP	5.37459e-08	AT1G08650, AT1G15100, AT1G17550, AT1G32640, AT1G45249, AT1G54160, AT1G62660, AT1G62810, AT1G69260, AT1G69270, AT1G72770, AT1G74740, AT2G01150, AT2G01540, AT2G04550, AT2G30020, AT2G36270, AT2G38340, AT2G40340, AT2G41070, AT2G46510, AT2G46680, AT3G01090, AT3G04530, AT3G07360, AT3G11410, AT3G15730, AT3G19290, AT3G19580, AT3G46620, AT3G57530, AT3G59220, AT4G17615, AT4G26080, AT4G33950, AT4G34000, AT5…
GO:0004674	61	556	protein serine/threonine kinase activity	MF	9.83982e-08	AT1G04310, AT1G07870, AT1G08650, AT1G14370, AT1G16120, AT1G16130, AT1G21240, AT1G29230, AT1G69790, AT1G72540, AT1G73080, AT1G73500, AT1G74360, AT1G77280, AT2G02710, AT2G17220, AT2G17530, AT2G23030, AT2G25090, AT2G30040, AT2G30360, AT2G32800, AT3G01090, AT3G04530, AT3G08720, AT3G17420, AT3G18750, AT3G19100, AT3G23000, AT3G25250, AT3G51990, AT3G53810, AT3G59700, AT3G61960, AT4G02410, AT4G02420, AT4…
GO:0008381	2	5	mechanically-gated ion channel activity	MF	9.83982e-08	AT1G53470, AT1G78610
GO:0010200	43	113	response to chitin	BP	5.07246e-07	AT1G27730, AT1G32640, AT1G42990, AT1G51700, AT1G62300, AT1G74410, AT1G80840, AT2G04240, AT2G34600, AT2G36270, AT2G38470, AT2G44840, AT3G15210, AT3G19580, AT3G23250, AT3G28210, AT3G46620, AT3G49530, AT3G50260, AT3G52800, AT3G55980, AT4G11660, AT4G17230, AT4G18880, AT4G26120, AT4G28110, AT4G31550, AT4G33050, AT4G33940, AT4G34410, AT4G35480, AT5G04340, AT5G25910, AT5G38895, AT5G46910, AT5G47230, AT5…
GO:0015930	1	1	glutamate synthase activity	MF	5.07246e-07	AT2G41220
GO:0030242	1	1	pexophagy	BP	5.07246e-07	AT4G29380
GO:0071561	1	1	nucleus-vacuole junction	CC	5.07246e-07	AT4G29380
GO:0005325	1	1	peroxisomal fatty-acyl-CoA transporter activity	MF	5.07246e-07	AT4G39850
GO:0015916	1	1	fatty-acyl-CoA transport	BP	5.07246e-07	AT4G39850
GO:0060154	1	1	cellular process regulating host cell cycle in response to virus	BP	5.07246e-07	AT2G22010
GO:0042554	1	1	superoxide anion generation	BP	5.07246e-07	AT4G34890
GO:0010293	1	1	abscisic aldehyde oxidase activity	MF	5.07246e-07	AT2G27150
GO:0009341	1	1	beta-galactosidase complex	CC	5.07246e-07	AT3G54440
GO:0004753	1	1	saccharopine dehydrogenase activity	MF	5.07246e-07	AT4G33150
GO:0019477	1	1	L-lysine catabolic process	BP	5.07246e-07	AT4G33150
GO:0047130	1	1	saccharopine dehydrogenase (NADP+, L-lysine-forming) activity	MF	5.07246e-07	AT4G33150
GO:0097576	1	1	vacuole fusion	BP	5.07246e-07	AT4G36630
GO:1903415	1	1	flavonoid transport from endoplasmic reticulum to plant-type vacuole	BP	5.07246e-07	AT3G28430
GO:0006493	1	1	protein O-linked glycosylation	BP	5.07246e-07	AT3G04240
GO:0061158	1	1	3'-UTR-mediated mRNA destabilization	BP	5.07246e-07	AT3G20250
GO:0033198	1	1	response to ATP	BP	5.07246e-07	AT5G51060
GO:0043619	1	1	regulation of transcription from RNA polymerase II promoter in response to oxidative stress	BP	5.07246e-07	AT1G32640
GO:2000068	1	1	regulation of defense response to insect	BP	5.07246e-07	AT1G32640
GO:0043233	1	1	organelle lumen	CC	5.07246e-07	AT5G47040
GO:0046473	1	1	phosphatidic acid metabolic process	BP	5.07246e-07	AT4G35790
GO:0043171	1	1	peptide catabolic process	BP	5.07246e-07	AT4G33090
GO:0032953	1	1	regulation of (1->3)-beta-D-glucan biosynthetic process	BP	5.07246e-07	AT5G63370
GO:0052593	1	1	tryptamine:oxygen oxidoreductase (deaminating) activity	MF	5.07246e-07	AT1G62810
GO:0052594	1	1	aminoacetone:oxygen oxidoreductase(deaminating) activity	MF	5.07246e-07	AT1G62810
GO:0052595	1	1	aliphatic-amine oxidase activity	MF	5.07246e-07	AT1G62810
GO:0052596	1	1	phenethylamine:oxygen oxidoreductase (deaminating) activity	MF	5.07246e-07	AT1G62810
GO:0019593	1	1	mannitol biosynthetic process	BP	5.07246e-07	AT5G40390
GO:0006090	1	1	pyruvate metabolic process	BP	5.07246e-07	AT4G15530
GO:0050242	1	1	pyruvate, phosphate dikinase activity	MF	5.07246e-07	AT4G15530
GO:0072708	1	1	response to sorbitol	BP	5.07246e-07	AT5G20830
GO:0017153	1	1	sodium:dicarboxylate symporter activity	MF	5.07246e-07	AT5G47560
GO:0034484	1	1	raffinose catabolic process	BP	5.07246e-07	AT3G57520
GO:0006351	226	1246	transcription, DNA-templated	BP	5.82965e-07	AT1G01250, AT1G01520, AT1G01720, AT1G03790, AT1G04020, AT1G07470, AT1G07530, AT1G07540, AT1G08290, AT1G09530, AT1G09950, AT1G13960, AT1G14490, AT1G15340, AT1G17380, AT1G17520, AT1G18860, AT1G19180, AT1G21450, AT1G22490, AT1G22640, AT1G22985, AT1G25250, AT1G27730, AT1G28360, AT1G28370, AT1G28520, AT1G30500, AT1G32640, AT1G32870, AT1G42990, AT1G43160, AT1G43700, AT1G45249, AT1G46768, AT1G48500, AT1…
GO:0010150	25	72	leaf senescence	BP	7.19738e-07	AT1G11190, AT1G32450, AT1G54130, AT1G69490, AT1G73220, AT1G73500, AT1G73680, AT2G35980, AT2G42540, AT2G43570, AT3G10500, AT3G60800, AT4G02380, AT4G16110, AT4G18980, AT4G32940, AT5G11520, AT5G13170, AT5G39610, AT5G45900, AT5G51640, AT5G52300, AT5G52310, AT5G59220, AT5G64930
GO:0008692	2	2	3-hydroxybutyryl-CoA epimerase activity	MF	7.576e-07	AT3G06860, AT4G29010
GO:0016041	1	2	glutamate synthase (ferredoxin) activity	MF	7.576e-07	AT2G41220
GO:0008053	1	2	mitochondrial fusion	BP	7.576e-07	AT1G07510
GO:0034982	1	2	mitochondrial protein processing	BP	7.576e-07	AT1G07510
GO:0045041	1	2	protein import into mitochondrial intermembrane space	BP	7.576e-07	AT1G07510
GO:0016903	1	2	oxidoreductase activity, acting on the aldehyde or oxo group of donors	MF	7.576e-07	AT4G34890
GO:0046110	1	2	xanthine metabolic process	BP	7.576e-07	AT4G34890
GO:0016307	1	2	phosphatidylinositol phosphate kinase activity	MF	7.576e-07	AT4G33240
GO:0070273	1	2	phosphatidylinositol-4-phosphate binding	MF	7.576e-07	AT4G19040
GO:0071836	1	2	nectar secretion	BP	7.576e-07	AT5G11110
GO:0034214	1	2	protein hexamerization	BP	7.576e-07	AT5G51070
GO:0006515	1	2	misfolded or incompletely synthesized protein catabolic process	BP	7.576e-07	AT5G47040
GO:0017049	1	2	GTP-Rho binding	MF	7.576e-07	AT1G47560
GO:0004438	1	2	phosphatidylinositol-3-phosphatase activity	MF	7.576e-07	AT3G10550
GO:0052629	1	2	phosphatidylinositol-3,5-bisphosphate 3-phosphatase activity	MF	7.576e-07	AT3G10550
GO:0031669	1	2	cellular response to nutrient levels	BP	7.576e-07	AT2G21410
GO:0032119	1	2	sequestering of zinc ion	BP	7.576e-07	AT2G21410
GO:0043181	1	2	vacuolar sequestering	BP	7.576e-07	AT2G21410
GO:0008792	1	2	arginine decarboxylase activity	MF	7.576e-07	AT4G34710
GO:0008194	27	70	UDP-glycosyltransferase activity	MF	8.74778e-07	AT1G05680, AT1G22340, AT1G73880, AT2G15480, AT2G15490, AT2G16890, AT2G30140, AT2G36750, AT2G36770, AT2G36780, AT2G43820, AT3G21560, AT3G21790, AT3G46660, AT3G46670, AT3G46680, AT3G46690, AT3G46700, AT3G53160, AT4G00550, AT4G02280, AT4G14090, AT4G15490, AT4G34131, AT5G05870, AT5G17050, AT5G20830
GO:0006355	255	1472	regulation of transcription, DNA-templated	BP	8.77972e-07	AT1G01250, AT1G01520, AT1G01720, AT1G03790, AT1G06180, AT1G07530, AT1G07540, AT1G07980, AT1G08290, AT1G08465, AT1G09530, AT1G10585, AT1G13960, AT1G14490, AT1G15340, AT1G17380, AT1G17520, AT1G18710, AT1G18860, AT1G19180, AT1G19490, AT1G21450, AT1G22490, AT1G22640, AT1G22985, AT1G25250, AT1G28360, AT1G28370, AT1G30500, AT1G32870, AT1G42990, AT1G43160, AT1G43700, AT1G45249, AT1G46768, AT1G47270, AT1…
GO:0006813	10	40	potassium ion transport	BP	9.66223e-07	AT1G04690, AT1G31120, AT1G70300, AT2G35060, AT4G19960, AT4G23700, AT4G30940, AT5G17850, AT5G17860, AT5G51710
GO:0097054	1	3	L-glutamate biosynthetic process	BP	9.92631e-07	AT2G41220
GO:0004031	1	3	aldehyde oxidase activity	MF	9.92631e-07	AT2G27150
GO:0050302	1	3	indole-3-acetaldehyde oxidase activity	MF	9.92631e-07	AT2G27150
GO:0009883	1	3	red or far-red light photoreceptor activity	MF	9.92631e-07	AT4G16250
GO:0046488	1	3	phosphatidylinositol metabolic process	BP	9.92631e-07	AT2G41210
GO:0008352	1	3	katanin complex	CC	9.92631e-07	AT1G61210
GO:0016174	1	3	NAD(P)H oxidase activity	MF	9.92631e-07	AT5G51060
GO:0046524	1	3	sucrose-phosphate synthase activity	MF	9.92631e-07	AT5G11110
GO:0070072	1	3	vacuolar proton-transporting V-type ATPase complex assembly	BP	9.92631e-07	AT2G21410
GO:0007165	47	307	signal transduction	BP	1.18467e-06	AT1G01560, AT1G09530, AT1G13740, AT1G27170, AT1G29230, AT1G29800, AT1G48870, AT1G57630, AT1G61620, AT1G64610, AT2G02710, AT2G18170, AT2G20770, AT2G25090, AT2G28320, AT2G29700, AT2G30360, AT2G33080, AT3G05360, AT3G05660, AT3G11080, AT3G14720, AT3G21650, AT3G29575, AT3G43230, AT3G55940, AT4G08180, AT4G11330, AT4G13880, AT4G13920, AT4G14370, AT4G23050, AT4G24400, AT4G30960, AT4G38530, AT5G01820, AT5…
GO:0071805	10	29	potassium ion transmembrane transport	BP	1.18467e-06	AT1G07430, AT1G31120, AT1G70300, AT1G79610, AT2G35060, AT4G19960, AT5G27150, AT5G37500, AT5G51710, AT5G55470
GO:0001676	4	5	long-chain fatty acid metabolic process	BP	1.20914e-06	AT1G73680, AT4G16760, AT5G27600, AT5G65110
GO:0008020	1	4	G-protein coupled photoreceptor activity	MF	1.20914e-06	AT4G16250
GO:0017006	1	4	protein-tetrapyrrole linkage	BP	1.20914e-06	AT4G16250
GO:0006893	1	4	Golgi to plasma membrane transport	BP	1.20914e-06	AT1G47560
GO:0030897	1	4	HOPS complex	CC	1.20914e-06	AT4G36630
GO:0016165	1	4	linoleate 13S-lipoxygenase activity	MF	1.20914e-06	AT1G17420
GO:0009678	1	4	hydrogen-translocating pyrophosphatase activity	MF	1.20914e-06	AT2G21410
GO:0000285	1	5	1-phosphatidylinositol-3-phosphate 5-kinase activity	MF	1.45527e-06	AT4G33240
GO:0009584	1	5	detection of visible light	BP	1.45527e-06	AT4G16250
GO:0036092	1	5	phosphatidylinositol-3-phosphate biosynthetic process	BP	1.45527e-06	AT1G17340
GO:0034440	1	5	lipid oxidation	BP	1.45527e-06	AT1G17420
GO:0015079	6	21	potassium ion transmembrane transporter activity	MF	1.6907e-06	AT1G31120, AT1G70300, AT2G35060, AT3G14070, AT4G19960, AT5G51710
GO:0008559	1	12	xenobiotic-transporting ATPase activity	MF	3.4209e-06	AT3G62700
GO:0030048	1	14	actin filament-based movement	BP	3.9246e-06	AT3G19960
GO:0000059	1	14	NA	NA	3.9246e-06	AT2G46520
GO:0005215	43	229	transporter activity	MF	5.96906e-06	AT1G04570, AT1G19650, AT1G32450, AT1G33110, AT1G49960, AT1G58340, AT1G61890, AT1G64890, AT1G66760, AT1G68570, AT1G69870, AT1G72120, AT1G73220, AT1G75170, AT1G75370, AT2G04100, AT2G23150, AT2G26690, AT3G01350, AT3G03620, AT3G21670, AT3G24840, AT3G46450, AT3G53960, AT3G54140, AT3G55640, AT4G00430, AT4G21560, AT4G21910, AT4G25450, AT4G36640, AT4G38360, AT4G39180, AT5G02270, AT5G09930, AT5G47730, AT5…
GO:0009269	13	18	response to desiccation	BP	5.96906e-06	AT1G01470, AT1G32640, AT1G44170, AT1G54100, AT1G76180, AT2G05520, AT2G21620, AT2G33380, AT2G39800, AT3G25760, AT4G39090, AT5G25610, AT5G52310
GO:0009718	12	17	anthocyanin-containing compound biosynthetic process	BP	7.26113e-06	AT1G56650, AT1G71030, AT1G78600, AT2G02990, AT3G21560, AT3G25710, AT3G28430, AT3G29590, AT4G14090, AT4G22880, AT5G42800, AT5G54060
GO:0009813	25	62	flavonoid biosynthetic process	BP	1.10056e-05	AT1G05680, AT1G17020, AT1G22340, AT1G22370, AT1G43620, AT1G73880, AT2G15480, AT2G15490, AT2G30140, AT2G36750, AT2G43820, AT3G46660, AT3G46670, AT3G51240, AT3G53160, AT3G55120, AT4G09820, AT4G15490, AT4G25640, AT4G34131, AT5G05270, AT5G05870, AT5G07990, AT5G13930, AT5G17050
GO:0004349	2	2	glutamate 5-kinase activity	MF	1.3474e-05	AT2G39800, AT3G55610
GO:0004350	2	2	glutamate-5-semialdehyde dehydrogenase activity	MF	1.3474e-05	AT2G39800, AT3G55610
GO:0052696	19	46	flavonoid glucuronidation	BP	3.00976e-05	AT1G05680, AT1G22340, AT1G22370, AT1G43620, AT1G73880, AT2G15480, AT2G15490, AT2G30140, AT2G36750, AT2G43820, AT3G21560, AT3G46660, AT3G46670, AT3G53160, AT4G15490, AT4G34131, AT5G05870, AT5G17050, AT5G54060
GO:0045548	2	4	phenylalanine ammonia-lyase activity	MF	3.06799e-05	AT2G37040, AT3G10340
GO:0050660	22	87	flavin adenine dinucleotide binding	MF	3.08169e-05	AT1G03990, AT1G30700, AT1G62540, AT1G62570, AT1G62600, AT1G62620, AT1G63370, AT2G27150, AT2G34790, AT2G34810, AT3G06810, AT3G24170, AT3G45300, AT4G16760, AT4G28570, AT4G34890, AT4G37760, AT5G03630, AT5G13700, AT5G24150, AT5G65110, AT5G66760
GO:0047274	2	4	galactinol-sucrose galactosyltransferase activity	MF	3.70513e-05	AT3G57520, AT5G40390
GO:0006857	11	47	oligopeptide transport	BP	3.9359e-05	AT1G32450, AT1G48370, AT1G68570, AT1G69870, AT1G72120, AT2G26690, AT3G01350, AT3G21670, AT3G53960, AT3G54140, AT5G24380
GO:0019825	32	127	oxygen binding	MF	4.05418e-05	AT1G64950, AT1G66540, AT2G12190, AT2G24180, AT2G30750, AT2G30770, AT2G34500, AT2G45570, AT2G45580, AT2G46950, AT3G03470, AT3G14660, AT3G14680, AT3G14690, AT3G19270, AT3G26280, AT3G26290, AT3G26830, AT3G48520, AT4G19230, AT4G36380, AT4G37310, AT4G37320, AT4G37370, AT4G37430, AT5G04660, AT5G07990, AT5G08250, AT5G23190, AT5G58860, AT5G63450, AT5G67310
GO:0044212	56	192	transcription regulatory region DNA binding	MF	4.05418e-05	AT1G06180, AT1G13960, AT1G18710, AT1G22640, AT1G27730, AT1G48000, AT1G51700, AT1G53320, AT1G56650, AT1G62300, AT1G66390, AT1G67030, AT1G68360, AT1G69310, AT1G70920, AT1G71030, AT1G76580, AT1G80840, AT2G16720, AT2G31180, AT2G38340, AT2G38470, AT2G40340, AT2G46270, AT2G47890, AT3G01970, AT3G06490, AT3G09370, AT3G11020, AT3G19290, AT3G19580, AT3G20310, AT3G21270, AT3G23250, AT3G27810, AT3G47600, AT3…
GO:0035556	24	114	intracellular signal transduction	BP	4.05418e-05	AT1G08650, AT1G74740, AT2G02710, AT2G04550, AT2G21830, AT2G23030, AT3G01090, AT3G04530, AT3G08720, AT3G10550, AT3G18750, AT3G23000, AT3G25250, AT3G55940, AT3G57530, AT3G57680, AT4G24400, AT4G33950, AT4G38530, AT4G40010, AT5G07920, AT5G28080, AT5G58350, AT5G58700
GO:0010201	1	2	response to continuous far red light stimulus by the high-irradiance response system	BP	4.75811e-05	AT2G35940
GO:0016787	76	344	hydrolase activity	MF	5.25379e-05	AT1G02660, AT1G02670, AT1G09740, AT1G10040, AT1G18460, AT1G19190, AT1G23330, AT1G28960, AT1G33270, AT1G34340, AT1G44760, AT1G48320, AT1G53580, AT1G57590, AT1G64110, AT1G68300, AT1G68620, AT1G73480, AT1G73540, AT1G73920, AT1G77280, AT2G05260, AT2G14260, AT2G30550, AT2G32150, AT2G38740, AT2G44970, AT2G45600, AT2G47710, AT3G03270, AT3G14360, AT3G23600, AT3G30380, AT3G50440, AT3G53230, AT3G53990, AT3…
GO:0006979	62	220	response to oxidative stress	BP	6.76909e-05	AT1G02930, AT1G07400, AT1G07890, AT1G11210, AT1G14870, AT1G27730, AT1G35720, AT1G45145, AT1G53670, AT1G56600, AT1G60470, AT1G68850, AT1G71695, AT1G73680, AT1G78380, AT2G19810, AT2G22080, AT2G22420, AT2G29450, AT2G29500, AT2G31570, AT2G37040, AT2G39800, AT2G40000, AT2G40880, AT2G47180, AT3G01420, AT3G09640, AT3G11050, AT3G12490, AT3G14430, AT3G22200, AT3G23910, AT3G25250, AT3G46930, AT3G49120, AT3…
GO:0009408	39	144	response to heat	BP	0.00011073	AT1G07400, AT1G07890, AT1G16540, AT1G17870, AT1G28520, AT1G35720, AT1G52560, AT1G53540, AT1G58340, AT2G22240, AT2G29500, AT2G32120, AT2G33590, AT2G38470, AT2G47180, AT3G08720, AT3G08970, AT3G09350, AT3G10800, AT3G12580, AT3G24500, AT3G46230, AT3G53990, AT3G61190, AT4G10250, AT4G12400, AT4G21320, AT4G26080, AT4G27670, AT4G36990, AT5G05410, AT5G12030, AT5G22060, AT5G37670, AT5G57050, AT5G58070, AT5…
GO:0004970	2	12	ionotropic glutamate receptor activity	MF	0.00011073	AT5G48400, AT5G48410
GO:0005217	2	15	intracellular ligand-gated ion channel activity	MF	0.000111892	AT5G48400, AT5G48410
GO:0080044	18	44	quercetin 7-O-glucosyltransferase activity	MF	0.000114705	AT1G05680, AT1G22340, AT1G22370, AT1G73880, AT2G15480, AT2G15490, AT2G30140, AT2G36750, AT2G43820, AT3G21560, AT3G46660, AT3G46670, AT3G53160, AT4G15490, AT4G34131, AT5G05870, AT5G17050, AT5G54060
GO:0009723	33	113	response to ethylene	BP	0.000129862	AT1G13960, AT1G17520, AT1G56650, AT1G68765, AT1G71030, AT2G05520, AT2G31180, AT2G46830, AT2G47190, AT3G06490, AT3G09600, AT3G15210, AT3G23250, AT3G24500, AT3G47600, AT3G51430, AT3G51440, AT3G55730, AT4G01280, AT4G02380, AT4G05100, AT4G16110, AT4G19040, AT4G32940, AT4G34990, AT5G08560, AT5G13330, AT5G17490, AT5G39610, AT5G44790, AT5G52660, AT5G60360, AT5G67300
GO:0015491	6	9	cation:cation antiporter activity	MF	0.000133671	AT1G55730, AT2G47600, AT3G14070, AT3G51860, AT5G17850, AT5G17860
GO:0080043	18	45	quercetin 3-O-glucosyltransferase activity	MF	0.000149401	AT1G05680, AT1G22340, AT1G22370, AT1G73880, AT2G15480, AT2G15490, AT2G30140, AT2G36750, AT2G43820, AT3G21560, AT3G46660, AT3G46670, AT3G53160, AT4G15490, AT4G34131, AT5G05870, AT5G17050, AT5G54060
GO:0006814	10	28	sodium ion transport	BP	0.000165601	AT1G79610, AT2G25090, AT2G29650, AT3G05030, AT3G51860, AT5G17850, AT5G17860, AT5G27150, AT5G47560, AT5G55470
GO:0005432	4	5	calcium:sodium antiporter activity	MF	0.000223225	AT1G53210, AT2G47600, AT5G17850, AT5G17860
GO:0020037	49	204	heme binding	MF	0.000245813	AT1G07890, AT1G20630, AT1G64950, AT1G66540, AT1G68850, AT1G71695, AT1G73680, AT2G12190, AT2G22420, AT2G24180, AT2G30490, AT2G34500, AT2G37970, AT2G45570, AT2G45580, AT2G46950, AT2G47770, AT3G01420, AT3G03470, AT3G09640, AT3G14660, AT3G14680, AT3G14690, AT3G19270, AT3G26280, AT3G26290, AT3G26830, AT3G48520, AT3G48890, AT3G49120, AT4G08390, AT4G10040, AT4G19230, AT4G36220, AT4G36380, AT4G37310, AT4…
GO:0005773	107	553	vacuole	CC	0.000252983	AT1G02305, AT1G02816, AT1G02930, AT1G04970, AT1G09850, AT1G11840, AT1G11910, AT1G19570, AT1G19910, AT1G21750, AT1G30360, AT1G31480, AT1G32400, AT1G33700, AT1G35720, AT1G43620, AT1G44170, AT1G47128, AT1G47960, AT1G52040, AT1G53210, AT1G53590, AT1G55265, AT1G62290, AT1G62600, AT1G62660, AT1G62710, AT1G63010, AT1G64460, AT1G67360, AT1G71695, AT1G74020, AT1G78230, AT1G78680, AT1G78900, AT1G80310, AT2…
GO:0010345	7	14	suberin biosynthetic process	BP	0.000400026	AT1G04220, AT3G11430, AT3G44540, AT5G13580, AT5G23190, AT5G41040, AT5G58860
GO:0043231	23	92	intracellular membrane-bounded organelle	CC	0.000487484	AT1G05680, AT1G22340, AT1G22370, AT1G73880, AT2G15480, AT2G15490, AT2G33380, AT2G36750, AT2G43820, AT3G21560, AT3G22910, AT3G26830, AT3G44540, AT3G46660, AT3G46670, AT3G53160, AT3G63380, AT4G00355, AT4G15490, AT4G34131, AT5G05870, AT5G17050, AT5G54060
GO:0006885	5	11	regulation of pH	BP	0.000513179	AT1G79610, AT3G05030, AT4G23700, AT5G27150, AT5G55470
GO:0042594	6	12	response to starvation	BP	0.000767975	AT1G03380, AT1G54130, AT1G54710, AT2G40810, AT3G14050, AT5G54730
GO:0005506	46	201	iron ion binding	MF	0.000873447	AT1G35190, AT1G64950, AT1G66540, AT1G69640, AT2G12190, AT2G24180, AT2G27150, AT2G30490, AT2G31350, AT2G34500, AT2G45570, AT2G45580, AT2G46950, AT3G03470, AT3G14660, AT3G14680, AT3G14690, AT3G19270, AT3G26280, AT3G26290, AT3G26830, AT3G48520, AT3G50210, AT3G55970, AT4G16765, AT4G19230, AT4G25700, AT4G33910, AT4G34890, AT4G36220, AT4G36380, AT4G37310, AT4G37320, AT4G37370, AT4G37430, AT5G01600, AT5…
GO:0051453	5	21	regulation of intracellular pH	BP	0.000877897	AT1G79610, AT3G05030, AT5G27150, AT5G47560, AT5G55470
GO:0016874	40	206	ligase activity	MF	0.000890415	AT1G01680, AT1G12760, AT1G15100, AT1G60190, AT1G65040, AT1G65060, AT1G65890, AT1G66630, AT1G76390, AT1G79110, AT2G01150, AT2G04240, AT2G18600, AT2G22010, AT2G28840, AT2G39720, AT2G40830, AT2G45920, AT3G01650, AT3G07360, AT3G09770, AT3G13672, AT3G19910, AT3G46620, AT4G11370, AT4G14220, AT4G23450, AT4G25230, AT4G34040, AT4G35480, AT5G03200, AT5G07270, AT5G14420, AT5G19080, AT5G20910, AT5G23050, AT5…
GO:0009555	33	149	pollen development	BP	0.000890415	AT1G17420, AT1G19180, AT1G47270, AT1G53320, AT1G67360, AT1G78900, AT1G79530, AT2G30490, AT2G35060, AT2G35070, AT2G37040, AT2G39800, AT3G01040, AT3G08590, AT3G10490, AT3G11020, AT3G11330, AT3G15740, AT3G20910, AT3G48520, AT3G53810, AT3G55610, AT4G16760, AT4G17530, AT4G24960, AT4G25640, AT4G29380, AT4G33240, AT5G05850, AT5G15650, AT5G50260, AT5G56270, AT5G64510
GO:0006629	25	102	lipid metabolic process	BP	0.000917988	AT1G02660, AT1G11910, AT1G18460, AT1G29760, AT1G62290, AT1G71340, AT1G73920, AT2G05260, AT2G30550, AT3G01420, AT3G03310, AT3G10550, AT3G14360, AT3G44540, AT3G51730, AT3G54320, AT3G62590, AT4G10955, AT4G18270, AT4G19860, AT5G16010, AT5G18630, AT5G18640, AT5G42930, AT5G58700
GO:0003677	227	1378	DNA binding	MF	0.000938937	AT1G01250, AT1G01520, AT1G01720, AT1G02670, AT1G03790, AT1G04020, AT1G04990, AT1G05120, AT1G05490, AT1G06180, AT1G06760, AT1G07540, AT1G08465, AT1G09530, AT1G13920, AT1G13960, AT1G14490, AT1G15340, AT1G17520, AT1G18710, AT1G19490, AT1G19860, AT1G22490, AT1G22640, AT1G22985, AT1G25250, AT1G28360, AT1G28370, AT1G29630, AT1G30500, AT1G32640, AT1G32870, AT1G42990, AT1G43160, AT1G45249, AT1G46768, AT1…
GO:0009644	20	52	response to high light intensity	BP	0.000981243	AT1G01470, AT1G07350, AT1G17420, AT1G17870, AT1G27730, AT1G52560, AT2G17840, AT2G22240, AT2G29500, AT2G32120, AT2G42540, AT2G47180, AT3G12580, AT4G12400, AT4G22260, AT4G27670, AT4G32770, AT5G04410, AT5G12030, AT5G61510
GO:0015385	5	14	sodium:proton antiporter activity	MF	0.00109271	AT1G79610, AT3G05030, AT4G23700, AT5G27150, AT5G55470
GO:0042538	19	54	hyperosmotic salinity response	BP	0.00115636	AT2G25090, AT2G37570, AT2G39800, AT2G40950, AT3G05880, AT3G14440, AT3G19580, AT3G51960, AT3G55610, AT4G23600, AT4G24960, AT4G30960, AT5G17490, AT5G46180, AT5G46830, AT5G52310, AT5G58070, AT5G59820, AT5G62490
GO:0034727	2	2	piecemeal microautophagy of nucleus	BP	0.00118342	AT2G31260, AT5G45900
GO:0044805	2	2	late nucleophagy	BP	0.00118342	AT2G31260, AT5G45900
GO:0015970	1	1	guanosine tetraphosphate biosynthetic process	BP	0.00132144	AT1G54130
GO:0015297	19	73	antiporter activity	MF	0.00132144	AT1G05940, AT1G31820, AT1G31830, AT1G33110, AT1G58340, AT1G61800, AT1G61890, AT1G66760, AT2G04100, AT3G03620, AT3G05290, AT3G14070, AT4G21120, AT4G21910, AT4G25640, AT5G17850, AT5G17860, AT5G27520, AT5G65380
GO:0050982	1	3	detection of mechanical stimulus	BP	0.00132144	AT1G53470
GO:0006874	4	21	cellular calcium ion homeostasis	BP	0.00141584	AT1G23190, AT3G51860, AT5G48400, AT5G48410
GO:0016758	19	65	transferase activity, transferring hexosyl groups	MF	0.00146577	AT1G05170, AT1G05680, AT1G56600, AT1G60470, AT1G73880, AT2G15480, AT2G15490, AT2G16890, AT2G30140, AT2G32430, AT2G36770, AT2G43820, AT2G47180, AT3G01040, AT3G62660, AT4G16600, AT4G26940, AT4G34131, AT5G62620
GO:0045893	37	152	positive regulation of transcription, DNA-templated	BP	0.0017103	AT1G07530, AT1G28520, AT1G32640, AT1G43160, AT1G45249, AT1G46768, AT1G56170, AT1G56280, AT1G73500, AT2G30040, AT2G36270, AT2G38340, AT2G40340, AT2G40950, AT2G46680, AT2G46830, AT2G47190, AT3G01470, AT3G10500, AT3G11020, AT3G19290, AT3G24500, AT3G61890, AT3G62420, AT4G01550, AT4G18880, AT4G27410, AT4G34000, AT5G04410, AT5G05410, AT5G13330, AT5G20830, AT5G22290, AT5G24120, AT5G47230, AT5G49450, AT5…
GO:0015386	5	15	potassium:proton antiporter activity	MF	0.00176765	AT1G79610, AT3G05030, AT5G27150, AT5G51710, AT5G55470
GO:0009409	63	274	response to cold	BP	0.0017808	AT1G02270, AT1G07720, AT1G16540, AT1G20440, AT1G20450, AT1G27730, AT1G35720, AT1G43160, AT1G46768, AT1G55920, AT1G56600, AT1G69270, AT1G76180, AT1G77120, AT1G80820, AT2G17840, AT2G20990, AT2G28900, AT2G33380, AT2G37760, AT2G37770, AT2G38470, AT2G40880, AT2G42540, AT2G46830, AT2G47180, AT3G05880, AT3G05890, AT3G08720, AT3G11410, AT3G12490, AT3G22370, AT3G22840, AT3G23000, AT3G50260, AT3G50970, AT3…
GO:0005887	26	173	integral component of plasma membrane	CC	0.00191083	AT1G05940, AT1G07810, AT1G08920, AT1G21460, AT1G28230, AT1G30220, AT1G31820, AT1G31830, AT1G66570, AT2G23980, AT3G22910, AT3G28007, AT3G51895, AT3G52850, AT3G63380, AT4G00430, AT4G00900, AT4G01010, AT4G20110, AT4G21120, AT4G35300, AT5G13170, AT5G26340, AT5G37500, AT5G44790, AT5G51060
GO:0006914	15	37	autophagy	BP	0.00191083	AT1G03380, AT1G54710, AT2G31260, AT2G40810, AT3G06420, AT3G15580, AT3G60640, AT3G61960, AT4G04620, AT4G21980, AT4G24690, AT5G45900, AT5G54730, AT5G61500, AT5G66930
GO:0005451	1	5	monovalent cation:proton antiporter activity	MF	0.00194315	AT4G23700
GO:0006811	13	49	ion transport	BP	0.00196954	AT1G10090, AT1G11960, AT1G30360, AT1G50400, AT1G58520, AT1G69450, AT1G73220, AT2G28900, AT2G47600, AT3G01100, AT3G20660, AT5G10490, AT5G37500
GO:0006952	71	433	defense response	BP	0.00206393	AT1G13960, AT1G17380, AT1G17420, AT1G18870, AT1G23120, AT1G27170, AT1G28360, AT1G43700, AT1G48500, AT1G52040, AT1G57630, AT1G74410, AT1G79110, AT1G80820, AT2G01530, AT2G02120, AT2G03760, AT2G15480, AT2G18170, AT2G21100, AT2G27500, AT2G34600, AT2G37040, AT2G39030, AT2G40880, AT2G43580, AT2G43590, AT2G44840, AT2G45760, AT3G05360, AT3G05660, AT3G06490, AT3G11080, AT3G11480, AT3G12490, AT3G17860, AT3…
GO:0004197	11	26	cysteine-type endopeptidase activity	MF	0.00216396	AT1G02305, AT1G09850, AT1G47128, AT1G62710, AT2G25940, AT4G01610, AT4G31670, AT4G32940, AT4G39090, AT5G50260, AT5G60360
GO:0055062	6	12	phosphate ion homeostasis	BP	0.00217497	AT1G63010, AT3G47420, AT3G51860, AT4G17550, AT5G04340, AT5G42810
GO:0004722	29	121	protein serine/threonine phosphatase activity	MF	0.00219711	AT1G07430, AT1G17550, AT1G72770, AT2G01890, AT2G25620, AT2G29380, AT2G30020, AT2G33700, AT3G02750, AT3G05580, AT3G05640, AT3G11410, AT3G16800, AT3G17790, AT3G52780, AT3G52820, AT3G62260, AT3G63340, AT4G11800, AT4G26080, AT4G31750, AT4G31860, AT4G33920, AT5G01700, AT5G27930, AT5G51760, AT5G57050, AT5G59220, AT5G66080
GO:0001135	26	72	transcription factor activity, RNA polymerase II transcription factor recruiting	MF	0.00223381	AT1G06180, AT1G18710, AT1G22640, AT1G48000, AT1G56650, AT1G66390, AT1G71030, AT2G16720, AT2G31180, AT2G47190, AT3G06490, AT3G09370, AT3G23250, AT3G27810, AT3G47600, AT3G48920, AT3G55730, AT4G05100, AT4G21440, AT4G28110, AT4G34990, AT5G02320, AT5G16600, AT5G54230, AT5G62470, AT5G67300
GO:0080167	34	116	response to karrikin	BP	0.00227709	AT1G05680, AT1G06520, AT1G10370, AT1G61800, AT1G61890, AT1G66390, AT1G70420, AT2G01150, AT2G23910, AT2G30490, AT2G36080, AT2G37040, AT2G40080, AT3G11600, AT3G21560, AT3G22840, AT3G47600, AT3G52740, AT3G55120, AT3G57520, AT3G61220, AT4G02940, AT4G33150, AT4G34710, AT4G37370, AT4G37470, AT5G02270, AT5G05270, AT5G05600, AT5G11260, AT5G13750, AT5G17050, AT5G53660, AT5G59340
GO:0016508	1	1	long-chain-enoyl-CoA hydratase activity	MF	0.00251819	AT3G06860
GO:0015293	10	43	symporter activity	MF	0.00251819	AT1G31820, AT1G31830, AT1G32450, AT1G58360, AT1G66570, AT1G69870, AT2G26690, AT2G29650, AT3G21670, AT3G51895
GO:0010013	2	2	N-1-naphthylphthalamic acid binding	MF	0.00254891	AT4G33090, AT4G36760
GO:0009415	8	10	response to water	BP	0.00288444	AT1G20440, AT1G20450, AT1G54410, AT1G76180, AT2G21490, AT3G50970, AT3G50980, AT5G66400
GO:0033306	2	2	phytol metabolic process	BP	0.00292781	AT1G54570, AT3G26840
GO:0045927	5	6	positive regulation of growth	BP	0.00294484	AT1G29400, AT1G67360, AT2G42890, AT2G47780, AT3G05500
GO:0009751	37	136	response to salicylic acid	BP	0.00299042	AT1G06180, AT1G13960, AT1G17520, AT1G22640, AT1G43160, AT1G48000, AT1G71030, AT1G80840, AT2G03760, AT2G05520, AT2G16720, AT2G31180, AT2G33380, AT2G40000, AT2G46830, AT2G47190, AT3G01420, AT3G09600, AT3G47600, AT3G48920, AT3G51430, AT3G51440, AT3G55730, AT3G61190, AT4G01060, AT4G01280, AT4G05320, AT4G19040, AT4G32940, AT4G34990, AT5G06320, AT5G13220, AT5G13330, AT5G52660, AT5G54230, AT5G62470, AT5…
GO:0000981	27	77	RNA polymerase II transcription factor activity, sequence-specific DNA binding	MF	0.00349369	AT1G06180, AT1G18710, AT1G22640, AT1G48000, AT1G56280, AT1G56650, AT1G66390, AT1G71030, AT2G16720, AT2G31180, AT2G47190, AT3G06490, AT3G09370, AT3G23250, AT3G27810, AT3G47600, AT3G48920, AT3G55730, AT4G05100, AT4G21440, AT4G28110, AT4G34990, AT5G02320, AT5G16600, AT5G54230, AT5G62470, AT5G67300
GO:0005992	7	18	trehalose biosynthetic process	BP	0.00359546	AT1G23190, AT1G60140, AT1G68020, AT2G18700, AT4G12430, AT4G22590, AT5G65140
GO:0005985	6	15	sucrose metabolic process	BP	0.00378106	AT1G62660, AT1G66570, AT3G22200, AT4G02280, AT4G33950, AT5G20830
GO:0090333	5	9	regulation of stomatal closure	BP	0.00381227	AT3G05030, AT3G59700, AT4G35790, AT5G13750, AT5G27150
GO:0016310	51	352	phosphorylation	BP	0.00381227	AT1G11390, AT1G16120, AT1G29230, AT1G30640, AT1G48490, AT1G54130, AT1G69790, AT1G70740, AT1G72540, AT1G72760, AT1G73980, AT1G77280, AT2G01460, AT2G16790, AT2G17530, AT2G21940, AT2G23450, AT2G26830, AT2G27490, AT2G38490, AT2G39110, AT2G39800, AT3G01840, AT3G03900, AT3G07700, AT3G08760, AT3G14050, AT3G17770, AT3G21070, AT3G51990, AT3G53810, AT3G55610, AT3G61960, AT4G02410, AT4G02420, AT4G08170, AT4…
GO:0005576	217	1218	extracellular region	CC	0.00391714	AT1G02305, AT1G02310, AT1G02660, AT1G02816, AT1G03220, AT1G03290, AT1G04310, AT1G04560, AT1G04970, AT1G09180, AT1G09850, AT1G09870, AT1G09910, AT1G10050, AT1G10090, AT1G11190, AT1G11910, AT1G11960, AT1G12640, AT1G12672, AT1G15190, AT1G16850, AT1G18460, AT1G20030, AT1G23330, AT1G24140, AT1G26690, AT1G28650, AT1G30360, AT1G32400, AT1G32940, AT1G34060, AT1G44350, AT1G47128, AT1G47710, AT1G47960, AT1…
GO:0016759	5	28	cellulose synthase activity	MF	0.00393393	AT1G24070, AT4G23990, AT4G24000, AT4G24010, AT5G16910
GO:0004575	4	10	sucrose alpha-glucosidase activity	MF	0.00399768	AT1G62660, AT3G06500, AT4G34860, AT5G22510
GO:0006470	25	96	protein dephosphorylation	BP	0.00399768	AT1G07430, AT1G17550, AT1G72770, AT2G04550, AT2G25620, AT2G29380, AT2G30020, AT2G33700, AT3G02750, AT3G05580, AT3G05640, AT3G11410, AT3G16800, AT3G62260, AT4G26080, AT4G31750, AT4G31860, AT4G33920, AT5G01700, AT5G11860, AT5G27930, AT5G51760, AT5G57050, AT5G59220, AT5G66080
GO:0055114	186	1017	oxidation-reduction process	BP	0.00400209	AT1G03990, AT1G06080, AT1G06090, AT1G06570, AT1G07890, AT1G08570, AT1G09490, AT1G09500, AT1G09510, AT1G16300, AT1G17020, AT1G17745, AT1G20630, AT1G21400, AT1G23800, AT1G24470, AT1G30700, AT1G32350, AT1G35190, AT1G44170, AT1G45145, AT1G53580, AT1G53670, AT1G54100, AT1G55510, AT1G60420, AT1G62540, AT1G62570, AT1G62610, AT1G62810, AT1G64950, AT1G65980, AT1G66540, AT1G68850, AT1G69640, AT1G71695, AT1…
GO:0042391	3	23	regulation of membrane potential	BP	0.00413484	AT2G23980, AT4G01010, AT5G37500
GO:0016702	3	4	oxidoreductase activity, acting on single donors with incorporation of molecular oxygen, incorporation of two atoms of oxygen	MF	0.00464123	AT1G73680, AT3G01420, AT4G32810
GO:0009809	18	51	lignin biosynthetic process	BP	0.00534416	AT1G09490, AT1G09500, AT1G09510, AT1G72680, AT1G80820, AT2G23910, AT2G33590, AT3G11670, AT4G30470, AT4G34050, AT4G34230, AT4G36220, AT4G37980, AT4G37990, AT5G05340, AT5G13420, AT5G14700, AT5G54160
GO:0010296	2	3	prenylcysteine methylesterase activity	MF	0.00569254	AT1G26120, AT5G15860
GO:0005986	5	14	sucrose biosynthetic process	BP	0.00575913	AT3G52340, AT4G02280, AT5G11110, AT5G20830, AT5G40390
GO:0098719	4	8	sodium ion import across plasma membrane	BP	0.0066366	AT1G79610, AT3G05030, AT5G27150, AT5G55470
GO:0035251	9	19	UDP-glucosyltransferase activity	MF	0.00687468	AT1G05680, AT1G73880, AT2G15480, AT2G15490, AT2G36750, AT2G43820, AT4G14090, AT4G34131, AT5G17050
GO:0016760	4	20	cellulose synthase (UDP-forming) activity	MF	0.00706025	AT4G23990, AT4G24000, AT4G24010, AT5G16910
GO:0005777	44	191	peroxisome	CC	0.0072181	AT1G11840, AT1G16730, AT1G19570, AT1G20630, AT1G26930, AT1G47750, AT1G48320, AT1G65890, AT1G69270, AT1G76150, AT2G27490, AT2G29990, AT2G33150, AT2G42790, AT2G43020, AT2G45690, AT3G02360, AT3G03490, AT3G05290, AT3G06810, AT3G06860, AT3G14130, AT3G15290, AT3G24170, AT3G51660, AT3G55290, AT3G57090, AT3G61200, AT4G05020, AT4G12910, AT4G16210, AT4G16760, AT4G18360, AT4G29010, AT4G39850, AT5G11520, AT5…
GO:0004672	29	289	protein kinase activity	MF	0.00740263	AT1G30640, AT1G52540, AT1G70740, AT1G72760, AT1G74740, AT2G30360, AT2G32800, AT2G39110, AT3G01090, AT3G01840, AT3G08720, AT3G08760, AT3G09830, AT3G18750, AT3G25250, AT3G54030, AT3G57760, AT4G11890, AT4G23050, AT4G23250, AT4G24400, AT4G29380, AT4G33950, AT4G35500, AT5G14640, AT5G28080, AT5G57565, AT5G57610, AT5G58350
GO:0102360	6	9	daphnetin 3-O-glucosyltransferase activity	MF	0.00786745	AT1G73880, AT2G15480, AT2G15490, AT3G46660, AT4G34131, AT5G17050
GO:0009705	17	71	plant-type vacuole membrane	CC	0.00808609	AT1G08920, AT1G31480, AT1G32400, AT1G63010, AT1G80310, AT2G21410, AT2G43330, AT3G18440, AT3G20660, AT3G51860, AT3G55120, AT4G17970, AT4G18425, AT4G21790, AT5G13750, AT5G13930, AT5G17220
GO:0042787	17	66	protein ubiquitination involved in ubiquitin-dependent protein catabolic process	BP	0.00827323	AT1G15100, AT1G21780, AT1G26930, AT1G32340, AT1G65040, AT2G02870, AT2G39720, AT2G40830, AT3G13672, AT3G27220, AT3G46620, AT4G14220, AT4G23450, AT4G25230, AT5G20620, AT5G20910, AT5G59550
GO:0017119	3	9	Golgi transport complex	CC	0.00832824	AT1G58340, AT3G52850, AT4G20110
GO:0003978	6	8	UDP-glucose 4-epimerase activity	MF	0.00838582	AT1G30620, AT1G64440, AT4G10960, AT4G20460, AT4G23920, AT5G44480
GO:0007275	53	231	multicellular organism development	BP	0.00865028	AT1G01720, AT1G06430, AT1G08465, AT1G23550, AT1G32870, AT1G52890, AT1G66630, AT1G67030, AT1G69490, AT1G70170, AT1G77450, AT2G20110, AT2G20825, AT2G27300, AT2G39250, AT2G45210, AT2G46690, AT3G03660, AT3G04060, AT3G04070, AT3G04240, AT3G10490, AT3G10500, AT3G12830, AT3G13672, AT3G15500, AT3G19270, AT3G25290, AT3G44290, AT3G44735, AT3G49530, AT3G54320, AT3G61890, AT4G01550, AT4G16750, AT4G17280, AT4…
GO:0003857	3	3	3-hydroxyacyl-CoA dehydrogenase activity	MF	0.00866661	AT3G06860, AT3G15290, AT4G29010
GO:0042626	7	71	ATPase activity, coupled to transmembrane movement of substances	MF	0.00869272	AT1G53270, AT3G55090, AT3G62700, AT4G25450, AT4G39850, AT5G13580, AT5G19410
GO:0046577	2	4	long-chain-alcohol oxidase activity	MF	0.00869272	AT1G03990, AT4G28570
GO:0046686	60	324	response to cadmium ion	BP	0.00879196	AT1G02930, AT1G07810, AT1G07890, AT1G11840, AT1G13930, AT1G17520, AT1G20630, AT1G23190, AT1G35720, AT1G45145, AT1G48000, AT1G53680, AT1G54270, AT1G60420, AT1G65980, AT1G70170, AT1G71030, AT1G77120, AT1G78380, AT2G23980, AT2G33590, AT2G37760, AT2G41380, AT2G45290, AT2G46830, AT2G47190, AT3G08590, AT3G09600, AT3G12500, AT3G12580, AT3G15730, AT3G17820, AT3G22200, AT3G23250, AT3G27300, AT3G44300, AT3…
GO:0045551	8	13	cinnamyl-alcohol dehydrogenase activity	MF	0.00934503	AT1G09490, AT1G09500, AT1G09510, AT1G72680, AT2G34790, AT4G34230, AT4G37980, AT4G37990
GO:0033926	3	7	glycopeptide alpha-N-acetylgalactosaminidase activity	MF	0.00981431	AT3G06500, AT4G34860, AT5G22510
GO:0009873	33	129	ethylene-activated signaling pathway	BP	0.0103015	AT1G01250, AT1G04310, AT1G22985, AT1G28360, AT1G28370, AT1G43160, AT1G46768, AT1G53170, AT1G53910, AT1G62300, AT1G73500, AT2G39250, AT2G44840, AT3G15210, AT3G15730, AT3G20310, AT3G23220, AT3G23240, AT3G24500, AT3G50260, AT3G54320, AT3G61630, AT4G16110, AT4G16750, AT4G19040, AT4G34410, AT4G36900, AT5G13330, AT5G25390, AT5G44790, AT5G47230, AT5G64750, AT5G67180
GO:0042542	17	52	response to hydrogen peroxide	BP	0.0111727	AT1G17870, AT1G20630, AT1G52560, AT1G77120, AT2G18170, AT2G22240, AT2G29500, AT2G32120, AT2G47180, AT3G12580, AT3G17790, AT4G12400, AT4G27670, AT5G01600, AT5G05410, AT5G12030, AT5G39610
GO:0015081	4	9	sodium ion transmembrane transporter activity	MF	0.0112123	AT3G05030, AT3G14070, AT5G27150, AT5G55470
GO:0047893	6	10	flavonol 3-O-glucosyltransferase activity	MF	0.0113862	AT1G73880, AT2G15480, AT2G15490, AT3G46660, AT4G34131, AT5G17050
GO:0004176	5	25	ATP-dependent peptidase activity	MF	0.0115344	AT1G06430, AT1G07510, AT5G15250, AT5G47040, AT5G53350
GO:0004805	6	14	trehalose-phosphatase activity	MF	0.0130483	AT1G60140, AT1G68020, AT2G18700, AT4G12430, AT4G22590, AT5G65140
GO:0005351	15	67	sugar:proton symporter activity	MF	0.0135402	AT1G08890, AT1G08920, AT1G30220, AT1G66570, AT1G67300, AT2G29650, AT2G43240, AT2G43330, AT3G05400, AT3G20660, AT3G47420, AT4G04760, AT4G17550, AT4G35300, AT5G26340
GO:0006950	14	39	response to stress	BP	0.0138002	AT1G01680, AT1G02820, AT1G09740, AT1G20450, AT1G44760, AT1G68300, AT1G77280, AT2G21620, AT2G47710, AT3G03270, AT3G53990, AT5G17390, AT5G62570, AT5G66400
GO:0005975	40	231	carbohydrate metabolic process	BP	0.0142698	AT1G02000, AT1G09910, AT1G10050, AT1G11840, AT1G13130, AT1G15380, AT1G16300, AT1G23190, AT1G48100, AT1G69800, AT1G79530, AT1G80160, AT2G27500, AT2G32090, AT2G41540, AT3G01090, AT3G01590, AT3G03640, AT3G06500, AT3G07970, AT3G09920, AT3G24090, AT3G26380, AT3G48530, AT3G54440, AT3G55430, AT3G56310, AT3G57510, AT3G60140, AT3G62740, AT4G19810, AT4G25000, AT4G27830, AT4G34860, AT5G01260, AT5G13420, AT5…
GO:0000155	3	16	phosphorelay sensor kinase activity	MF	0.015771	AT1G04310, AT2G02710, AT4G16250
GO:0051601	1	5	exocyst localization	BP	0.0160632	AT1G47560
GO:0005634	939	6763	nucleus	CC	0.0167022	AT1G01250, AT1G01520, AT1G01560, AT1G01680, AT1G01720, AT1G02270, AT1G02670, AT1G02770, AT1G03180, AT1G03520, AT1G03610, AT1G03790, AT1G04020, AT1G04220, AT1G04490, AT1G04778, AT1G04780, AT1G04990, AT1G05120, AT1G05340, AT1G05490, AT1G05870, AT1G06110, AT1G06180, AT1G06210, AT1G06760, AT1G07470, AT1G07530, AT1G07540, AT1G07620, AT1G07810, AT1G07870, AT1G07980, AT1G08040, AT1G08180, AT1G08290, AT1…
GO:0009800	3	5	cinnamic acid biosynthetic process	BP	0.017012	AT1G22640, AT2G37040, AT3G10340
GO:0010264	5	7	myo-inositol hexakisphosphate biosynthetic process	BP	0.0171831	AT2G22240, AT4G39800, AT5G16760, AT5G42810, AT5G58730
GO:0080144	5	7	amino acid homeostasis	BP	0.0174914	AT1G16300, AT1G44800, AT1G79530, AT3G09770, AT4G08290
GO:0009688	5	10	abscisic acid biosynthetic process	BP	0.0185552	AT1G16540, AT2G04240, AT2G27150, AT3G14440, AT5G67030
GO:0031410	4	10	cytoplasmic vesicle	CC	0.0197575	AT2G31260, AT3G10550, AT3G61960, AT5G66930
GO:0015140	3	6	malate transmembrane transporter activity	MF	0.0203692	AT3G18440, AT4G17970, AT5G47560
GO:0033539	4	8	fatty acid beta-oxidation using acyl-CoA dehydrogenase	BP	0.0211179	AT3G06810, AT3G45300, AT4G16760, AT5G65110
GO:0052890	4	8	oxidoreductase activity, acting on the CH-CH group of donors, with a flavin as acceptor	MF	0.0211179	AT3G06810, AT3G45300, AT4G16760, AT5G65110
GO:0016036	12	53	cellular response to phosphate starvation	BP	0.021508	AT1G20630, AT1G62300, AT1G73010, AT2G02990, AT2G22240, AT2G47190, AT3G04530, AT3G05630, AT3G16785, AT3G25710, AT4G00550, AT5G20150
GO:0042128	9	30	nitrate assimilation	BP	0.021764	AT1G32450, AT1G68570, AT1G69870, AT2G26690, AT3G01090, AT3G17820, AT3G21670, AT3G48530, AT5G50200
GO:0009620	16	65	response to fungus	BP	0.0226469	AT1G17420, AT1G53320, AT1G73500, AT2G30020, AT2G33380, AT2G43580, AT2G45220, AT3G05360, AT3G06490, AT3G16030, AT3G25780, AT3G51430, AT3G51440, AT4G16760, AT5G05190, AT5G26920
GO:0030552	2	16	cAMP binding	MF	0.0228435	AT2G23980, AT4G01010
GO:0030553	2	16	cGMP binding	MF	0.0228435	AT2G23980, AT4G01010
GO:0004467	2	8	long-chain fatty acid-CoA ligase activity	MF	0.0235923	AT2G04350, AT5G27600
GO:0102391	2	8	decanoate--CoA ligase activity	MF	0.0235923	AT2G04350, AT5G27600
GO:0000139	42	291	Golgi membrane	CC	0.0235923	AT1G05170, AT1G06780, AT1G19650, AT1G24070, AT1G26120, AT1G58340, AT1G60970, AT1G71980, AT1G75370, AT1G79450, AT2G22900, AT2G28110, AT2G31990, AT2G32430, AT2G40950, AT2G43240, AT2G47770, AT3G01040, AT3G10800, AT3G24840, AT3G27220, AT3G52850, AT3G58170, AT3G62660, AT4G00750, AT4G13990, AT4G17530, AT4G20110, AT4G23990, AT4G24000, AT4G24010, AT4G26940, AT4G37690, AT4G39180, AT4G39890, AT5G13170, AT5…
GO:0051603	18	56	proteolysis involved in cellular protein catabolic process	BP	0.0236751	AT1G02305, AT1G09850, AT1G47128, AT1G62710, AT1G77000, AT2G22010, AT2G22970, AT2G23000, AT2G25940, AT3G10450, AT3G17180, AT4G01610, AT4G12910, AT4G32940, AT4G39090, AT5G09640, AT5G50260, AT5G60360
GO:0005452	1	5	inorganic anion exchanger activity	MF	0.0242205	AT4G32510
GO:0015301	1	5	anion:anion antiporter activity	MF	0.0242205	AT4G32510
GO:0009631	16	45	cold acclimation	BP	0.024319	AT1G20440, AT1G20450, AT1G28520, AT1G29395, AT1G43620, AT1G76180, AT2G15970, AT2G21490, AT2G42540, AT3G50970, AT3G50980, AT4G04800, AT4G25480, AT5G15960, AT5G59820, AT5G66400
GO:0015662	3	15	ATPase activity, coupled to transmembrane movement of ions, phosphorylative mechanism	MF	0.0247965	AT1G72700, AT3G27870, AT5G44790
GO:0031176	1	3	endo-1,4-beta-xylanase activity	MF	0.0249013	AT1G10050
GO:0009901	5	11	anther dehiscence	BP	0.0250146	AT1G17420, AT3G07970, AT3G57510, AT4G25640, AT5G49450
GO:0017084	1	1	delta1-pyrroline-5-carboxylate synthetase activity	MF	0.0251353	AT2G39800
GO:0010182	7	27	sugar mediated signaling pathway	BP	0.025525	AT1G16540, AT2G19860, AT2G36270, AT3G01090, AT5G49450, AT5G64930, AT5G67030
GO:0090447	4	7	glycerol-3-phosphate 2-O-acyltransferase activity	MF	0.026266	AT1G02390, AT1G06520, AT3G11430, AT5G06090
GO:1902584	5	7	positive regulation of response to water deprivation	BP	0.026843	AT1G67360, AT2G42620, AT2G47780, AT3G05500, AT5G26920
GO:0004497	18	74	monooxygenase activity	MF	0.0275129	AT1G62540, AT1G62570, AT1G62600, AT1G62620, AT1G63370, AT1G66540, AT2G24180, AT2G34500, AT2G46950, AT3G14660, AT3G14680, AT3G14690, AT3G26830, AT4G36220, AT4G37430, AT5G08250, AT5G23190, AT5G63450
GO:0000145	3	25	exocyst	CC	0.0275129	AT1G07725, AT1G47560, AT3G09520
GO:0004806	9	33	triglyceride lipase activity	MF	0.0284866	AT1G02660, AT2G05260, AT2G30550, AT3G14360, AT3G62590, AT4G10955, AT5G18630, AT5G18640, AT5G42930
GO:0006012	10	23	galactose metabolic process	BP	0.030081	AT1G30620, AT1G56600, AT1G64440, AT2G47180, AT3G01590, AT4G10960, AT4G20460, AT4G23920, AT5G14500, AT5G44480
GO:0004383	1	3	guanylate cyclase activity	MF	0.0302999	AT1G73080
GO:0030259	2	3	lipid glycosylation	BP	0.0311967	AT1G43620, AT1G73740
GO:0016602	8	14	CCAAT-binding factor complex	CC	0.0315627	AT1G30500, AT1G54160, AT1G56170, AT1G72830, AT2G34720, AT2G38880, AT3G20910, AT5G12840
GO:0016709	18	79	oxidoreductase activity, acting on paired donors, with incorporation or reduction of molecular oxygen, NAD(P)H as one donor, and incorporation of one atom of oxygen	MF	0.0323257	AT1G64950, AT2G24180, AT2G30750, AT2G30770, AT2G45570, AT2G45580, AT3G03470, AT3G26280, AT3G26290, AT3G26830, AT4G36220, AT4G36380, AT4G37310, AT4G37320, AT4G37370, AT4G37430, AT5G04660, AT5G67310
GO:0004702	8	28	signal transducer, downstream of receptor, with serine/threonine kinase activity	MF	0.0323516	AT1G05100, AT1G69270, AT1G73500, AT2G30040, AT2G32510, AT4G36950, AT5G66850, AT5G67080
GO:0003842	1	1	1-pyrroline-5-carboxylate dehydrogenase activity	MF	0.0324951	AT5G62530
GO:0046467	1	2	membrane lipid biosynthetic process	BP	0.0324951	AT3G07700
GO:0080148	3	3	negative regulation of response to water deprivation	BP	0.0331123	AT1G10370, AT3G01650, AT5G14420
GO:0010017	9	22	red or far-red light signaling pathway	BP	0.0333309	AT1G09530, AT2G24540, AT2G37970, AT2G40080, AT2G42540, AT3G62090, AT4G16250, AT5G11260, AT5G15960
GO:0006508	54	320	proteolysis	BP	0.0338948	AT1G01650, AT1G02305, AT1G05450, AT1G06430, AT1G11910, AT1G17870, AT1G23440, AT1G24140, AT1G32940, AT1G44350, AT1G47128, AT1G51760, AT1G62290, AT1G62710, AT1G70170, AT2G04160, AT2G14260, AT2G17760, AT2G22970, AT2G23000, AT2G25940, AT2G37870, AT2G48130, AT3G02875, AT3G10450, AT3G14067, AT3G15580, AT3G17180, AT3G19390, AT3G22260, AT3G22600, AT3G54130, AT3G57680, AT3G61980, AT4G01610, AT4G01870, AT4…
GO:0015144	13	61	carbohydrate transmembrane transporter activity	MF	0.0341885	AT1G08890, AT1G08920, AT1G30220, AT1G66570, AT1G67300, AT1G73220, AT2G29650, AT2G43330, AT3G05400, AT3G20660, AT4G04760, AT4G35300, AT5G26340
GO:0052861	1	1	glucan endo-1,3-beta-glucanase activity, C-3 substituted reducing group	MF	0.035149	AT5G15870
GO:0019395	3	3	fatty acid oxidation	BP	0.035378	AT2G33150, AT5G04660, AT5G48880
GO:1903507	8	14	negative regulation of nucleic acid-templated transcription	BP	0.035623	AT1G17380, AT1G19180, AT1G48500, AT2G34600, AT3G17860, AT3G43440, AT5G13220, AT5G20900
GO:0005358	1	1	high-affinity hydrogen:glucose symporter activity	MF	0.035623	AT5G26340
GO:0009679	1	1	hexose:proton symporter activity	MF	0.035623	AT5G26340
GO:0070588	5	16	calcium ion transmembrane transport	BP	0.0361335	AT1G35720, AT2G23790, AT3G22910, AT3G63380, AT5G66650
GO:0035091	9	47	phosphatidylinositol binding	MF	0.0362454	AT1G29800, AT1G47270, AT1G53320, AT1G61620, AT2G28320, AT2G29700, AT3G43230, AT4G08180, AT4G14370
GO:0043161	22	82	proteasome-mediated ubiquitin-dependent protein catabolic process	BP	0.0365716	AT1G15100, AT1G21780, AT1G26930, AT1G79110, AT2G01150, AT2G02870, AT2G39720, AT2G40830, AT2G47970, AT3G13672, AT3G27220, AT3G46620, AT3G63000, AT4G14220, AT4G23450, AT4G25230, AT4G34040, AT4G35480, AT5G20910, AT5G45100, AT5G59550, AT5G62540
GO:0015798	2	2	myo-inositol transport	BP	0.0382916	AT1G30220, AT2G43330
GO:0008270	145	1022	zinc ion binding	MF	0.0383597	AT1G04020, AT1G05120, AT1G06430, AT1G07510, AT1G07750, AT1G08290, AT1G10650, AT1G12760, AT1G13195, AT1G15100, AT1G19270, AT1G24140, AT1G24580, AT1G25250, AT1G26800, AT1G27730, AT1G29800, AT1G32340, AT1G33480, AT1G35720, AT1G45976, AT1G49900, AT1G55110, AT1G60610, AT1G61620, AT1G62370, AT1G63840, AT1G64810, AT1G65040, AT1G66630, AT1G67030, AT1G67320, AT1G67856, AT1G68030, AT1G68820, AT1G70170, AT1…
GO:0052866	2	3	phosphatidylinositol phosphate phosphatase activity	MF	0.0389691	AT3G19420, AT3G51830
GO:0030244	6	36	cellulose biosynthetic process	BP	0.0389795	AT1G43620, AT4G23990, AT4G24000, AT4G24010, AT5G15650, AT5G16910
GO:0055085	29	174	transmembrane transport	BP	0.0392986	AT1G03550, AT1G08920, AT1G48370, AT1G49960, AT1G53270, AT1G63010, AT1G67300, AT2G17500, AT2G29650, AT2G43330, AT2G47600, AT3G05400, AT3G20660, AT3G47420, AT3G55640, AT4G17550, AT4G25450, AT4G28390, AT4G35300, AT4G39850, AT5G01990, AT5G10490, AT5G13490, AT5G17850, AT5G17860, AT5G19410, AT5G24380, AT5G49990, AT5G61810
GO:0009617	20	86	response to bacterium	BP	0.0407278	AT1G33970, AT1G62660, AT2G23150, AT2G30750, AT2G30770, AT2G32800, AT2G45220, AT3G12580, AT3G15352, AT3G26830, AT3G44300, AT3G50260, AT3G50930, AT4G37980, AT4G37990, AT5G01600, AT5G06320, AT5G26920, AT5G49450, AT5G49520
GO:0004435	3	7	phosphatidylinositol phospholipase C activity	MF	0.0412274	AT3G55940, AT4G38530, AT5G58700
GO:0015103	4	8	inorganic anion transmembrane transporter activity	MF	0.041741	AT1G15960, AT2G23150, AT2G46800, AT5G67330
GO:0004564	3	9	beta-fructofuranosidase activity	MF	0.041741	AT3G06500, AT4G34860, AT5G22510
GO:0046481	2	2	digalactosyldiacylglycerol synthase activity	MF	0.041741	AT3G11670, AT4G00550
GO:0006635	10	29	fatty acid beta-oxidation	BP	0.041741	AT2G33150, AT2G42790, AT3G05290, AT3G06860, AT4G16210, AT4G16760, AT4G29010, AT4G39850, AT5G27520, AT5G65110
GO:0005223	1	2	intracellular cGMP activated cation channel activity	MF	0.0422949	AT2G23980
GO:0009694	4	6	jasmonic acid metabolic process	BP	0.0427048	AT1G44350, AT3G48520, AT4G37150, AT5G07010
GO:0008272	3	7	sulfate transport	BP	0.0430946	AT1G43700, AT3G51895, AT4G17970
GO:0004028	5	14	3-chloroallyl aldehyde dehydrogenase activity	MF	0.043357	AT1G23800, AT1G44170, AT1G54100, AT3G48000, AT5G62530
GO:0004029	5	14	aldehyde dehydrogenase (NAD) activity	MF	0.043357	AT1G23800, AT1G44170, AT1G54100, AT3G48000, AT5G62530
GO:0005982	3	13	starch metabolic process	BP	0.043357	AT3G55760, AT4G02280, AT5G22510
GO:0055046	5	11	microgametogenesis	BP	0.0442271	AT3G11330, AT3G20910, AT4G14220, AT5G05850, AT5G12840
GO:0015996	6	12	chlorophyll catabolic process	BP	0.0464573	AT3G44880, AT4G13250, AT4G22920, AT5G13800, AT5G43430, AT5G43860
GO:0035725	1	1	sodium ion transmembrane transport	BP	0.0469491	AT5G27150
GO:0015217	4	6	ADP transmembrane transporter activity	MF	0.0488566	AT3G05290, AT5G27520, AT5G51050, AT5G61810
GO:0015866	4	6	ADP transport	BP	0.0488566	AT3G05290, AT5G27520, AT5G51050, AT5G61810
GO:0015867	4	6	ATP transport	BP	0.0488566	AT3G05290, AT5G27520, AT5G51050, AT5G61810
GO:2000379	2	3	positive regulation of reactive oxygen species metabolic process	BP	0.0499749	AT2G23150, AT5G67330
GO:0009962	2	2	regulation of flavonoid biosynthetic process	BP	0.0502921	AT4G09820, AT5G04410
GO:0050661	10	40	NADP binding	MF	0.0513715	AT1G16300, AT1G62540, AT1G62570, AT1G62600, AT1G62620, AT1G63370, AT1G79530, AT3G24170, AT3G27300, AT5G13110
GO:0006624	3	5	vacuolar protein processing	BP	0.0513715	AT1G62710, AT2G25940, AT4G32940
GO:0006817	4	15	phosphate ion transport	BP	0.0532907	AT1G63010, AT1G69480, AT2G03240, AT3G01970
GO:0003995	3	7	acyl-CoA dehydrogenase activity	MF	0.05462	AT3G06810, AT4G16760, AT5G65110
GO:0008728	2	4	GTP diphosphokinase activity	MF	0.05462	AT1G54130, AT3G14050
GO:0015969	2	4	guanosine tetraphosphate metabolic process	BP	0.05462	AT1G54130, AT3G14050
GO:0010260	3	4	animal organ senescence	BP	0.05462	AT1G17020, AT3G01090, AT3G14067
GO:0003883	2	4	CTP synthase activity	MF	0.05462	AT1G30820, AT4G20320
GO:0044210	2	4	'de novo' CTP biosynthetic process	BP	0.05462	AT1G30820, AT4G20320
GO:0051607	9	33	defense response to virus	BP	0.0557466	AT2G22240, AT2G35980, AT3G20250, AT3G62800, AT5G03210, AT5G06320, AT5G24590, AT5G37680, AT5G42810
GO:0008378	6	16	galactosyltransferase activity	MF	0.0575567	AT1G05170, AT2G22900, AT2G32430, AT4G26940, AT4G37690, AT5G62620
GO:0046373	1	1	L-arabinose metabolic process	BP	0.0578608	AT3G10740
GO:0046556	1	6	alpha-L-arabinofuranosidase activity	MF	0.0578608	AT3G10740
GO:0045493	1	7	xylan catabolic process	BP	0.0578608	AT3G10740
GO:0009044	1	7	xylan 1,4-beta-xylosidase activity	MF	0.0580521	AT3G10740
GO:0006826	5	9	iron ion transport	BP	0.0582357	AT2G40300, AT2G47600, AT3G11050, AT5G01600, AT5G24380
GO:0000302	9	23	response to reactive oxygen species	BP	0.0589274	AT1G07890, AT2G40300, AT3G56240, AT4G02380, AT4G18880, AT4G34890, AT5G01600, AT5G37670, AT5G52310
GO:0004366	4	8	glycerol-3-phosphate O-acyltransferase activity	MF	0.0601704	AT1G02390, AT1G06520, AT3G11430, AT5G06090
GO:0015198	2	15	oligopeptide transporter activity	MF	0.0601704	AT1G48370, AT5G24380
GO:0010224	16	56	response to UV-B	BP	0.0606204	AT1G32870, AT2G22880, AT2G36750, AT2G37040, AT3G17800, AT3G51240, AT3G55120, AT4G14690, AT4G36220, AT5G03240, AT5G05410, AT5G11260, AT5G13930, AT5G17780, AT5G26920, AT5G59820
GO:0008526	2	4	phosphatidylinositol transporter activity	MF	0.0607814	AT1G19650, AT4G39180
GO:0010008	15	70	endosome membrane	CC	0.0622426	AT1G01650, AT1G08770, AT1G55190, AT1G79610, AT2G20990, AT2G38360, AT3G10550, AT3G13710, AT3G14070, AT4G19040, AT4G26750, AT4G29160, AT4G33240, AT5G01640, AT5G05380
GO:0016051	10	40	carbohydrate biosynthetic process	BP	0.0622426	AT1G03520, AT1G06780, AT1G53100, AT1G56600, AT1G60470, AT2G47180, AT3G01040, AT3G15350, AT3G62660, AT4G16600
GO:0031347	16	57	regulation of defense response	BP	0.0624875	AT1G10650, AT1G17380, AT1G19180, AT1G45976, AT1G48500, AT1G60610, AT1G80840, AT2G18950, AT2G34600, AT3G02150, AT3G17860, AT3G43440, AT4G32770, AT4G35580, AT5G20900, AT5G47050
GO:0005516	25	200	calmodulin binding	MF	0.0630927	AT1G08650, AT1G67310, AT1G74740, AT1G76705, AT2G04550, AT2G23980, AT2G38540, AT2G47190, AT3G04530, AT3G19960, AT3G21070, AT3G22910, AT3G57530, AT3G59220, AT3G63380, AT4G01010, AT4G30490, AT4G31550, AT4G33050, AT4G35580, AT5G03960, AT5G26920, AT5G27150, AT5G62570, AT5G65210
GO:0006561	4	7	proline biosynthetic process	BP	0.0630927	AT1G79900, AT2G39800, AT3G55610, AT5G46180
GO:0009225	7	20	nucleotide-sugar metabolic process	BP	0.064835	AT1G02000, AT1G30620, AT1G78570, AT2G34850, AT4G20460, AT5G44480, AT5G59290
GO:0009540	1	1	zeaxanthin epoxidase [overall] activity	MF	0.0655959	AT5G67030
GO:0052662	1	1	zeaxanthin epoxidase activity	MF	0.0655959	AT5G67030
GO:0052663	1	1	antheraxanthin epoxidase activity	MF	0.0655959	AT5G67030
GO:0015174	4	13	basic amino acid transmembrane transporter activity	MF	0.0662129	AT1G05940, AT1G31820, AT1G31830, AT4G21120
GO:1905011	1	2	transmembrane phosphate ion transport from cytosol to vacuole	BP	0.0668158	AT1G63010
GO:0006828	3	7	manganese ion transport	BP	0.0668333	AT1G07810, AT2G23150, AT5G67330
GO:0030154	38	186	cell differentiation	BP	0.0671738	AT1G06180, AT1G18710, AT1G22640, AT1G48000, AT1G56650, AT1G66390, AT1G71030, AT1G78570, AT2G16720, AT2G18000, AT2G22860, AT2G31180, AT2G47190, AT2G47270, AT3G02150, AT3G02240, AT3G06490, AT3G09370, AT3G23250, AT3G27810, AT3G44735, AT3G47600, AT3G48920, AT3G55730, AT4G05100, AT4G21440, AT4G25520, AT4G28110, AT4G34990, AT4G36240, AT5G02320, AT5G16600, AT5G54230, AT5G56750, AT5G60910, AT5G61510, AT5…
GO:0042631	9	25	cellular response to water deprivation	BP	0.0679052	AT1G05680, AT1G29395, AT1G64660, AT1G78380, AT2G15970, AT3G10550, AT3G20660, AT4G02380, AT5G24090
GO:0042406	3	4	extrinsic component of endoplasmic reticulum membrane	CC	0.0682741	AT3G47700, AT3G55120, AT5G42800
GO:0010143	5	15	cutin biosynthetic process	BP	0.0682741	AT1G02390, AT1G06520, AT3G11430, AT5G04660, AT5G06090
GO:0000209	13	42	protein polyubiquitination	BP	0.0686652	AT1G15100, AT1G32340, AT1G65040, AT2G39720, AT2G40830, AT3G46620, AT4G14220, AT4G23450, AT4G25230, AT5G20910, AT5G50430, AT5G59550, AT5G62540
GO:0005783	99	579	endoplasmic reticulum	CC	0.0686652	AT1G04310, AT1G07720, AT1G07810, AT1G08770, AT1G09180, AT1G09850, AT1G09870, AT1G12640, AT1G16850, AT1G21460, AT1G21750, AT1G24470, AT1G29330, AT1G29760, AT1G44170, AT1G44820, AT1G48440, AT1G51760, AT1G55190, AT1G64950, AT1G67360, AT1G69640, AT1G71360, AT1G72280, AT1G80950, AT2G04350, AT2G18680, AT2G20990, AT2G24180, AT2G24420, AT2G30490, AT2G33380, AT2G38360, AT2G40950, AT2G47770, AT3G02875, AT3…
GO:2000022	9	24	regulation of jasmonic acid mediated signaling pathway	BP	0.0696111	AT1G17380, AT1G19180, AT1G48500, AT2G34600, AT3G17860, AT3G43440, AT5G13220, AT5G20900, AT5G67300
GO:0019567	2	2	arabinose biosynthetic process	BP	0.0697485	AT1G30620, AT5G15650
GO:0019375	4	11	galactolipid biosynthetic process	BP	0.0741811	AT1G12640, AT3G05630, AT3G11670, AT4G00550
GO:0009819	4	7	drought recovery	BP	0.0741811	AT2G37040, AT2G42540, AT3G10500, AT3G20250
GO:0048235	5	12	pollen sperm cell differentiation	BP	0.0751283	AT1G06520, AT1G64110, AT1G68610, AT3G07970, AT4G35560
GO:0044550	16	73	secondary metabolite biosynthetic process	BP	0.0763322	AT1G64950, AT2G24180, AT2G30750, AT2G45570, AT2G45580, AT3G03470, AT3G26280, AT3G26290, AT4G37310, AT4G37320, AT4G37370, AT4G37430, AT5G04660, AT5G07990, AT5G67030, AT5G67310
GO:0009850	5	15	auxin metabolic process	BP	0.0772525	AT1G44350, AT3G01650, AT3G02875, AT4G32810, AT5G14420
GO:0005737	458	3063	cytoplasm	CC	0.0797966	AT1G01480, AT1G02930, AT1G03380, AT1G03495, AT1G03940, AT1G04690, AT1G04830, AT1G05100, AT1G05330, AT1G05340, AT1G07400, AT1G07725, AT1G07890, AT1G08630, AT1G08650, AT1G09140, AT1G09740, AT1G10070, AT1G10370, AT1G10585, AT1G10650, AT1G11400, AT1G13920, AT1G14870, AT1G15100, AT1G15230, AT1G15310, AT1G15380, AT1G16540, AT1G17020, AT1G17170, AT1G18710, AT1G19570, AT1G20450, AT1G20880, AT1G21080, AT1…
GO:0008152	21	115	metabolic process	BP	0.0799377	AT1G12420, AT1G19190, AT1G26120, AT1G32940, AT1G65060, AT1G68620, AT2G04160, AT2G15480, AT2G15490, AT2G45600, AT3G14067, AT3G48690, AT3G63010, AT4G11570, AT4G21320, AT4G21323, AT4G22780, AT5G02230, AT5G15860, AT5G59480, AT5G67090
GO:0010555	3	9	response to mannitol	BP	0.080187	AT4G02280, AT5G20830, AT5G52310
GO:0048316	14	52	seed development	BP	0.082346	AT1G01070, AT1G21750, AT1G32560, AT1G53580, AT1G54160, AT2G35300, AT2G36270, AT2G40170, AT3G20910, AT4G01430, AT4G09820, AT4G34710, AT5G06760, AT5G12840
GO:0051707	13	41	response to other organism	BP	0.0861305	AT1G20030, AT1G73680, AT2G15480, AT2G15490, AT2G35980, AT3G01420, AT3G02840, AT3G11480, AT3G51660, AT3G53160, AT3G54950, AT4G34131, AT5G64930
GO:0006631	10	44	fatty acid metabolic process	BP	0.0866467	AT1G65890, AT1G73680, AT2G01490, AT2G04350, AT3G15290, AT3G15730, AT4G32770, AT5G23050, AT5G27600, AT5G58860
GO:0005366	2	3	myo-inositol:proton symporter activity	MF	0.087101	AT1G30220, AT2G43330
GO:0005764	7	16	lysosome	CC	0.0872833	AT1G02305, AT1G09850, AT1G47128, AT4G01610, AT4G39090, AT5G50260, AT5G60360
GO:0006559	3	7	L-phenylalanine catabolic process	BP	0.0872833	AT2G37040, AT3G10340, AT5G54080
GO:0046777	14	117	protein autophosphorylation	BP	0.0873661	AT1G08650, AT1G16130, AT1G73500, AT1G74740, AT2G30040, AT3G04530, AT3G57530, AT3G59700, AT4G23250, AT4G24400, AT4G33950, AT5G14640, AT5G58350, AT5G66850
GO:0010304	3	8	PSII associated light-harvesting complex II catabolic process	BP	0.0875548	AT1G06430, AT4G13250, AT5G15250
GO:0009626	13	69	plant-type hypersensitive response	BP	0.0883727	AT1G29690, AT3G01420, AT3G12500, AT3G50930, AT4G12720, AT4G19040, AT4G25230, AT4G38360, AT5G22290, AT5G26920, AT5G46180, AT5G61900, AT5G64930
GO:0008289	26	107	lipid binding	MF	0.0884401	AT1G04970, AT2G20990, AT2G28320, AT2G29700, AT2G37870, AT2G38530, AT2G38540, AT2G42540, AT2G48130, AT2G48140, AT3G22600, AT3G22620, AT3G53980, AT4G08180, AT4G14500, AT4G19040, AT4G27780, AT4G33550, AT5G04220, AT5G11100, AT5G13900, AT5G13930, AT5G57240, AT5G59310, AT5G59320, AT5G64080
GO:0016906	1	2	sterol 3-beta-glucosyltransferase activity	MF	0.0889089	AT1G43620
GO:0030246	21	147	carbohydrate binding	MF	0.0889089	AT1G09910, AT1G52040, AT1G67520, AT1G73040, AT1G78850, AT1G80110, AT2G39050, AT3G01590, AT3G16030, AT3G16400, AT3G24090, AT3G53000, AT3G53810, AT3G54440, AT3G59700, AT3G61060, AT4G02410, AT4G02420, AT4G28350, AT5G14500, AT5G62620
GO:0010189	5	9	vitamin E biosynthetic process	BP	0.0889089	AT1G06570, AT1G64970, AT2G18950, AT4G32770, AT5G53970
GO:0009636	16	49	response to toxic substance	BP	0.0889089	AT1G02930, AT1G10370, AT1G17170, AT1G53680, AT1G59700, AT2G15490, AT2G29440, AT2G29450, AT2G29460, AT2G29470, AT2G36750, AT2G37770, AT3G21560, AT5G17220, AT5G39050, AT5G62480
GO:0009942	3	9	longitudinal axis specification	BP	0.0891324	AT1G69270, AT5G56270, AT5G59340
GO:0000325	8	38	plant-type vacuole	CC	0.0905143	AT1G53210, AT1G62660, AT1G63010, AT1G78900, AT2G21410, AT3G62700, AT5G27150, AT5G50260
GO:2000377	5	19	regulation of reactive oxygen species metabolic process	BP	0.0907182	AT2G33380, AT3G10500, AT3G60800, AT4G33950, AT5G17490
GO:0016746	13	54	transferase activity, transferring acyl groups	MF	0.0933909	AT1G02390, AT1G06520, AT1G07720, AT1G12640, AT1G80950, AT2G37520, AT3G11430, AT3G51970, AT5G04530, AT5G06090, AT5G06370, AT5G16360, AT5G39720
GO:0019779	3	3	Atg8 activating enzyme activity	MF	0.0935366	AT3G15580, AT4G21980, AT5G45900
GO:0015692	2	4	lead ion transport	BP	0.0983072	AT2G23150, AT5G67330
GO:0015749	2	3	monosaccharide transport	BP	0.0991973	AT1G08920, AT5G26340
GO:0006875	3	8	cellular metal ion homeostasis	BP	0.0997417	AT1G15960, AT2G23150, AT5G67330

## Sheet: SF+Dr vs SF+H2O
SF+Dr_vs_SF+H2O
category	numDEInCat	numInCat	term	ontology	over_represented_FDR	gene_ids
GO:0005576	171	1218	extracellular region	CC	1.60492e-18	AT1G01300, AT1G02460, AT1G02640, AT1G02900, AT1G09180, AT1G10550, AT1G11545, AT1G11925, AT1G16850, AT1G19940, AT1G22690, AT1G25230, AT1G28660, AT1G28670, AT1G29090, AT1G29660, AT1G29670, AT1G35140, AT1G44350, AT1G47960, AT1G48100, AT1G52040, AT1G52400, AT1G53730, AT1G54020, AT1G57590, AT1G58440, AT1G58520, AT1G60060, AT1G61065, AT1G65310, AT1G66150, AT1G66180, AT1G69530, AT1G72610, AT1G74670, AT1…
GO:0071555	46	187	cell wall organization	BP	9.80727e-13	AT1G02460, AT1G11545, AT1G12780, AT1G19940, AT1G23480, AT1G24070, AT1G24170, AT1G32170, AT1G48100, AT1G57590, AT1G65310, AT1G65610, AT1G70090, AT2G01850, AT2G06850, AT2G27500, AT2G33570, AT2G38540, AT3G05910, AT3G06770, AT3G23730, AT3G24480, AT3G28180, AT3G44990, AT3G50760, AT4G13340, AT4G14130, AT4G19410, AT4G19420, AT4G23820, AT4G23920, AT4G24010, AT4G25810, AT4G28250, AT4G30280, AT4G30290, AT4…
GO:0009505	51	216	plant-type cell wall	CC	9.80727e-13	AT1G01300, AT1G02640, AT1G04040, AT1G35140, AT1G62440, AT1G65310, AT1G65590, AT1G69530, AT1G75750, AT1G76160, AT1G78830, AT2G06850, AT2G26440, AT2G38540, AT3G10720, AT3G13750, AT3G14067, AT3G16240, AT3G16530, AT3G24480, AT3G28200, AT3G45960, AT3G45970, AT3G54400, AT4G08950, AT4G12420, AT4G13340, AT4G15800, AT4G16563, AT4G19410, AT4G21650, AT4G21960, AT4G26690, AT4G29310, AT4G30270, AT4G33220, AT4…
GO:0003700	142	1094	transcription factor activity, sequence-specific DNA binding	MF	1.82872e-12	AT1G01250, AT1G01520, AT1G01720, AT1G06180, AT1G09530, AT1G13260, AT1G16640, AT1G18400, AT1G18710, AT1G19490, AT1G21910, AT1G22640, AT1G28370, AT1G30330, AT1G30500, AT1G32640, AT1G33240, AT1G33760, AT1G45249, AT1G48000, AT1G51140, AT1G52890, AT1G53170, AT1G54160, AT1G56170, AT1G56650, AT1G64380, AT1G66390, AT1G67030, AT1G68520, AT1G68840, AT1G69780, AT1G72360, AT1G73830, AT1G74430, AT1G74930, AT1…
GO:0042546	21	45	cell wall biogenesis	BP	1.92525e-10	AT1G10550, AT1G11545, AT1G32170, AT1G65310, AT2G01850, AT2G06850, AT2G33570, AT3G15060, AT3G23730, AT3G44990, AT4G14130, AT4G23920, AT4G25810, AT4G30270, AT4G30280, AT4G30290, AT4G37800, AT4G39990, AT5G44670, AT5G57560, AT5G65730
GO:0016762	16	25	xyloglucan:xyloglucosyl transferase activity	MF	2.21232e-10	AT1G10550, AT1G11545, AT1G32170, AT1G65310, AT2G01850, AT2G06850, AT3G23730, AT3G44990, AT4G14130, AT4G25810, AT4G30270, AT4G30280, AT4G30290, AT4G37800, AT5G57560, AT5G65730
GO:0010411	18	33	xyloglucan metabolic process	BP	2.29332e-10	AT1G10550, AT1G11545, AT1G32170, AT1G65310, AT1G74380, AT2G01850, AT2G06850, AT3G23730, AT3G44990, AT3G62720, AT4G14130, AT4G25810, AT4G30270, AT4G30280, AT4G30290, AT4G37800, AT5G57560, AT5G65730
GO:0009414	50	247	response to water deprivation	BP	2.78181e-10	AT1G08930, AT1G12110, AT1G33240, AT1G35720, AT1G45249, AT1G52400, AT1G52890, AT1G54160, AT1G56600, AT1G58440, AT1G69270, AT2G14610, AT2G18050, AT2G22430, AT2G33590, AT2G35930, AT2G36270, AT2G38750, AT2G38760, AT2G39800, AT2G42540, AT2G46680, AT2G47180, AT3G08770, AT3G11410, AT3G14440, AT3G19580, AT3G24500, AT3G30775, AT3G52450, AT3G61890, AT4G15910, AT4G23450, AT4G24275, AT4G24960, AT4G25480, AT4…
GO:0005618	69	418	cell wall	CC	3.66509e-10	AT1G04040, AT1G10550, AT1G11545, AT1G20010, AT1G29670, AT1G32170, AT1G35720, AT1G47960, AT1G48100, AT1G57590, AT1G62380, AT1G65590, AT1G69530, AT1G75750, AT1G76160, AT1G78830, AT2G01850, AT2G06850, AT2G14610, AT2G16060, AT2G26440, AT2G27500, AT2G29550, AT3G05910, AT3G10720, AT3G13750, AT3G14240, AT3G14310, AT3G16240, AT3G16530, AT3G17390, AT3G23730, AT3G24480, AT3G25500, AT3G44100, AT3G44990, AT3…
GO:0009737	58	358	response to abscisic acid	BP	3.1074e-08	AT1G08930, AT1G22640, AT1G29395, AT1G32640, AT1G35720, AT1G43910, AT1G45249, AT1G48000, AT1G51940, AT1G52400, AT1G54100, AT1G56600, AT1G69270, AT1G75750, AT1G76180, AT2G15970, AT2G33590, AT2G36270, AT2G38750, AT2G39800, AT2G42530, AT2G42540, AT2G46270, AT2G46510, AT2G46680, AT2G47180, AT2G47770, AT3G02140, AT3G02410, AT3G03450, AT3G11410, AT3G14050, AT3G15210, AT3G19580, AT3G24500, AT3G48360, AT3…
GO:0016798	16	34	hydrolase activity, acting on glycosyl bonds	MF	6.36858e-08	AT1G10550, AT1G11545, AT1G32170, AT1G65310, AT2G01850, AT2G06850, AT3G23730, AT3G44990, AT4G14130, AT4G25810, AT4G30270, AT4G30280, AT4G30290, AT4G37800, AT5G57560, AT5G65730
GO:0048046	56	356	apoplast	CC	2.43095e-07	AT1G02900, AT1G10550, AT1G11545, AT1G19570, AT1G29660, AT1G29670, AT1G32170, AT1G35720, AT1G36940, AT1G45145, AT1G65310, AT1G72150, AT1G72610, AT1G76160, AT1G78830, AT2G01850, AT2G06850, AT2G10940, AT2G14610, AT2G17230, AT2G38540, AT2G43620, AT3G05490, AT3G13750, AT3G14067, AT3G14210, AT3G14310, AT3G16530, AT3G23730, AT3G44990, AT3G54400, AT3G56240, AT4G08950, AT4G12420, AT4G12470, AT4G14010, AT4…
GO:0009873	30	129	ethylene-activated signaling pathway	BP	3.07987e-07	AT1G01250, AT1G13260, AT1G21910, AT1G28370, AT1G33760, AT1G53170, AT1G64380, AT1G68840, AT1G72360, AT1G74930, AT1G77200, AT1G77640, AT2G22200, AT2G25820, AT2G27050, AT2G39250, AT2G44840, AT2G44940, AT3G15210, AT3G23240, AT3G24500, AT3G61630, AT4G16750, AT4G32800, AT5G07580, AT5G11590, AT5G25190, AT5G25390, AT5G61590, AT5G61600
GO:0006351	134	1246	transcription, DNA-templated	BP	3.07987e-07	AT1G01250, AT1G01520, AT1G01720, AT1G04020, AT1G09530, AT1G09950, AT1G13260, AT1G16640, AT1G18400, AT1G19050, AT1G21910, AT1G22640, AT1G28370, AT1G30330, AT1G30500, AT1G32640, AT1G33240, AT1G33760, AT1G45249, AT1G52890, AT1G53170, AT1G54160, AT1G56170, AT1G56650, AT1G64380, AT1G66390, AT1G67030, AT1G68840, AT1G69780, AT1G72360, AT1G73830, AT1G74890, AT1G74930, AT1G76890, AT1G77200, AT1G77450, AT1…
GO:0006355	146	1472	regulation of transcription, DNA-templated	BP	1.26041e-05	AT1G01250, AT1G01520, AT1G01720, AT1G06180, AT1G09530, AT1G13260, AT1G16640, AT1G18400, AT1G18710, AT1G19050, AT1G19490, AT1G21910, AT1G22640, AT1G28370, AT1G30330, AT1G30500, AT1G33760, AT1G45249, AT1G48000, AT1G51140, AT1G52890, AT1G53170, AT1G54160, AT1G56170, AT1G56650, AT1G64380, AT1G66390, AT1G67030, AT1G68520, AT1G69780, AT1G72360, AT1G73830, AT1G74430, AT1G74890, AT1G74930, AT1G76890, AT1…
GO:0009740	15	44	gibberellic acid mediated signaling pathway	BP	3.20636e-05	AT1G09530, AT1G15550, AT1G22690, AT1G67030, AT1G74670, AT1G75750, AT2G18300, AT3G03450, AT4G09600, AT4G26150, AT4G30270, AT5G14920, AT5G15160, AT5G15230, AT5G17490
GO:0009738	29	153	abscisic acid-activated signaling pathway	BP	5.7197e-05	AT1G15100, AT1G17550, AT1G32640, AT1G45249, AT1G51940, AT1G52400, AT1G54160, AT1G62660, AT1G69260, AT1G69270, AT1G72770, AT2G01150, AT2G22430, AT2G36270, AT2G38310, AT2G46510, AT2G46680, AT3G11410, AT3G19580, AT3G48360, AT4G17870, AT4G18010, AT4G26080, AT4G34000, AT5G05440, AT5G51990, AT5G52300, AT5G52900, AT5G57050
GO:0043565	46	313	sequence-specific DNA binding	MF	7.6189e-05	AT1G06180, AT1G09950, AT1G18710, AT1G19490, AT1G22640, AT1G32640, AT1G33240, AT1G45249, AT1G48000, AT1G56650, AT1G66390, AT1G69780, AT1G74430, AT2G16720, AT2G22430, AT2G23290, AT2G30615, AT2G36270, AT2G40750, AT2G42380, AT2G46270, AT2G46680, AT3G01470, AT3G03450, AT3G19580, AT3G22830, AT3G24520, AT3G46090, AT3G51910, AT3G58120, AT3G61890, AT4G01120, AT4G17230, AT4G17460, AT4G23550, AT4G31800, AT4…
GO:0009739	20	83	response to gibberellin	BP	0.00013777	AT1G06180, AT1G15550, AT1G22690, AT1G69530, AT1G74670, AT1G75750, AT1G76180, AT2G04240, AT2G31730, AT2G36270, AT3G03450, AT3G58070, AT4G09600, AT4G30270, AT4G36410, AT5G14920, AT5G15230, AT5G17490, AT5G50915, AT5G67480
GO:0033946	5	5	xyloglucan-specific endo-beta-1,4-glucanase activity	MF	0.000416972	AT1G65310, AT3G44990, AT4G14130, AT4G30280, AT4G30290
GO:0102336	8	15	3-oxo-arachidoyl-CoA synthase activity	MF	0.000416972	AT1G07720, AT1G25450, AT2G15090, AT2G16280, AT2G28630, AT4G34250, AT5G04530, AT5G43760
GO:0102337	8	15	3-oxo-cerotoyl-CoA synthase activity	MF	0.000416972	AT1G07720, AT1G25450, AT2G15090, AT2G16280, AT2G28630, AT4G34250, AT5G04530, AT5G43760
GO:0102338	8	15	3-oxo-lignoceronyl-CoA synthase activity	MF	0.000416972	AT1G07720, AT1G25450, AT2G15090, AT2G16280, AT2G28630, AT4G34250, AT5G04530, AT5G43760
GO:0009651	54	423	response to salt stress	BP	0.000437363	AT1G01520, AT1G06180, AT1G08930, AT1G13930, AT1G14210, AT1G15100, AT1G16850, AT1G18710, AT1G22640, AT1G35720, AT1G45249, AT1G48000, AT1G52400, AT1G54100, AT1G56600, AT1G56650, AT1G62380, AT1G62480, AT1G69270, AT2G04240, AT2G16720, AT2G29550, AT2G36270, AT2G38170, AT2G38750, AT2G38760, AT2G39800, AT2G42540, AT2G47180, AT2G47770, AT3G01470, AT3G02140, AT3G03450, AT3G16470, AT3G48360, AT3G56240, AT3…
GO:0003677	131	1378	DNA binding	MF	0.000499378	AT1G01250, AT1G01520, AT1G01720, AT1G04020, AT1G06180, AT1G09530, AT1G13260, AT1G13920, AT1G16640, AT1G18400, AT1G18710, AT1G19490, AT1G21910, AT1G22640, AT1G28370, AT1G30330, AT1G30500, AT1G32640, AT1G33240, AT1G33760, AT1G45249, AT1G48000, AT1G51140, AT1G52890, AT1G53170, AT1G54160, AT1G56170, AT1G56650, AT1G64380, AT1G66390, AT1G68840, AT1G69780, AT1G72360, AT1G73830, AT1G74430, AT1G74930, AT1…
GO:0031225	27	154	anchored component of membrane	CC	0.0010189	AT1G03870, AT1G55330, AT1G62790, AT2G22470, AT2G23130, AT2G34510, AT2G46330, AT2G47930, AT3G13520, AT3G29810, AT3G44100, AT3G54920, AT4G12420, AT4G12730, AT4G16120, AT4G26690, AT4G27520, AT4G37450, AT5G04310, AT5G10080, AT5G10770, AT5G11740, AT5G15350, AT5G20230, AT5G44130, AT5G60920, AT5G65390
GO:0004553	24	132	hydrolase activity, hydrolyzing O-glycosyl compounds	MF	0.00113889	AT1G02640, AT1G10550, AT1G11545, AT1G19940, AT1G32170, AT1G52400, AT1G62660, AT1G65610, AT2G01850, AT2G06850, AT2G27500, AT3G23730, AT4G08160, AT4G18340, AT4G19810, AT4G25810, AT4G30270, AT4G37800, AT5G49360, AT5G49720, AT5G55180, AT5G57560, AT5G64570, AT5G65730
GO:0009611	28	179	response to wounding	BP	0.00242158	AT1G01720, AT1G19660, AT1G22640, AT1G32640, AT1G51760, AT1G74930, AT1G76680, AT2G24850, AT2G46510, AT3G14050, AT3G16470, AT3G22275, AT3G48360, AT4G10390, AT4G15440, AT4G16740, AT4G22880, AT4G34710, AT5G04230, AT5G10300, AT5G13930, AT5G20230, AT5G20900, AT5G22500, AT5G42650, AT5G47240, AT5G63450, AT5G67480
GO:0016602	7	14	CCAAT-binding factor complex	CC	0.00324563	AT1G30500, AT1G54160, AT1G56170, AT2G34720, AT3G20910, AT5G06510, AT5G12840
GO:0010200	21	113	response to chitin	BP	0.00378363	AT1G08930, AT1G19050, AT1G23030, AT1G32640, AT1G64380, AT1G66160, AT2G04240, AT2G35930, AT2G36270, AT2G44840, AT3G15210, AT3G16530, AT3G19580, AT3G46090, AT3G52450, AT4G17230, AT4G23550, AT4G31800, AT4G37610, AT4G39070, AT5G43170
GO:0044550	16	73	secondary metabolite biosynthetic process	BP	0.00437043	AT1G13110, AT1G64900, AT1G64950, AT2G46660, AT3G20100, AT3G20110, AT3G26200, AT3G28740, AT3G61880, AT4G15760, AT4G37320, AT4G37410, AT5G04660, AT5G07990, AT5G25130, AT5G25140
GO:0005886	233	2878	plasma membrane	CC	0.00480622	AT1G01580, AT1G02860, AT1G03870, AT1G04020, AT1G07430, AT1G08930, AT1G11260, AT1G11380, AT1G12110, AT1G12500, AT1G12780, AT1G13930, AT1G15100, AT1G16390, AT1G19450, AT1G19570, AT1G20010, AT1G20780, AT1G21460, AT1G22530, AT1G22570, AT1G24530, AT1G25530, AT1G26730, AT1G27460, AT1G29430, AT1G30220, AT1G31770, AT1G35350, AT1G35720, AT1G43910, AT1G45145, AT1G45688, AT1G49730, AT1G51760, AT1G51850, AT1…
GO:0020037	30	204	heme binding	MF	0.00763611	AT1G13110, AT1G64900, AT1G64950, AT2G16060, AT2G37130, AT2G46660, AT2G47770, AT3G10520, AT3G20100, AT3G20110, AT3G26200, AT3G28200, AT3G28740, AT3G30180, AT3G61880, AT4G15440, AT4G21960, AT4G37320, AT4G37410, AT4G37520, AT4G37530, AT5G04660, AT5G06720, AT5G07990, AT5G25130, AT5G25140, AT5G42650, AT5G52320, AT5G63450, AT5G64120
GO:0080167	20	116	response to karrikin	BP	0.013941	AT1G01300, AT1G61890, AT1G66390, AT1G70420, AT1G74670, AT2G01150, AT2G16660, AT2G47930, AT3G21560, AT3G22840, AT3G45060, AT3G61220, AT4G34710, AT4G37470, AT4G39070, AT5G17050, AT5G20250, AT5G25460, AT5G51550, AT5G66920
GO:0052689	16	81	carboxylic ester hydrolase activity	MF	0.0157477	AT1G28660, AT1G28670, AT1G29660, AT1G29670, AT1G54020, AT1G57590, AT2G38180, AT2G45600, AT3G02410, AT3G05910, AT3G14210, AT3G48690, AT4G01130, AT4G19410, AT4G19420, AT5G23870
GO:0045298	6	13	tubulin complex	CC	0.0178374	AT1G20010, AT2G29550, AT5G19770, AT5G19780, AT5G23860, AT5G44340
GO:0019825	21	127	oxygen binding	MF	0.0178374	AT1G13110, AT1G64900, AT1G64950, AT2G16060, AT2G46660, AT3G10520, AT3G20100, AT3G20110, AT3G26200, AT3G28740, AT3G30180, AT3G61880, AT4G37320, AT4G37410, AT5G04660, AT5G07990, AT5G25130, AT5G25140, AT5G42650, AT5G52320, AT5G63450
GO:0009409	35	274	response to cold	BP	0.0194115	AT1G07720, AT1G25450, AT1G35720, AT1G56600, AT1G69270, AT1G76180, AT2G16280, AT2G38750, AT2G38760, AT2G42530, AT2G42540, AT2G47180, AT3G11410, AT3G14210, AT3G16470, AT3G17390, AT3G22840, AT3G23000, AT3G48360, AT4G02330, AT4G24960, AT4G25480, AT4G25490, AT4G26080, AT4G34710, AT4G37610, AT4G38840, AT5G04530, AT5G06760, AT5G15970, AT5G20250, AT5G43170, AT5G43760, AT5G52300, AT5G57560
GO:0009753	22	140	response to jasmonic acid	BP	0.0196339	AT1G06180, AT1G18710, AT1G19570, AT1G21910, AT1G32640, AT1G44350, AT1G54040, AT1G56650, AT1G74430, AT2G24850, AT2G39030, AT3G16470, AT3G48360, AT3G50480, AT4G01060, AT4G16740, AT4G19810, AT4G22880, AT4G34710, AT5G13930, AT5G42650, AT5G67480
GO:0046910	9	31	pectinesterase inhibitor activity	MF	0.0235754	AT1G47960, AT2G26440, AT2G47670, AT3G14310, AT4G02330, AT4G12390, AT4G33220, AT5G62350, AT5G62360
GO:0016757	42	369	transferase activity, transferring glycosyl groups	MF	0.0270573	AT1G06000, AT1G22360, AT1G22400, AT1G22610, AT1G23480, AT1G24070, AT1G24170, AT1G56600, AT1G68470, AT1G70090, AT1G70290, AT1G74380, AT2G28080, AT2G31750, AT2G36780, AT2G36800, AT2G43820, AT2G44500, AT3G05320, AT3G11420, AT3G15350, AT3G28180, AT3G50760, AT3G62720, AT4G00300, AT4G09500, AT4G11350, AT4G13990, AT4G16600, AT4G21060, AT4G24010, AT4G27560, AT4G32290, AT4G37690, AT5G05170, AT5G17050, AT5…
GO:0044212	27	192	transcription regulatory region DNA binding	MF	0.0289056	AT1G06180, AT1G18710, AT1G21910, AT1G22640, AT1G48000, AT1G56650, AT1G66390, AT1G67030, AT1G74430, AT2G16720, AT2G18300, AT2G23290, AT2G30615, AT2G41940, AT2G44940, AT2G46270, AT3G19580, AT3G21270, AT3G46090, AT4G14560, AT4G26150, AT4G32800, AT5G16600, AT5G43170, AT5G43270, AT5G61590, AT5G61600
GO:0051119	5	10	sugar transmembrane transporter activity	MF	0.03551	AT1G08930, AT1G21460, AT3G14840, AT3G28007, AT5G13170
GO:0009741	8	28	response to brassinosteroid	BP	0.0358273	AT1G13260, AT1G75750, AT4G02330, AT4G08950, AT4G30270, AT4G39070, AT5G54380, AT5G57560
GO:0046658	15	81	anchored component of plasma membrane	CC	0.039906	AT1G03870, AT2G27500, AT3G29810, AT3G54920, AT4G12420, AT4G12730, AT4G16120, AT4G26690, AT4G27520, AT5G10080, AT5G15350, AT5G20230, AT5G44130, AT5G48450, AT5G60920
GO:0009828	7	21	plant-type cell wall loosening	BP	0.0422532	AT1G69530, AT3G45960, AT3G45970, AT4G17030, AT4G28250, AT4G30270, AT4G38400
GO:0080039	3	3	xyloglucan endotransglucosylase activity	MF	0.0423195	AT1G65310, AT4G30280, AT4G30290
[truncated: 78 more rows]
