# Supplementary material for: Priming with a Seaweed Extract Strongly Improves Drought Tolerance in Arabidopsis
Source: Int J Mol Sci. 2021 Feb 2;22(3):1469. doi: 10.3390/ijms22031469 (PMC7867171; doi:10.3390/ijms22031469)
Supplement: Supplementary file 1 [file ijms-22-01469-s001.zip › Suppl files/Supplementary File S1 final.xlsx]

## Sheet: sampleSheet
Sample name	Sample ID	Replicate	Primed/unprimed	Treatment (drought)	Total number of reads	Number of aligned reads	Percentage of aligned reads
H2O+H2O	H2O+H2O_rep1	1	unprimed	unstressed	23935521	22505278	94.0246
H2O+H2O	H2O+H2O_rep2	2	unprimed	unstressed	35149029	33141012	94.2871
H2O+H2O	H2O+H2O_rep3	3	unprimed	unstressed	35315588	33243773	94.1334
SF+H2O	SF+H2O_rep1	1	primed	unstressed	23758044	22507699	94.7372
SF+H2O	SF+H2O_rep2	2	primed	unstressed	33023344	31083964	94.1272
SF+H2O	SF+H2O_rep3	3	primed	unstressed	26790818	25079018	93.6105
H2O+Dr	H2O+Dr_rep1	1	unprimed	stressed	18031108	17049288	94.5549
H2O+Dr	H2O+Dr_rep2	2	unprimed	stressed	25627363	24162721	94.2849
H2O+Dr	H2O+Dr_rep3	3	unprimed	stressed	17521596	16652038	95.0372
SF+Dr	SF+Dr_rep1	1	primed	stressed	17786277	16531489	92.9452
SF+Dr	SF+Dr_rep2	2	primed	stressed	24107867	22571502	93.6271
SF+Dr	SF+Dr_rep3	3	primed	stressed	34506323	32567146	94.3802
	Pretreatment – treatment
H2O+H2O	Water – Water
H2O+Dr	Water – Drought
SF+H2O	SF – Water
SF+Dr	SF – Drought
Sample collection
- 42 days after germination

## Sheet: DEG.numbers
		log2FC >= 1; FDR < 0.001
Sample A	Sample B	Total DEGs	Up-regulated genes	Down-regulated genes
SF+Dr	SF+H2O	1194	567	627
SF+Dr	H2O+Dr	3269	1813	1456
SF+Dr	H2O+H2O	2259	1261	998
SF+H2O	H2O+Dr	5583	3004	2579
SF+H2O	H2O+H2O	195	193	2
H2O+Dr	H2O+H2O	6839	3276	3563

## Sheet: allDEGs.FDR0.001.logFC1
	log2FC ("." means the gene is not significantly differentially expressed in the respective combination)						Average TMM values				annotation
TAIR_ID	SF+Dr vs SF+H2O	SF+Dr vs H2O+Dr	SF+Dr vs H2O+H2O	SF+H2O vs H2O+Dr	SF+H2O vs H2O+H2O	H2O+Dr vs H2O+H2O	H2O+H2O	H2O+Dr	SF+H2O	SF+Dr	Gene name	Description
AT1G01120	.	.	.	1.42026	.	-1.41947	70.996	26.605	68.67	35.4473	KCS1	3-ketoacyl-CoA synthase 1
AT1G01430	-1.50749	.	-1.61494	1.77194	.	-1.81417	40.4587	11.5467	38.1887	13.1457	TBL25	TRICHOME BIREFRINGENCE-LIKE 25
AT1G01540	.	.	-1.21203	.	.	.	112.808	61.4853	102.112	49.279		Protein kinase superfamily protein
AT1G01950	.	.	.	.	.	-1.47806	9.74167	3.551	6.722	4.44133	ARK2	armadillo repeat kinesin 2
AT1G02370	.	.	.	1.69311	.	-2.13695	11.074	2.541	7.99733	5.00933		Tetratricopeptide repeat (TPR)-like superfamily protein
AT1G02650	-3.7309	.	-4.08179	2.60705	.	-2.88658	0.939333	0.129333	0.758333	0.0516667		Tetratricopeptide repeat (TPR)-like superfamily protein
AT1G03010	.	.	-2.4475	6.43215	.	-6.91139	1.507	0.00733333	1.04233	0.275		Phototropic-responsive NPH3 family protein
AT1G03110	.	.	.	.	.	-1.36879	8.53067	3.29733	6.223	3.23967	TRM82	Transducin/WD40 repeat-like superfamily protein
AT1G03560	.	.	.	.	.	-1.23517	8.38533	3.592	5.91233	3.145		Pentatricopeptide repeat (PPR-like) superfamily protein
AT1G04160	.	.	-3.13736	.	.	-1.62734	2.50867	0.818333	1.38967	0.275333	XIB,XI-B	myosin XI B
AT1G04520	.	.	-1.93475	3.5368	.	-4.38005	3.99067	0.176333	2.16367	1.032	CRRSP3,PDLP2	plasmodesmata-located protein 2
AT1G04770	-2.04369	.	-2.91587	.	.	-1.96992	17.587	4.531	9.746	2.30967		Tetratricopeptide repeat (TPR)-like superfamily protein
AT1G05150	.	.	.	.	.	-1.1232	10.2487	4.73367	7.68167	4.836		Calcium-binding tetratricopeptide family protein
AT1G05310	.	.	.	.	.	-1.63083	4.85533	1.56533	4.18433	2.15367	PME8	Pectin lyase-like superfamily protein
AT1G05420	.	.	-5.79359	.	.	-6.64722	3.47267	0.0223333	1.10733	0.0443333	ATOFP12,OFP12	ovate family protein 12
AT1G05570	.	.	.	1.77725	.	-2.09067	10.597	2.47133	8.33567	4.85667	CALS1	callose synthase 1
AT1G06640	.	.	-1.29723	1.59591	.	-1.8203	91.0843	23.8403	75.9477	36.6223		2-oxoglutarate (2OG) and Fe(II)-dependent oxygenase superfamily protein
AT1G06720	.	.	.	.	.	-1.69882	10.2683	3.18	7.31533	3.16467		P-loop containing nucleoside triphosphate hydrolases superfamily protein
AT1G06950	.	.	.	.	.	-1.10701	59.4303	27.7797	43.4263	27.131	TIC110	translocon at the inner envelope membrane of chloroplasts 110
AT1G08410	.	.	.	.	.	-1.4209	11.358	4.27367	8.65	5.29233	LSG1-2	P-loop containing nucleoside triphosphate hydrolases superfamily protein
AT1G08580	.	.	.	1.11438	.	-1.47065	116.602	42.198	88.5533	59.5597		hypothetical protein
AT1G08610	.	.	.	.	.	-1.78378	6.78333	1.988	5.13067	2.954		Pentatricopeptide repeat (PPR) superfamily protein
AT1G08810	.	.	-1.78571	2.25711	.	-2.70695	8.227	1.23033	5.86967	2.36167	MYB60	myb domain protein 60
AT1G09160	.	.	-1.51896	1.63288	.	-2.06344	22.4693	5.40367	16.2753	7.808		Protein phosphatase 2C family protein
AT1G09460	-3.02933	.	-3.40591	7.85923	.	-8.28989	1.40667	0	1.099	0.119333		Carbohydrate-binding X8 domain superfamily protein
AT1G09620	.	.	.	1.10682	.	-1.28	44.1507	18.2853	38.3403	23.51		ATP binding/leucine-tRNA ligases/aminoacyl-tRNA ligase
AT1G09630	.	.	.	1.0915	.	-1.53565	54.0057	18.65	38.4997	25.6047	RAB11c,RABA2A	RAB GTPase 11C
AT1G09810	.	.	.	.	.	-1.67617	10.8473	3.488	7.956	4.00133	ECT11	evolutionarily conserved C-terminal region 11
AT1G09812	.	.	.	.	.	-4.47988	1.895	0.071	1.11033	0.437333		multidrug resistance protein
AT1G10000	.	.	.	.	.	-2.51096	5.47767	0.953	2.574	1.54033		Ribonuclease H-like superfamily protein
AT1G10155	.	.	.	.	.	-1.95486	7.11333	1.838	5.295	2.38967	ATPP2-A10,PP2-A10	phloem protein 2-A10
AT1G10460	.	.	-2.43207	5.37139	.	-5.64586	2.16	0.0446667	1.754	0.416667	GLP7	germin-like protein 7
AT1G11000	.	.	-2.49518	2.68808	.	-3.27273	1.39233	0.144333	0.901	0.228667	MLO4	Seven transmembrane MLO family protein
AT1G11280	.	.	.	1.26642	.	-1.88127	10.349	2.783	6.67033	4.454		S-locus lectin protein kinase family protein
AT1G11330	.	.	.	1.56936	.	-1.90386	11.959	2.896	9.092	4.874		S-locus lectin protein kinase family protein
AT1G11740	.	.	-6.31834	.	.	-6.73541	1.355	0.00733333	0.499	0.013		ankyrin repeat family protein
AT1G11820	.	.	-1.35371	1.67202	.	-1.91703	28.0193	8.04267	23.6927	11.628		O-Glycosyl hydrolases family 17 protein
AT1G12000	.	.	.	1.4634	.	-1.88692	34.7857	9.45333	25.3293	14.305	PFP-BETA1	Phosphofructokinase family protein
AT1G13030	.	.	.	.	.	-2.22835	5.80933	1.247	3.90467	1.97633	COIL	sphere organelles protein-like protein
AT1G13100	.	.	-1.65542	1.4709	.	-1.74803	8.24167	2.47167	6.606	2.597	CYP71B29	cytochrome P450, family 71, subfamily B, polypeptide 29
AT1G13160	.	.	.	.	.	-1.67733	12.3743	3.89967	8.45133	3.85967		ARM repeat superfamily protein
AT1G13170	.	.	.	.	.	-1.72372	8.67433	2.642	6.37867	3.50467	ORP1D	OSBP(oxysterol binding protein)-related protein 1D
AT1G13210	.	.	.	.	.	-1.67837	23.1387	7.27233	14.3743	8.984	ACA.l,ALA11	autoinhibited Ca2+/ATPase II
AT1G14060	.	.	.	.	.	-1.24476	60.7107	25.7447	45.093	28.6683		GCK domain-containing protein
AT1G14460	.	.	-2.1452	.	.	-3.09925	1.90467	0.225667	1.057	0.424		AAA-type ATPase family protein
AT1G14580	.	.	.	1.41581	.	-1.7432	28.655	8.344	22.1687	12.3903		C2H2-like zinc finger protein
AT1G15385	-4.41941	.	-4.05345	.	.	.	3.76833	1.045	4.99933	0.254333		cotton fiber protein
AT1G15440	.	.	.	.	.	-1.3836	24.5887	9.56767	18.3043	10.561	PWP2	periodic tryptophan protein 2
AT1G15480	.	.	-1.94104	1.72556	.	-2.23607	12.1077	2.573	8.30767	3.12933		Tetratricopeptide repeat (TPR)-like superfamily protein
AT1G15510	.	.	.	.	.	-1.98328	11.0947	2.83933	8.05633	5.04033	ECB2,PCMP-H73	Tetratricopeptide repeat (TPR)-like superfamily protein
AT1G15870	.	.	-2.12468	2.08121	.	-3.13855	7.44167	0.843	3.53033	1.7		Mitochondrial glycoprotein family protein
AT1G16390	-2.73007	.	-3.81741	6.1942	.	-7.21195	3.862	0.02	1.86867	0.255	OCT3	organic cation/carnitine transporter 3
AT1G16870	.	.	.	.	.	-1.20126	26.3727	11.5253	22.4313	12.81		mitochondrial 28S ribosomal protein S29-like protein
AT1G17060	.	.	.	2.37858	.	-2.28851	3.50467	0.728	3.644	1.29667	CYP72C1	cytochrome p450 72c1
AT1G17345	.	.	-6.04664	.	.	-4.16947	1.273	0.0746667	0.514667	0.0116667		SAUR-like auxin-responsive protein family
AT1G17560	.	.	.	2.38847	.	-2.78752	4.08567	0.587667	2.95733	1.33533	HLL	Ribosomal protein L14p/L23e family protein
AT1G18000	.	.	.	1.26015	.	-1.45114	116.354	42.6537	99.0137	52.6607		Major facilitator superfamily protein
AT1G19370	.	.	.	1.25981	.	-1.4742	15.7077	5.67767	13.192	7.79167		membrane protein
AT1G19380	.	.	-1.48777	2.12274	.	-2.02438	98.041	24.1183	101.193	34.6387		sugar, putative (DUF1195)
AT1G19520	.	.	.	.	.	-1.41928	12.7697	4.825	9.894	5.68067	NFD5	pentatricopeptide (PPR) repeat-containing protein
AT1G19770	.	.	-1.27819	.	.	.	99.053	51.8823	87.3633	40.5097	PUP14	purine permease 14
AT1G19940	-3.66694	.	-4.35812	5.08167	.	-5.69894	3.32533	0.0673333	2.092	0.163667	AtGH9B5,GH9B5	glycosyl hydrolase 9B5
AT1G20220	.	.	.	.	.	-1.06426	58.0067	27.8293	41.8117	26.0333		Alba DNA/RNA-binding protein
AT1G21060	.	.	.	2.21147	.	-2.13965	5.967	1.34533	6.10633	1.98967		Serine/Threonine-kinase, putative (Protein of unknown function, DUF547)
AT1G23100	.	.	.	1.39096	.	-1.95378	66.379	17.1163	43.6267	29.791		GroES-like family protein
AT1G23390	-1.69687	.	-1.56169	1.41207	.	-1.2109	74.0187	32.0407	81.796	24.8817		Kelch repeat-containing F-box family protein
AT1G24090	.	.	.	.	.	-2.04109	7.31933	1.789	3.903	2.679		RNase H family protein
AT1G24160	.	.	.	.	.	-1.27346	45.084	18.7107	33.417	16.832		triadin
AT1G25390	.	.	.	.	.	-1.54534	10.7423	3.727	8.883	4.033	LRK10L-1.1	Protein kinase superfamily protein
AT1G25510	.	.	-2.42293	5.3541	.	-6.23141	1.801	0.0186667	0.956	0.333333		Eukaryotic aspartyl protease family protein
AT1G26210	-1.38077	.	-1.77712	1.07887	.	-1.42342	82.292	30.7637	63.2463	23.8737	ATSOFL1,SOFL1	SOB five-like 1
AT1G27210	-2.17963	.	-2.96938	1.60382	.	-2.31993	12.697	2.55733	7.51867	1.59833	TOR1L4	ARM repeat superfamily protein
AT1G28350	.	.	.	.	.	-1.40818	15.369	5.80733	11.7537	6.398		Nucleotidylyl transferase superfamily protein
AT1G28660	-1.66023	.	-1.65137	1.43118	.	-1.36529	40.7767	15.35	41.2393	12.4623		GDSL-like Lipase/Acylhydrolase superfamily protein
AT1G29320	.	.	.	1.43628	.	-2.01539	23.6193	5.903	15.5303	7.66433		Transducin/WD40 repeat-like superfamily protein
AT1G29470	.	.	-2.11683	1.69677	.	-2.20085	160.554	35.2253	111.557	37.0733		S-adenosyl-L-methionine-dependent methyltransferases superfamily protein
AT1G29940	.	.	-1.46868	.	.	-1.39275	12.36	4.74633	9.35833	4.456	NRPA2	nuclear RNA polymerase A2
AT1G29965	.	.	.	.	.	-1.3111	75.1203	30.4253	53.923	34.927	RPL18AA	Ribosomal protein L18ae/LX family protein
AT1G29980	.	.	-1.89946	1.91601	.	-2.7148	32.6953	4.967	18.0723	8.66867		choice-of-anchor C domain protein, putative (Protein of unknown function, DUF642)
AT1G30330	-1.8317	.	-2.22699	1.44839	.	-1.78152	39.3537	11.472	30.459	8.341	ARF6	auxin response factor 6
AT1G30570	.	.	-1.38162	1.47185	.	-1.80516	8.91367	2.55833	6.88267	3.403	HERK2	hercules receptor kinase 2
AT1G30690	.	.	.	.	.	-1.02591	22.9047	11.3157	16.749	10.9587	PATL4	Sec14p-like phosphatidylinositol transfer family protein
AT1G30960	.	.	-2.23736	.	.	-2.11467	9.70567	2.26167	6.20867	2.02633	ERG	GTP-binding family protein
AT1G31540	.	.	.	.	.	-1.51302	15.02	5.913	10.5273	6.971		Disease resistance protein (TIR-NBS-LRR class) family
AT1G31660	.	.	-1.38486	.	.	-1.38062	42.5433	16.4313	30.2947	16.2383		bystin-like protein
AT1G31970	.	.	.	.	.	-1.12094	109.43	50.5733	84.354	49.623	RH5,STRS1	DEA(D/H)-box RNA helicase family protein
AT1G32090	.	.	.	1.50271	.	-1.93701	6.55833	1.72467	4.74433	2.399		early-responsive to dehydration stress protein (ERD4)
AT1G32460	.	.	-1.20596	.	.	.	244.304	143.135	222.181	105.202		hypothetical protein
AT1G33760	-5.0721	.	-4.3762	6.72525	.	-5.98065	1.80867	0.026	2.994	0.0836667	ERF022	Integrase-type DNA-binding superfamily protein
AT1G33811	.	.	.	2.53224	.	-3.04908	4.247	0.490333	2.81833	1.511		GDSL-like Lipase/Acylhydrolase superfamily protein
AT1G35220	.	.	.	.	.	-1.03571	7.688	3.87267	6.511	3.46		FAM91 carboxy-terminus protein
AT1G35350	-1.89031	.	-2.19381	1.9452	.	-2.1967	23.584	5.179	19.2727	5.05067	PHO1-H8	EXS (ERD1/XPR1/SYG1) family protein
AT1G36940	-2.55419	.	-2.38496	5.29935	.	-5.0673	2.67	0.082	3.04467	0.549333		myotubularin-like protein
AT1G44780	.	.	.	.	.	-2.11102	3.828	0.886333	2.18733	1.35767		translation initiation factor
AT1G45130	.	.	.	2.24859	.	-2.51377	5.496	0.938	4.58333	2.361	BGAL5	beta-galactosidase 5
AT1G45180	-1.98012	.	-2.48858	2.09928	.	-2.54106	8.20333	1.411	5.89933	1.456		RING/U-box superfamily protein
AT1G47840	.	.	-2.55286	5.17304	.	-5.73034	2.93367	0.0526667	1.928	0.484	HXK3	hexokinase 3
AT1G48570	.	.	-1.35341	1.69187	.	-2.11905	33.9523	7.85667	24.7457	13.2363		zinc finger (Ran-binding) family protein
AT1G48920	.	.	.	.	.	-1.37745	457.183	176.849	310.581	211.734	NUCL1,NUC-L1	nucleolin like 1
AT1G49130	.	.	-2.46319	3.53571	.	-4.10071	5.79667	0.324333	3.73567	1.05567	BBX17	B-box type zinc finger protein with CCT domain-containing protein
AT1G49210	-3.35983	.	.	7.65181	.	.	1.65267	0	1.891	0.183667	ATL76	RING/U-box superfamily protein
AT1G50010	.	.	.	1.36781	.	-1.70246	89.668	27.6667	68.6307	39.3187	TUA2,TUBA4	tubulin alpha-2 chain
AT1G50840	.	.	.	.	.	-1.33988	18.458	7.33033	14.793	8.782	POLGAMMA2	polymerase gamma 2
AT1G50920	.	.	.	.	.	-1.03745	63.674	31.2037	48.8717	31.019		Nucleolar GTP-binding protein
AT1G51380	.	.	-2.25569	.	.	-1.86514	4.00833	1.12967	2.08167	0.848333	RH34	DEA(D/H)-box RNA helicase family protein
AT1G51620	.	.	-2.43367	.	.	.	2.26933	0.495	0.924667	0.404667		Protein kinase superfamily protein
AT1G51630	.	.	.	1.09586	.	-1.33603	45.9493	18.2897	38.0223	20.39	MSR2	O-fucosyltransferase family protein
AT1G51790	.	.	-2.27597	3.44677	.	-4.48569	2.231	0.093	1.04567	0.457667		Leucine-rich repeat protein kinase family protein
AT1G52140	.	.	.	1.85197	.	-1.99266	5.875	1.46067	5.09933	1.89767		Avr9/Cf-9 rapidly elicited protein
AT1G52930	.	.	-1.45184	1.49831	.	-2.08433	66.2217	15.6797	43.131	24.1513	BRIX1-2	Ribosomal RNA processing Brix domain protein
AT1G53250	.	.	.	.	.	-2.58276	5.48833	0.917	3.61133	2.14267		histone-lysine N-methyltransferase, H3 lysine-79 specific-like protein
AT1G53340	-4.24816	.	-3.88927	5.12393	.	-4.69887	0.874	0.03	1.13967	0.05		Cysteine/Histidine-rich C1 domain family protein
AT1G53430	.	.	-2.27915	.	.	-1.91313	8.61833	2.294	6.161	1.75333		Leucine-rich repeat transmembrane protein kinase
AT1G53840	.	.	.	.	.	-1.26934	44.2027	18.4657	39.8857	23.087	PME1	pectin methylesterase 1
AT1G55120	.	.	-1.76913	.	.	-1.4718	16.9067	6.137	11.478	5.10333	CWINV3,FRUCT5	beta-fructofuranosidase 5
AT1G55380	-2.73289	.	-2.66392	3.85673	.	-3.71549	1.57533	0.115667	1.69	0.242		Cysteine/Histidine-rich C1 domain family protein
AT1G55690	.	.	-2.0707	.	.	.	11.346	4.87667	7.06	2.71333	SFH13	Sec14p-like phosphatidylinositol transfer family protein
AT1G55900	.	.	.	.	.	-1.02229	24.0843	12.046	20.968	10.9827	TIM50	Haloacid dehalogenase-like hydrolase (HAD) superfamily protein
AT1G56110	.	.	-1.44112	.	.	-1.73221	117.777	35.643	75.6453	43.3473	NOP56	NOP56-like pre RNA processing ribonucleoprotein
AT1G56240	-2.8175	.	-3.07684	3.29471	.	-3.47117	1.90833	0.156	1.63067	0.243	PP2B13,PP2-B13	phloem protein 2-B13
AT1G56720	.	.	-2.05443	1.83672	.	-2.56894	14.393	2.42833	8.30033	3.46767		Protein kinase superfamily protein
AT1G57680	-1.58163	.	-1.58693	1.86348	.	-1.81962	158.414	45.4467	157.771	51.5533	Cand1	plasminogen activator inhibitor
AT1G57700	.	.	.	.	.	-1.58902	2.55333	0.855667	2.02067	0.862		Protein kinase superfamily protein
AT1G59710	.	.	-1.42888	1.14426	.	-1.36836	56.875	21.9507	47.986	21.639		actin cross-linking protein (DUF569)
AT1G59870	.	.	.	.	.	-1.43202	228.741	85.3137	190.534	121.196	ABCG36,PEN3	ABC-2 and Plant PDR ABC-type transporter family protein
AT1G59990	.	.	.	.	.	-1.49822	36.2777	12.9797	27.3563	16.9883	EMB3108,RH22	DEA(D/H)-box RNA helicase family protein
AT1G60060	-2.33087	.	-2.44785	2.40781	.	-2.45526	5.09067	0.999667	4.73267	0.960333		Serine/threonine-protein kinase WNK (With No Lysine)-like protein
AT1G60070	.	.	.	1.21196	.	-1.45519	26.793	9.80833	22.1403	13.2697		Adaptor protein complex AP-1, gamma subunit
AT1G60080	.	.	.	.	.	-1.13888	11.5037	5.243	8.77933	4.974		3'-5'-exoribonuclease family protein
AT1G60640	.	.	-1.74842	.	.	-1.56034	23.8963	7.878	13.4387	7.13533		stress response protein
AT1G60850	.	.	.	.	.	-1.13257	21.5403	9.94333	14.51	9.92667	ATRPAC42	DNA-directed RNA polymerase family protein
AT1G61640	.	.	-1.55164	1.28829	.	-1.38409	11.6403	4.48467	10.6063	3.94033		Protein kinase superfamily protein
AT1G61900	.	.	.	1.86583	.	-1.8767	33.0303	9.03467	31.8007	15.1037		hypothetical protein
AT1G62400	-2.04726	.	-2.2846	1.82576	.	-1.97972	2.51633	0.642667	2.18733	0.499	HT1	Protein kinase superfamily protein
AT1G62440	-2.75079	.	-2.49415	4.12944	.	-3.80135	1.00067	0.0746667	1.213	0.165	LRX2	leucine-rich repeat/extensin 2
AT1G62790	-2.00484	.	-2.11477	1.86179	.	-1.90875	287.435	80.016	268.25	66.4957		Bifunctional inhibitor/lipid-transfer protein/seed storage 2S albumin superfamily protein
AT1G63220	.	.	.	2.21752	.	-2.11486	20.2347	4.21433	18.897	7.25533		Calcium-dependent lipid-binding (CaLB domain) family protein
AT1G63250	.	.	-2.03993	.	.	-1.63057	5.42533	1.76533	4.05033	1.303	RH48	DEA(D/H)-box RNA helicase family protein
AT1G63680	.	.	.	1.29367	.	-1.59283	27.8543	9.33067	22.248	13.0537	ATMURE,MURE	ALBINO OR PALE-GREEN 13
AT1G63810	.	.	.	.	.	-1.60559	10.7697	3.60633	7.616	3.40733		nucleolar protein
AT1G63860	.	.	.	.	.	-1.84782	4.82933	1.345	3.21833	1.52667		Disease resistance protein (TIR-NBS-LRR class) family
AT1G63880	.	.	.	1.4906	.	-1.64161	36.1227	11.6847	32.0903	17.5657	RLM1B	Disease resistance protein (TIR-NBS-LRR class) family
AT1G64450	.	.	.	2.59199	.	-2.72736	4.10133	0.617667	3.59333	1.702		Glycine-rich protein family
AT1G64530	.	.	.	1.2749	.	-1.2899	3.823	1.564	3.69767	1.29667	NLP6	Plant regulator RWP-RK family protein
AT1G64600	.	.	-1.52415	.	.	-1.80635	12.5023	3.59733	7.41667	4.318		copper ion binding / methyltransferase
AT1G64880	.	.	.	.	.	-1.68018	35.079	11.0217	23.8853	13.777		Ribosomal protein S5 family protein
AT1G65620	.	.	.	2.36118	.	-2.84404	4.649	0.563333	3.44	1.542	AS2,LBD6	Lateral organ boundaries (LOB) domain family protein
AT1G65840	.	.	-2.1854	.	.	-1.51907	90.2507	31.653	51.667	19.7397	PAO4	polyamine oxidase 4
AT1G66160	-2.45221	.	-2.89218	1.36947	.	-1.73294	22.7327	6.84367	17.101	3.03233	CMPG1,PUB20	CYS, MET, PRO, and GLY protein 1
AT1G66480	-1.91894	.	-1.79311	2.25762	.	-2.0812	12.3073	2.93033	13.5243	3.557		plastid movement impaired 2
AT1G66520	.	.	.	1.80331	.	-1.86573	21.587	5.91367	20.079	9.96567	pde194	formyltransferase
AT1G67560	.	.	.	.	.	-1.63506	12.476	4.04567	10.827	5.662	LOX6	PLAT/LH2 domain-containing lipoxygenase family protein
AT1G67950	.	.	-1.36768	.	.	.	23.6107	11.991	16.8897	9.026		RNA-binding (RRM/RBD/RNP motifs) family protein
AT1G68060	.	.	-1.68819	.	.	-1.70953	33.027	10.157	22.9907	10.245	MAP70-1,MAP70.1	microtubule-associated proteins 70-1
AT1G68330	-2.81024	.	-3.02541	4.34798	.	-4.49334	2.48633	0.106	2.16033	0.316		membrane-associated kinase regulator
AT1G68560	.	.	.	.	.	-1.48353	35.012	12.6147	25.662	16.4037	XYL1	alpha-xylosidase 1
AT1G68870	.	.	.	1.58086	.	-1.87346	17.1067	4.65933	13.6177	7.86667	ATSOFL2,SOFL2	SOB five-like 2
AT1G68990	.	.	.	1.70504	.	-2.06709	12.2247	2.99333	9.382	4.59867	MGP3	male gametophyte defective 3
AT1G69070	.	.	.	.	.	-1.24655	13.54	5.79333	8.94533	4.25733		nucleolar-like protein
AT1G69200	.	.	.	.	.	-1.38268	34.0057	13.138	22.838	11.8023	FLN2	fructokinase-like protein
AT1G69900	-1.86264	.	.	2.74635	.	-2.50936	4.29	0.748667	4.91633	1.33067		Actin cross-linking protein
AT1G70070	.	.	.	.	.	-1.50668	20.728	7.35133	17.1793	9.53333	EMB25,ISE2	DEAD/DEAH box helicase
AT1G70100	.	.	.	1.8432	.	-2.134	15.1883	3.352	12.23	5.56867		neurofilament heavy protein
AT1G70200	.	.	.	.	.	-1.37252	53.684	20.8723	36.781	22.3583		RNA-binding (RRM/RBD/RNP motifs) family protein
AT1G70520	.	.	.	.	.	-1.55001	17.2083	5.91833	12.2433	6.47733	CRK2	cysteine-rich RLK (RECEPTOR-like protein kinase) 2
AT1G70990	.	.	-8.33534	.	.	-8.15123	2.21067	0	0.956	0		proline-rich family protein
AT1G71970	.	.	.	1.32304	.	-1.42392	30.8653	11.5147	27.8343	12.935		hypothetical protein
AT1G72150	-1.76275	.	-2.12564	1.2936	.	-1.5866	561.494	187.666	447.811	128.589	PATL1	PATELLIN 1
AT1G72360	-2.1994	.	-2.65756	1.63021	.	-2.04207	31.849	8.024	23.519	5.141	ERF73,HRE1	Integrase-type DNA-binding superfamily protein
AT1G72410	.	.	.	1.80292	.	-2.23619	5.97667	1.27233	4.324	2.17067		COP1-interacting protein-like protein
AT1G72440	.	.	-1.97273	.	.	-1.92747	19.226	5.096	11.5297	4.898	EDA25	CCAAT-binding factor
AT1G72790	.	.	.	1.52457	.	-1.62045	23.281	7.57	21.1623	9.646		hydroxyproline-rich glycoprotein family protein
AT1G72970	.	.	-1.63805	1.45972	.	-2.81351	10.2333	1.48433	3.87433	3.27133	HTH	Glucose-methanol-choline (GMC) oxidoreductase family protein
AT1G74675	.	.	-3.86655	.	.	-4.89398	2.56667	0.0896667	1.39633	0.199667		transmembrane protein
AT1G74750	.	.	-1.716	.	.	-1.09167	8.39533	3.89367	7.33933	2.57633		Pentatricopeptide repeat (PPR) superfamily protein
AT1G74890	-3.82177	.	-4.03877	4.05209	.	-4.17628	1.81633	0.0783333	1.582	0.0933333	ARR15	response regulator 15
AT1G75220	.	.	.	1.32186	.	-1.15945	84.0637	37.7593	91.0643	40.9157	ERDL6	Major facilitator superfamily protein
AT1G75310	.	.	-2.36852	.	.	-2.11355	3.654	0.846	1.98533	0.7	AUL1	auxin-like 1 protein
AT1G75680	.	.	-1.5421	1.12764	.	-1.49359	59.9937	21.4093	45.38	20.5253	AtGH9B7,GH9B7	glycosyl hydrolase 9B7
AT1G75785	.	.	.	.	.	-4.17635	3.56567	0.2	0.79	0.736333		protein TUB21
AT1G76340	.	.	-1.36248	.	.	.	16.1417	9.12733	14.1313	6.244	GONST3	golgi nucleotide sugar transporter 3
AT1G76880	.	.	-1.37491	1.25434	.	-1.42144	34.8633	13.0763	30.2617	13.3693		Duplicated homeodomain-like superfamily protein
AT1G77030	.	.	.	.	.	-1.51264	12.8063	4.526	9.74933	5.02733	RH29	putative DEAD-box ATP-dependent RNA helicase 29
AT1G77460	.	.	.	2.31	.	-3.06674	2.846	0.335667	1.654	0.775333	CSI3	CELLULOSE SYNTHASE INTERACTIVE 3
AT1G77670	.	.	-1.24311	1.69077	.	-1.89402	69.683	18.8153	59.0433	29.3207		Pyridoxal phosphate (PLP)-dependent transferases superfamily protein
AT1G77870	.	.	.	.	.	-2.27579	1.90533	0.383	1.52	0.476333	MUB5	membrane-anchored ubiquitin-fold protein 5 precursor
AT1G78040	.	.	.	1.52426	.	-1.62633	1908.1	591.532	1693.45	771.871		Pollen Ole e 1 allergen and extensin family protein
AT1G78240	-1.72975	.	-2.04334	1.24561	.	-1.49181	64.2793	22.7467	52.5153	15.741	QUA2,TSD2	S-adenosyl-L-methionine-dependent methyltransferases superfamily protein
AT1G79150	.	.	-1.95889	.	.	-1.68345	9.54833	2.99767	5.782	2.441		binding protein
AT1G79700	.	.	.	1.60089	.	.	7.98333	3.639	10.5113	4.07067	WRI4	Integrase-type DNA-binding superfamily protein
AT1G79720	.	.	-1.53374	2.00769	.	-2.20695	24.8383	5.416	21.145	8.53133		Eukaryotic aspartyl protease family protein
AT1G79770	-3.71114	.	-3.19182	7.76839	.	-7.29244	0.950333	0	1.386	0.101667		CASP-like protein (DUF1677)
AT1G79990	.	.	-1.64747	1.17541	.	-1.34742	48.7707	19.277	42.4567	15.605		coatomer subunit beta-2
AT1G80270	.	.	-1.94448	2.02256	.	-2.70688	21.283	3.33933	13.1017	5.51433	PPR596	PENTATRICOPEPTIDE REPEAT 596
AT1G80410	.	.	.	.	.	-1.21048	36.391	15.829	29.4683	15.478	EMB2753	tetratricopeptide repeat (TPR)-containing protein
AT1G80750	.	.	.	.	.	-1.2666	53.5307	22.379	38.889	21.4983	RPL7A	Ribosomal protein L30/L7 family protein
AT2G01190	-1.39799	.	-1.53349	1.26662	.	-1.34792	46.8627	18.4897	43.1203	16.0837	PDE331	Octicosapeptide/Phox/Bem1p family protein
AT2G02070	.	.	-1.1643	1.84663	.	-1.95638	46.7297	12.1027	42.29	20.7227	IDD5	indeterminate(ID)-domain 5
AT2G02170	.	.	-1.69726	.	.	-2.36603	11.4867	2.235	5.74	3.54033		Remorin family protein
AT2G02450	.	.	.	1.55936	.	-1.97279	12.5557	3.25633	9.288	4.28167	LOV1,NAC035	NAC domain containing protein 35
AT2G04030	.	.	.	.	.	-1.48603	294.375	104.624	233.557	136.055	CR88,HSP90-5	Chaperone protein htpG family protein
AT2G15090	-2.64438	.	-3.89037	9.15556	.	-10.4464	4.45567	0	1.91267	0.3	KCS8	3-ketoacyl-CoA synthase 8
AT2G15690	.	.	.	.	.	-1.04699	21.0057	10.217	16.768	10.128	PCMP-H66	Tetratricopeptide repeat (TPR)-like superfamily protein
AT2G16250	.	.	.	1.76866	.	-1.70426	4.30667	1.35067	4.427	1.58767		Leucine-rich repeat protein kinase family protein
AT2G16280	-1.73835	.	-1.9483	1.03048	.	-1.18601	117.519	51.833	102.85	30.2593	KCS9	3-ketoacyl-CoA synthase 9
AT2G17550	.	.	.	.	.	-1.12681	12.419	5.711	11.471	4.49567	TRM26	RB1-inducible coiled-coil protein
AT2G18220	.	.	.	.	.	-1.90609	11.0517	2.967	7.00833	2.734		Noc2p family
AT2G18290	.	.	.	1.66157	.	-1.7683	70.981	20.9253	64.1207	33.5423	APC10	anaphase promoting complex 10
AT2G18330	.	.	-1.70151	.	.	-1.18783	12.9117	5.70667	8.72233	3.952		AAA-type ATPase family protein
AT2G18860	.	.	-1.68107	1.57344	.	-1.99731	80.8567	20.3883	58.215	24.7267		Syntaxin/t-SNARE family protein
AT2G18900	.	.	-1.52446	1.25415	.	-1.68569	19.4287	6.083	14.1567	6.72767		Transducin/WD40 repeat-like superfamily protein
AT2G19385	.	.	.	.	.	-1.45625	19.3923	7.11067	15.0893	6.89367		zinc ion binding protein
AT2G19690	.	.	.	2.11484	.	-2.43408	14.6107	3.05767	11.4033	5.57367	PLA2-BETA	phospholipase A2-beta
AT2G19870	.	.	-1.61472	.	.	-1.3664	30.991	12.1083	22.7903	10.1123		tRNA/rRNA methyltransferase (SpoU) family protein
AT2G20190	.	.	.	.	.	-1.21769	17.2167	7.45333	14.374	7.987	CLASP	CLIP-associated protein
AT2G20710	.	.	.	.	.	-2.00859	5.722	1.43333	3.36967	2.00167		Tetratricopeptide repeat (TPR)-like superfamily protein
AT2G21080	.	.	.	1.93836	.	-2.0892	3.59567	0.843667	3.14133	1.45433		Ras guanine nucleotide exchange factor K
AT2G21380	.	.	.	.	.	-1.9183	12.912	3.44	8.82667	3.65733	KIN7M	Kinesin motor family protein
AT2G21440	.	.	.	.	.	-1.28247	12.9683	5.37433	9.33167	5.02867		RNA-binding (RRM/RBD/RNP motifs) family protein
AT2G22170	.	.	.	.	.	-1.60175	76.3267	25.2023	49.2363	28.091	PLAT2	Lipase/lipooxygenase, PLAT/LH2 family protein
AT2G22400	.	.	.	1.37858	.	-1.82236	32.4513	9.232	23.469	13.7653		S-adenosyl-L-methionine-dependent methyltransferases superfamily protein
AT2G22890	.	.	.	3.41882	.	-3.72863	2.59767	0.171333	2.01233	0.880667	FAD4L2	Kua-ubiquitin conjugating enzyme hybrid localization domain-containing protein
AT2G23100	-2.11913	.	-2.30902	1.73533	.	-1.83913	4.76433	1.328	4.309	0.944333		Cysteine/Histidine-rich C1 domain family protein
AT2G23460	.	.	.	1.51946	.	-1.53274	25.5927	8.88767	24.796	10.01	XLG1	extra-large G-protein 1
AT2G23770	.	.	.	2.71945	.	-2.88246	4.06767	0.555333	3.52533	1.52833	LYK4	protein kinase family protein / peptidoglycan-binding LysM domain-containing protein
AT2G24050	-1.42855	.	-1.88966	1.53884	.	-1.93692	39.32	10.3233	29.2103	10.5737	eIFiso4G2,EIF(ISO)4G2	MIF4G domain-containing protein / MA3 domain-containing protein
AT2G24120	.	.	.	.	.	-1.12076	23.189	10.7473	18.114	11.5563	RPOT3,SCA3	DNA/RNA polymerases superfamily protein
AT2G24600	.	.	-1.37207	.	.	-2.3935	37.5337	7.31133	17.6353	14.259		Ankyrin repeat family protein
AT2G25220	.	.	.	2.77083	.	-2.47818	2.21467	0.403667	2.58367	0.873667		Protein kinase superfamily protein
AT2G25770	.	.	-3.21844	.	.	-3.77609	2.16767	0.168	1.46467	0.239		Polyketide cyclase/dehydrase and lipid transport superfamily protein
AT2G25800	.	.	.	1.39409	.	-1.548	28.7337	9.877	25.1597	12.8397		elongation factor Ts (DUF810)
AT2G26170	.	.	.	1.50783	.	-1.73799	24.9393	7.51533	20.725	10.7993	CYP711A1	cytochrome P450, family 711, subfamily A, polypeptide 1
AT2G26250	.	.	.	.	.	-1.02657	141.128	69.5593	124.45	67.078	FDH,KCS10	3-ketoacyl-CoA synthase 10
AT2G26640	.	.	.	1.84515	.	-1.97805	17.935	4.55733	15.8957	7.322	KCS11	3-ketoacyl-CoA synthase 11
AT2G27050	-1.38075	.	-1.59004	1.21852	.	-1.35699	43.068	16.893	38.0757	14.2703	EIL1	ETHYLENE-INSENSITIVE3-like 1
AT2G27840	.	.	.	1.12823	.	-1.57453	102.941	33.064	72.571	39.49	HDT4	histone deacetylase-related / HD-like protein
AT2G28450	.	.	.	1.52613	.	-1.78515	10.968	3.211	8.98767	5.04967		zinc finger (CCCH-type) family protein
AT2G28600	.	.	.	.	.	-1.62586	23.008	7.50167	17.5837	7.93567		P-loop containing nucleoside triphosphate hydrolases superfamily protein
AT2G29050	.	.	.	1.5753	.	-1.59297	9.627	3.17867	9.13933	4.346	RBL1	RHOMBOID-like 1
AT2G29510	.	.	.	1.7644	.	-2.13399	14.715	3.37767	11.1717	5.68767		hypothetical protein (DUF3527)
AT2G29550	-1.38109	.	-1.90254	1.47808	.	-1.93508	72.4047	19.022	51.327	19.2917	TUB7,TUBB7	tubulin beta-7 chain
AT2G30540	.	.	-2.19053	.	.	-1.35149	19.2177	7.54967	10.422	4.16733	GRXS9	Thioredoxin superfamily protein
AT2G30575	.	.	-1.75963	.	.	.	4.24933	2.061	3.51533	1.23	GAUT5,LGT5	los glycosyltransferase 5
AT2G30615	-3.17516	.	-3.76525	3.06479	.	-3.57011	3.71733	0.317667	2.559	0.273		F-box/LRR protein
AT2G30970	.	.	-1.33041	1.43084	.	-1.59968	140.032	45.4553	121.9	55.079	ASP1	aspartate aminotransferase 1
AT2G30990	.	.	-2.04224	1.74566	.	-2.05187	18.651	4.52167	14.8217	4.52567		arginine N-methyltransferase, putative (DUF688)
AT2G31070	-1.25298	.	-1.34639	1.60053	.	-1.64165	65.4353	21.0473	61.9097	25.5377	TCP10	TCP domain protein 10
AT2G31340	.	.	.	.	.	-1.23432	4.26133	1.82233	3.35167	1.703	emb1381	embryo defective 1381
AT2G31360	-1.31175	.	-1.39868	1.52423	.	-1.55869	184.553	62.8293	174.558	69.362	ADS2	16:0delta9 desaturase 2
AT2G31750	-1.67138	.	.	1.92231	.	-1.47332	64.737	23.4197	85.4677	26.5847	UGT74D1	UDP-glucosyl transferase 74D1
AT2G32220	.	.	.	1.25624	.	-1.65811	89.4023	28.3963	65.8063	40.6907	RPL27A	Ribosomal L27e protein family
AT2G32390	.	.	-1.87004	2.15919	.	-2.27911	6.586	1.34967	6.061	1.80633	GLR3.5	glutamate receptor 3.5
AT2G32450	.	.	.	.	.	-1.30864	7.70633	3.13467	6.95233	2.95767		Calcium-binding tetratricopeptide family protein
AT2G33210	.	.	-1.81997	.	.	-1.39423	42.6573	16.2917	32.5987	12.0763	HSP60-2	heat shock protein 60-2
AT2G34260	.	.	.	1.57707	.	-2.06708	29.297	6.84633	20.3197	12.5427	WDR55	transducin family protein / WD-40 repeat family protein
AT2G34640	.	.	.	.	.	-2.0842	38.158	9.06833	25.356	15.29	PTAC12	plastid transcriptionally active 12
AT2G34750	.	.	.	.	.	-1.09468	57.3967	27.0363	48.0027	29.915		RNA polymerase I specific transcription initiation factor RRN3 protein
AT2G34770	.	.	.	1.71839	.	-1.85319	180.765	50.1623	159.475	70.0637	FAH1	fatty acid hydroxylase 1
AT2G34930	.	.	.	2.02097	.	-1.67147	7.605	2.39467	9.50967	3.00967		disease resistance family protein / LRR family protein
AT2G35190	.	.	-2.09166	.	.	-1.27972	14.3667	5.93433	10.897	3.34433	NPSN11	Putative plant snare 11
AT2G35930	-2.70046	.	-2.65049	2.07984	.	-1.95031	8.16533	2.10567	8.70267	1.27167	PUB23	plant U-box 23
AT2G37025	-2.18149	.	-2.71396	2.10185	.	-2.5563	2.48067	0.457333	1.72467	0.362667	TRFL8	TRF-like 8
AT2G37230	.	.	.	.	.	-1.50272	9.877	3.50567	7.31733	4.299		Tetratricopeptide repeat (TPR)-like superfamily protein
AT2G37540	.	.	.	1.69459	.	-1.81359	160.642	48.0363	144.834	77.479		NAD(P)-binding Rossmann-fold superfamily protein
AT2G37690	.	.	-1.52312	1.72018	.	-2.07275	21.5167	5.14867	16.48	7.458		phosphoribosylaminoimidazole carboxylase, putative / AIR carboxylase
AT2G37990	.	.	.	.	.	-1.09912	86.4047	40.5337	61.3537	38.496		ribosome biogenesis regulatory protein (RRS1) family protein
AT2G38170	-1.2774	.	.	1.37712	.	.	819.043	418.475	1053.11	426.886	CAX1	cation exchanger 1
AT2G38195	.	.	-4.41789	.	.	-3.72185	0.968667	0.0706667	0.806	0.0423333	APD4	RING/U-box superfamily protein
AT2G38280	.	.	-2.09547	1.58352	.	-2.06437	42.9373	10.351	30.3147	10.0547	AMPD,FAC1	AMP deaminase, putative / myoadenylate deaminase
AT2G38290	.	.	.	1.50566	.	-1.45134	69.5147	25.451	69.6127	38.2153	AMT2	ammonium transporter 2
AT2G38320	.	.	.	3.34983	.	-3.71652	2.11667	0.146333	1.48733	0.556333	TBL34	TRICHOME BIREFRINGENCE-LIKE 34
AT2G38650	.	.	-1.60556	.	.	-1.41743	35.083	13.2557	29.5553	11.5153	GAUT7	galacturonosyltransferase 7
AT2G38960	.	.	.	.	.	-1.39736	14.585	5.58233	11.4503	6.42267	ERO2	endoplasmic reticulum oxidoreductins 2
AT2G39180	-1.94244	2.70514	-2.14287	4.67812	.	-4.83291	3.46267	0.121667	3.04767	0.786333	CCR2	CRINKLY4 related 2
AT2G39560	-2.37127	.	-2.50625	3.35977	.	-3.43304	5.08	0.460333	4.704	0.894667		Putative membrane lipoprotein
AT2G40610	.	.	.	8.59557	.	.	2.511	0	2.06467	0.397667	EXPA8	expansin A8
AT2G40660	.	.	.	.	.	-1.13829	34.1477	15.591	23.567	15.017		Nucleic acid-binding, OB-fold-like protein
AT2G41100	-1.29289	.	-2.30401	1.47705	.	-2.41403	418.692	79.884	212.865	84.3447	CML12,TCH3	Calcium-binding EF hand family protein
AT2G41700	.	.	.	1.60344	.	-1.87911	18.5417	5.07267	15.0757	6.607	ABCA1	ATP-binding cassette A1
AT2G41770	.	.	.	1.42448	.	-1.53246	18.725	6.5	16.8807	9.126	STL1	transmembrane protein, putative (DUF288)
AT2G41830	-1.99233	.	-2.29816	1.45494	.	-1.69406	6.25333	2.008	5.027	1.37667		Uncharacterized protein
AT2G42300	.	.	.	1.78948	.	-1.84465	20.2277	5.83067	19.1797	9.67367	BHLH48	basic helix-loop-helix (bHLH) DNA-binding superfamily protein
AT2G42710	.	.	.	1.67021	.	-1.91889	25.968	6.89867	21.443	11.0837		Ribosomal protein L1p/L10e family
AT2G43110	.	.	.	.	.	-2.3362	17.0643	3.29633	9.48267	6.03		U3 containing 90S pre-ribosomal complex subunit
AT2G45080	.	.	.	.	.	-5.40226	1.42233	0.0223333	1.33433	0.281333	cycp3;1,CYCU2-1	cyclin p3;1
AT2G45160	.	.	-1.28211	1.61826	.	-1.65932	55.9097	17.7453	52.774	22.8143	HAM1,SCL27	GRAS family transcription factor
AT2G45800	.	.	.	2.9913	.	-2.5834	1.61433	0.265	2.06733	0.34	PLIM2a	GATA type zinc finger transcription factor family protein
AT3G01160	.	.	.	.	.	-1.54095	11.151	3.85733	7.35	4.722		pre-rRNA-processing ESF1-like protein
AT3G01810	.	.	.	2.40357	.	-2.86149	5.419	0.725	3.82033	1.74467		EEIG1/EHBP1 protein amino-terminal domain protein
AT3G02250	.	.	.	.	.	-1.12183	27.0767	12.5057	23.0087	11.7517		O-fucosyltransferase family protein
AT3G02350	.	.	-1.45132	1.05386	.	-1.27273	92.2963	38.3537	77.2807	33.6077	GAUT9	galacturonosyltransferase 9
AT3G02380	.	.	-1.48124	1.44058	.	-1.71933	5.455	1.673	4.394	1.938	COL2	CONSTANS-like 2
AT3G02760	.	.	.	.	.	-1.2172	17.866	7.99133	13.2653	8.30567		Class II aaRS and biotin synthetases superfamily protein
AT3G03000	.	.	.	1.9507	.	-1.65481	27.2493	8.646	32.2683	14.1	CML18	EF hand calcium-binding protein family
AT3G03060	.	.	-2.07522	.	.	-1.72342	9.64567	2.94167	6.06967	2.278		P-loop containing nucleoside triphosphate hydrolases superfamily protein
AT3G03850	.	.	-2.44401	.	.	-3.64406	4.482	0.377333	2.4	0.829	SAUR26	SAUR-like auxin-responsive protein family
AT3G04290	.	.	-9.26338	.	.	-5.97032	2.234	0.0343333	0.178	0	LTL1	Li-tolerant lipase 1
AT3G04770	.	.	-1.98453	1.3754	.	-2.04749	20.773	4.99033	12.405	5.33667	RPSAb	40s ribosomal protein SA B
AT3G04910	.	.	-1.54644	1.18915	.	-1.39067	63.6793	23.8707	53.456	21.942	WNK1	with no lysine (K) kinase 1
AT3G05060	.	.	.	.	.	-1.6996	58.1107	18.006	36.9917	25.9807	NOP5-2	NOP56-like pre RNA processing ribonucleoprotein
AT3G05320	-2.35502	.	-2.52655	1.80091	.	-1.91618	14.3053	4.15633	12.8693	2.57933		O-fucosyltransferase family protein
AT3G06020	.	.	-2.60247	3.09101	.	-3.82991	2.00733	0.149	1.17233	0.297	FAF4	FANTASTIC four-like protein (DUF3049)
AT3G06060	.	.	-1.41152	1.36385	.	-1.49908	38.1063	13.6763	34.4813	14.3063	TSC10A	NAD(P)-binding Rossmann-fold superfamily protein
AT3G06530	.	.	.	.	.	-1.69323	6.08033	1.924	4.26433	1.537		ARM repeat superfamily protein
AT3G06990	.	.	-6.00212	.	.	-7.84488	0.918667	0	0.588	0.0103333		Cysteine/Histidine-rich C1 domain family protein
AT3G07000	-5.17317	.	-5.92739	5.75194	.	-6.44925	1.177	0.00733333	0.720333	0.0256667		Cysteine/Histidine-rich C1 domain family protein
AT3G07010	.	.	.	1.59858	.	-1.84499	12.4417	3.50733	10.0497	4.58067		Pectin lyase-like superfamily protein
AT3G07050	.	.	.	.	.	-1.59379	37.1087	12.386	23.588	11.489	NSN1	GTP-binding family protein
AT3G07195	.	.	.	1.84667	.	-2.22547	16.475	3.54367	12.1693	5.298		RPM1-interacting protein 4 (RIN4) family protein
AT3G07320	.	.	.	2.87963	.	-2.94847	3.57467	0.457667	3.28433	1.458		O-Glycosyl hydrolases family 17 protein
AT3G07340	-1.77072	.	.	2.75385	.	-2.53354	5.18333	0.896	5.89867	1.67033	BHLH62	basic helix-loop-helix (bHLH) DNA-binding superfamily protein
AT3G07540	-2.12271	.	-2.93266	4.1302	.	-4.87342	4.329	0.146667	2.50433	0.556333	FH10	Actin-binding FH2 (formin homology 2) family protein
AT3G08670	-1.94572	.	-2.33669	1.10384	.	-1.42962	24.941	9.3	19.4273	4.90967		serine/arginine repetitive matrix-like protein
AT3G09580	.	.	.	1.66504	.	-1.4389	19.074	7.06033	21.63	10.4207		FAD/NAD(P)-binding oxidoreductase family protein
AT3G09680	.	.	.	.	.	-3.92241	4.007	0.243	1.82933	0.622	RPS23A	Ribosomal protein S12/S23 family protein
AT3G09820	.	.	-1.35407	.	.	-1.31209	523.878	211.765	409.613	203.792	ADK1	adenosine kinase 1
AT3G10110	.	.	.	1.44536	.	-1.81201	26.708	7.438	20.0857	10.5243	MEE67,TIM22-1	Mitochondrial import inner membrane translocase subunit Tim17/Tim22/Tim23 family protein
AT3G10530	.	.	-2.16629	.	.	-2.07465	19.8337	4.75667	13.206	4.40067		Transducin/WD40 repeat-like superfamily protein
AT3G10610	.	.	.	1.4634	.	-1.90425	96.7063	25.9147	69.3617	45.631	RPS17C	Ribosomal S17 family protein
AT3G11402	-3.2881	.	-4.23707	6.65822	.	-7.54694	3.77267	0.0186667	1.99	0.195333		Cysteine/Histidine-rich C1 domain family protein
AT3G11540	.	.	.	.	.	-1.08955	24.545	12.122	21.2553	9.46533	SPY	Tetratricopeptide repeat (TPR)-like superfamily protein
AT3G11710	.	.	-1.52956	.	.	.	83.253	44.1353	61.052	28.8913	ATKRS-1	lysyl-tRNA synthetase 1
AT3G12270	.	.	-1.53048	1.68766	.	-2.0831	16.624	3.948	12.3927	5.72933	PRMT3	protein arginine methyltransferase 3
AT3G12340	.	.	.	.	.	-1.52571	7.40233	2.60633	4.47233	2.83967	FKBP43	FKBP-like peptidyl-prolyl cis-trans isomerase family protein
AT3G13190	.	.	.	2.02813	.	-2.54558	9.123	1.60233	6.38567	3.516		WEB family protein (DUF827)
AT3G13230	.	.	.	1.18233	.	-1.67325	69.8893	21.853	48.7567	27.6937		RNA-binding KH domain-containing protein
AT3G14120	.	.	.	1.6021	.	-1.79372	6.931	2.01233	5.93967	3.137	NUP107	nuclear pore complex protein
AT3G14230	.	.	-1.15869	.	.	.	145.24	91.3363	143.626	65.4553	RAP2-2,RAP2.2	related to AP2 2
AT3G14790	.	.	-1.75729	.	.	-1.30675	28.9697	11.7347	23.7287	8.554	RHM3	rhamnose biosynthesis 3
AT3G14900	.	.	-2.018	.	.	.	11.885	4.71467	7.20033	2.91467	EMB3120	hypothetical protein
AT3G15060	-1.93997	.	-2.16417	1.51931	.	-1.69457	66.0327	20.5313	56.9597	14.654	RABA1g	RAB GTPase homolog A1G
AT3G15170	.	.	-6.65396	.	.	-4.24289	2.05967	0.108333	1.13	0.0256667	CUC1,NAC054	NAC (No Apical Meristem) domain transcriptional regulator superfamily protein
AT3G15680	.	.	.	.	.	-1.78733	14.814	4.34467	9.36633	6.68467		Ran BP2/NZF zinc finger-like superfamily protein
AT3G16000	.	.	.	.	.	-1.81042	22.5047	6.46833	14.7357	10.4097	MFP1	MAR binding filament-like protein 1
AT3G16620	.	.	.	1.90441	.	-2.11426	2.348	0.54	1.97933	0.837667	TOC120	translocon outer complex protein 120
AT3G16780	.	.	-1.3412	1.24479	.	-1.67913	153.218	48.0733	110.596	60.2643	RPL19B	Ribosomal protein L19e family protein
AT3G16810	.	.	-1.6417	.	.	-1.94465	13.9373	3.65267	9.21067	4.45133	APUM24,PUM24	pumilio 24
AT3G17580	.	.	.	.	.	-4.53475	4.071	0.173333	1.82233	0.994667		SsrA-binding protein
AT3G17830	.	.	-1.95573	1.78614	.	-2.22718	12.4423	2.67833	8.99867	3.18367		Molecular chaperone Hsp40/DnaJ family protein
AT3G17970	.	.	.	.	.	-1.19497	30.918	13.5917	26.072	14.2803	OEP64,TOC64-III	translocon at the outer membrane of chloroplasts 64-III
AT3G18130	.	.	-1.63012	1.8123	.	-2.34087	156.462	31.028	106.03	50.429	RACK1C,RACK1C_AT	receptor for activated C kinase 1C
AT3G18360	.	.	-2.91663	.	.	-3.12585	2.594	0.267333	2.37633	0.378333	VQ20	VQ motif-containing protein
AT3G18600	.	.	-1.67968	1.86294	.	-2.4518	39.6677	7.31567	26.0063	12.3587	RH51	P-loop containing nucleoside triphosphate hydrolases superfamily protein
AT3G19130	.	.	-1.55434	1.17924	.	-1.57944	93.2137	31.339	68.871	31.5233	RBP47B	RNA-binding protein 47B
AT3G19360	.	.	.	.	.	-1.74722	9.44733	2.73233	6.34833	3.254		Zinc finger (CCCH-type) family protein
AT3G19440	.	.	-1.56519	1.79538	.	-2.29317	10.2353	2.10367	7.09333	3.43233		Pseudouridine synthase family protein
AT3G19570	.	.	.	1.86799	.	-2.05014	6.90167	1.72867	5.90833	2.99367	SCO3	SNOWY COTYLEDON protein (DUF566)
AT3G20440	.	.	.	1.80248	.	-2.40373	10.3683	2.017	6.84033	3.28433	EMB2729,SBE3	Alpha amylase family protein
AT3G20540	.	.	.	1.58635	.	-1.97742	10.999	2.84567	8.27767	4.27933	POLGAMMA1	polymerase gamma 1
AT3G21190	.	.	-1.57198	1.34205	.	-1.76259	42.5677	12.5613	30.8777	14.2223	MSR1	O-fucosyltransferase family protein
AT3G21200	.	.	.	.	.	-1.20151	86.0523	37.5213	71.1383	44.401	GLUTRBP,PGR7	proton gradient regulation 7
AT3G21300	.	.	.	.	.	-1.39722	14.1173	5.38933	10.064	5.60967		RNA methyltransferase family protein
AT3G21460	.	.	-1.98301	1.85567	.	-2.36503	25.3803	4.88633	17.1293	6.39033	GRXS10	Glutaredoxin family protein
AT3G21540	.	.	.	.	.	-1.6523	8.74867	2.80467	6.37167	2.75467		transducin family protein / WD-40 repeat family protein
AT3G22125	-2.80909	.	-3.61464	4.83084	.	-5.55539	3.33667	0.088	1.98633	0.273667		transmembrane protein
AT3G22310	.	.	-1.62164	1.16781	.	-1.6211	36.39	11.903	25.9253	11.7583	PMH1,RH9	putative mitochondrial RNA helicase 1
AT3G23070	.	.	.	.	.	-1.42584	10.5037	3.93933	7.53633	4.892	CFM3A	CRM family member 3A
AT3G23590	-1.70593	.	-1.90676	.	.	-1.1839	15.9563	7.06633	14.2633	4.24267	MED33A,RFR1	REF4-related 1
AT3G23620	.	.	-1.33541	1.11268	.	-1.55542	83.498	28.5287	60.075	32.9923		Ribosomal RNA processing Brix domain protein
AT3G23750	-1.72167	.	-1.9283	1.33625	.	-1.4874	33.839	12.1407	29.7567	8.852	TMK4	Leucine-rich repeat protein kinase family protein
AT3G23810	-1.39502	.	-1.85564	1.23362	.	-1.62972	264.754	85.9687	195.524	72.8627	SAHH2	S-adenosyl-l-homocysteine (SAH) hydrolase 2
AT3G23990	.	.	.	.	.	-1.19743	55.4857	24.3127	47.8667	27.5817	CPN60,HSP60	heat shock protein 60
AT3G24080	.	.	.	.	.	-1.32881	30.309	12.165	21.535	12.6127		KRR1 family protein
AT3G25730	.	3.00974	.	4.56288	.	-4.62134	2.577	0.113	2.43467	0.836667	ARF14,EDF3	ethylene response DNA binding factor 3
AT3G25900	-2.58529	.	-2.65009	.	.	.	3.48533	1.43467	3.52067	0.584333	HMT-1	Homocysteine S-methyltransferase family protein
AT3G27170	.	.	-2.34029	.	.	.	7.98433	3.07467	5.322	1.569	CLC-B	chloride channel B
AT3G27510	-4.8038	.	-4.99474	5.22598	.	-5.32838	2.82933	0.0596667	2.539	0.078		Cysteine/Histidine-rich C1 domain family protein
AT3G27550	.	.	-2.10576	.	.	-1.33186	7.85767	3.15233	4.741	1.88967		RNA-binding CRS1 / YhbY (CRM) domain protein
AT3G27770	-1.47014	.	-1.41903	1.3882	.	-1.27705	124.136	52.7547	130.685	45.778		plant/protein
AT3G28345	.	.	-2.8629	2.21504	.	-2.06404	0.988667	0.236667	1.07933	0.129333	ABCB15	ABC transporter family protein
AT3G28630	.	.	.	2.19513	.	-2.55304	4.10833	0.697333	3.05333	1.09667		actin cross-linking protein, putative (DUF569)
AT3G28650	.	2.95603	.	4.29649	.	-4.79812	3.31767	0.126	2.28367	0.923333		Cysteine/Histidine-rich C1 domain family protein
AT3G29670	.	.	.	2.5122	.	-2.49984	5.82767	1.01567	5.649	2.31233	PMAT2	HXXXD-type acyl-transferase family protein
AT3G29810	-2.41375	.	-1.92014	2.28773	.	-1.73971	5.99367	1.80233	8.54233	1.56533	COBL2,COBL3	COBRA-like protein 2 precursor
AT3G30180	-1.8989	.	-1.9503	2.19237	.	-2.16326	17.176	3.849	17.026	4.41567	BR6OX2,CYP85A2	brassinosteroid-6-oxidase 2
AT3G43600	.	.	.	2.27309	.	-2.40666	5.048	0.958667	4.54367	2.22467	AAO2	aldehyde oxidase 2
AT3G44750	.	.	-1.61096	1.33817	.	-2.11646	117.767	26.3643	67.59	38.7647	HDA3,HDT1	histone deacetylase 3
AT3G45650	.	.	-1.97091	.	.	.	2.14633	1.045	1.515	0.552	NAXT1	nitrate excretion transporter1
AT3G45850	.	.	.	2.27847	.	-2.6461	4.75133	0.761333	3.61033	1.53433		P-loop containing nucleoside triphosphate hydrolases superfamily protein
AT3G45870	.	.	.	2.76154	.	-2.4443	2.25233	0.498	2.80767	0.739333	UMAMIT3	nodulin MtN21 /EamA-like transporter family protein
AT3G46490	.	.	-4.83004	.	.	-8.20422	1.33567	0	0.292	0.0326667		2-oxoglutarate (2OG) and Fe(II)-dependent oxygenase superfamily protein
AT3G46530	.	.	.	1.63203	.	-1.98938	26.01	6.595	20.0547	9.82267	RPP13	NB-ARC domain-containing disease resistance protein
AT3G46820	.	.	.	1.89272	.	-1.91821	43.868	11.6233	41.7527	17.9273	TOPP5	type one serine/threonine protein phosphatase 5
AT3G47090	.	.	-1.46607	1.60871	.	-1.92245	2.916	0.768	2.282	1.05		Leucine-rich repeat protein kinase family protein
AT3G48425	.	.	.	1.46917	.	-1.61967	7.206	2.33467	6.32067	3.366	APE1L	DNAse I-like superfamily protein
AT3G48500	.	.	.	.	.	-1.30262	27.344	11.1767	20.1063	12.201	PDE312	Nucleic acid-binding, OB-fold-like protein
AT3G49080	.	.	.	1.10419	.	-1.36912	36.5247	14.2233	29.7393	17.566		Ribosomal protein S5 domain 2-like superfamily protein
AT3G49180	.	.	.	.	.	-1.18016	15.2163	6.73833	12.672	7.34567	RID3	Transducin/WD40 repeat-like superfamily protein
AT3G49240	.	.	-2.37589	.	.	-1.45836	21.5107	7.87733	12.0197	4.11167	emb1796	Pentatricopeptide repeat (PPR) superfamily protein
AT3G49720	-1.27343	.	-1.476	1.94276	.	-2.08753	341.175	80.648	299.842	121.571		transmembrane protein
AT3G50100	.	.	-2.37394	.	.	.	5.606	1.07767	3.322	1.108	SDN1	small RNA degrading nuclease 1
AT3G50120	.	7.29763	.	8.97985	.	-9.44653	2.35767	0	1.822	0.612333		transmembrane protein, putative (DUF247)
AT3G50140	-3.08682	.	-3.35957	9.55427	.	-9.91253	3.01833	0	2.52133	0.294667		transmembrane protein, putative (DUF247)
AT3G50350	.	.	.	1.45366	.	-1.62539	38.6043	12.232	33.3503	13.232		membrane insertase, putative (DUF1685)
AT3G50530	.	.	.	1.24535	.	-1.30056	30.3083	12.6783	28.4223	14.835	CRK	CDPK-related kinase
AT3G50570	.	.	.	1.99193	.	.	3.40333	1.058	3.94	0.838333		hydroxyproline-rich glycoprotein family protein
AT3G50650	-1.59443	.	-1.71372	1.09421	.	-1.16168	26.9063	12.0643	24.9893	8.155	SCL7	GRAS family transcription factor
AT3G50660	.	.	-1.43112	1.40124	.	-1.51332	13.571	4.577	12.0693	4.77333	CYP90B1,DWF4	Cytochrome P450 superfamily protein
AT3G50700	.	.	.	1.36258	.	-1.48411	14.0717	5.03733	12.4867	6.19233	IDD2	indeterminate(ID)-domain 2
AT3G51150	.	.	.	.	.	-2.04286	2.78267	0.703667	1.39567	0.754667	KIN7G	ATP binding microtubule motor family protein
AT3G51470	.	.	.	2.64225	.	-2.90336	4.031	0.400333	2.855	1.194		Protein phosphatase 2C family protein
AT3G51550	.	.	-1.66619	.	.	-1.1042	133.836	62.5693	104.845	42.2373	FER	Malectin/receptor-like protein kinase family protein
AT3G51870	-1.41951	.	-1.88442	1.72422	.	-2.13661	70.5537	16.1353	51.824	19.014	EAAC	Mitochondrial substrate carrier family protein
AT3G52140	.	.	.	1.51801	.	-1.91114	26.657	7.139	20.0047	10.077	NOXY38	tetratricopeptide repeat (TPR)-containing protein
AT3G52290	.	.	-1.57806	2.20406	.	-2.38553	6.88067	1.30933	5.904	2.28333	IQD3	IQ-domain 3
AT3G52450	-3.60799	.	-3.82027	3.64453	.	-3.80568	3.59567	0.263	3.16033	0.240333	PUB22	plant U-box 22
AT3G52520	-2.28292	.	-2.22621	2.60592	.	-2.47595	3.72433	0.675333	3.96033	0.776667		hypothetical protein
AT3G52950	.	.	-1.52982	.	.	.	30.9523	16.3637	18.09	11.014	CBSCBSPB3	CBS / octicosapeptide/Phox/Bemp1 (PB1) domains-containing protein
AT3G54690	-1.36331	.	-1.58648	1.56859	.	-1.7283	52.2233	15.7907	45.2653	17.2853	SETH3	Sugar isomerase (SIS) family protein
AT3G54810	-2.3282	.	-2.33319	1.70719	.	-1.65382	75.4563	24.397	75.8123	14.9863	BME3,GATA8	Plant-specific GATA-type zinc finger transcription factor family protein
AT3G55280	.	.	.	1.05553	.	-1.43433	252.502	91.9527	188.35	124.497	RPL23AB	ribosomal protein L23AB
AT3G55340	.	.	.	.	.	-2.35367	12.008	2.36767	7.86433	4.29167	PHIP1	phragmoplastin interacting protein 1
AT3G55510	.	.	-1.73466	.	.	-2.10433	12.9787	3.051	8.82567	3.87267	RBL	Noc2p family
AT3G55690	.	.	.	.	.	-1.98714	3.09967	0.775	1.82767	0.917		hypothetical protein
AT3G56000	.	.	.	1.91293	.	-1.58403	2.41033	0.812	2.972	0.912	CSLA14	cellulose synthase like A14
AT3G56120	.	.	.	.	.	-1.45774	11.8267	4.30333	10.0077	5.844		S-adenosyl-L-methionine-dependent methyltransferases superfamily protein
AT3G56200	.	.	.	1.67517	.	-1.48629	48.6717	17.416	53.8343	23.4807		Transmembrane amino acid transporter family protein
AT3G57330	.	.	.	1.19716	.	-1.43046	24.475	9.12867	20.2663	12.2867	ACA11	autoinhibited Ca2+-ATPase 11
AT3G57450	.	.	-1.40362	.	.	.	51.3643	29.1673	39.294	19.243		hypothetical protein
AT3G57940	.	.	.	.	.	-1.69603	9.16633	2.92233	6.643	2.83067		GNAT acetyltransferase (DUF699)
AT3G58660	.	.	-1.75884	.	.	-1.85493	61.5823	17.1357	38.628	18.17		Ribosomal protein L1p/L10e family
AT3G59040	.	.	-1.42995	.	.	-1.64802	40.6203	13.0197	29.184	15.0507		Tetratricopeptide repeat (TPR)-like superfamily protein
AT3G59070	.	.	.	1.97027	.	-2.17666	7.53333	1.685	6.35733	3.23667		Cytochrome b561/ferric reductase transmembrane with DOMON related domain-containing protein
AT3G59080	.	.	-1.62969	.	.	.	13.6683	7.39333	11.6293	4.38433		Eukaryotic aspartyl protease family protein
AT3G59110	.	.	.	1.87846	.	-2.00188	13.6043	3.40033	12.1537	6.21		Protein kinase superfamily protein
AT3G60290	.	.	-1.57006	1.46563	.	-1.26611	6.45967	2.70433	7.17467	2.16		2-oxoglutarate (2OG) and Fe(II)-dependent oxygenase superfamily protein
AT3G61260	.	.	.	1.43874	.	-1.69281	254.365	78.9377	206.882	106.512		Remorin family protein
AT3G61490	.	.	.	1.54507	.	.	7.82533	3.24433	9.07033	3.358		Pectin lyase-like superfamily protein
AT3G62040	.	.	.	.	.	-3.69459	3.08367	0.217333	1.467	0.387667		Haloacid dehalogenase-like hydrolase (HAD) superfamily protein
AT3G62120	.	.	.	1.20974	.	-1.56666	84.5683	28.7007	64.539	35.3237		Class II aaRS and biotin synthetases superfamily protein
AT3G63240	.	.	-2.09802	2.23578	.	-2.72305	5.384	0.823	3.73733	1.24533	IP5P4	DNAse I-like superfamily protein
AT4G00300	-1.22802	.	-1.44472	1.54309	.	-1.70006	96.668	29.8877	84.1217	35.2927		receptor-like kinase
AT4G00330	.	.	-1.26125	1.07567	.	-1.20623	98.4053	42.6873	87.072	40.834	CRCK2	calmodulin-binding receptor-like cytoplasmic kinase 2
AT4G00670	.	.	-1.8064	.	.	-2.75455	24.826	3.73767	9.20067	7.088		Remorin family protein
AT4G01560	.	.	.	.	.	-1.10216	40.725	19.0993	34.0213	20.5183	MEE49	Ribosomal RNA processing Brix domain protein
AT4G01680	.	.	.	3.81798	.	-4.22702	3.708	0.229333	2.82333	0.863667	MYB55	myb domain protein 55
AT4G01700	.	.	-1.58559	1.98985	.	-1.95117	23.8043	6.16533	23.8313	7.877		Chitinase family protein
AT4G02170	.	.	-5.66243	.	.	-7.51179	1.90167	0	1.17667	0.031		cotton fiber protein
AT4G02400	.	.	.	.	.	-1.09688	9.811	4.615	6.35033	3.53233		U3 ribonucleoprotein (Utp) family protein
AT4G02540	.	.	-1.52464	1.2704	.	-1.51022	12.682	4.48867	10.4877	4.37467		Cysteine/Histidine-rich C1 domain family protein
AT4G02680	.	.	.	1.65713	.	-1.90975	26.5117	7.09867	21.8223	12.756	EOL1	ETO1-like 1
AT4G03110	-1.64035	.	-2.03066	1.28485	.	-1.61713	32.4183	10.741	25.1543	7.91367	BRN1,RBP-DR1	RNA-binding protein-defense related 1
AT4G03140	.	.	.	1.81928	.	-2.08678	11.668	2.75267	9.451	5.51767		NAD(P)-binding Rossmann-fold superfamily protein
AT4G03390	-1.88856	.	-2.30357	1.87544	.	-2.2253	19.113	4.086	14.6623	3.83667	SRF3	STRUBBELIG-receptor family 3
AT4G04670	.	.	.	1.72954	.	-2.29596	4.01967	0.825333	2.673	1.417		Met-10+ like family protein / kelch repeat-containing protein
AT4G04700	.	.	-2.68209	2.2945	.	-3.16647	3.986	0.436667	2.114	0.604333	CPK27	calcium-dependent protein kinase 27
AT4G04720	.	.	.	1.20114	.	-1.47716	29.5107	10.687	23.8247	14.5083	CPK21	calcium-dependent protein kinase 21
AT4G04790	.	.	-1.8599	.	.	.	3.73233	1.74733	2.72033	1.01533		Tetratricopeptide repeat (TPR)-like superfamily protein
AT4G04940	.	.	-2.02179	1.80468	.	-2.3176	11.27	2.25367	7.686	2.764		transducin family protein / WD-40 repeat family protein
AT4G05120	.	.	-1.8356	1.72467	.	-1.94145	6.11067	1.47167	4.923	1.63833	ENT3,FUR1	Major facilitator superfamily protein
AT4G05330	.	.	.	1.51534	.	-1.45665	20.301	7.52867	20.4627	9.18433	AGD13	ARF-GAP domain 13
AT4G05410	.	.	-1.6889	.	.	-1.53836	20.111	6.96767	12.8833	6.21133	YAO	Transducin/WD40 repeat-like superfamily protein
AT4G06598	.	.	.	1.65803	.	-1.70343	10.0187	2.984	9.48333	3.708		basic-leucine zipper (bZIP) transcription factor family protein
AT4G08040	-9.08841	.	-8.97418	5.97449	.	-5.70654	1.53267	0.0283333	1.79133	0	ACS11	1-aminocyclopropane-1-carboxylate synthase 11
AT4G08920	.	.	.	1.07697	.	-1.1432	81.7333	37.1607	76.195	41.8937	CRY1	cryptochrome 1
AT4G09420	-2.84514	.	-2.66772	4.90132	.	-4.67368	3.388	0.135333	3.91667	0.520333		Disease resistance protein (TIR-NBS class)
AT4G10840	.	.	-1.15987	.	.	.	91.114	57.7867	79.9867	40.6437	KLCR1	Tetratricopeptide repeat (TPR)-like superfamily protein
AT4G11460	-5.26073	.	-5.62074	7.86177	.	-8.27655	0.848	0	0.667	0.019	CRK30	cysteine-rich RLK (RECEPTOR-like protein kinase) 30
AT4G11850	.	.	.	1.55653	.	-2.08772	19.6557	4.654	13.2993	7.78167	PLDGAMMA1	phospholipase D gamma 1
AT4G12690	.	.	.	2.07225	.	-2.23402	7.75033	1.65967	6.52033	3.39233		DUF868 family protein (DUF868)
AT4G13350	.	.	.	1.31828	.	-1.39852	69.3577	26.419	64.2123	31.747	NIG	NSP (nuclear shuttle protein)-interacting GTPase
AT4G14360	.	.	-1.29444	.	.	-1.01511	65.4087	32.4177	55.7583	26.346		S-adenosyl-L-methionine-dependent methyltransferases superfamily protein
AT4G15233	.	.	-2.03409	3.3817	.	-4.15551	3.80367	0.201667	2.09867	0.902667	ABCG42	ABC-2 and Plant PDR ABC-type transporter family protein
AT4G15430	.	.	-2.21574	5.06841	.	-5.22288	1.88033	0.0563333	1.63933	0.388667		ERD (early-responsive to dehydration stress) family protein
AT4G15640	.	.	-1.49608	1.53218	.	-1.97799	26.3273	6.73333	19.0223	9.28933		adenylyl cyclase
AT4G15690	.	.	.	1.61568	.	-1.48061	51.0233	18.3723	54.2913	28.0617	GRXS5	Thioredoxin superfamily protein
AT4G15700	.	.	-1.57825	1.23098	.	-1.31913	85.379	34.3843	77.8953	28.3487	GRXS3	Thioredoxin superfamily protein
AT4G15800	-1.78561	.	-1.84776	1.47216	.	-1.47943	211.129	75.87	202.991	58.0327	RALFL33	ralf-like 33
AT4G15850	.	.	.	.	.	-1.46764	6.14833	2.226	5.21267	2.16167	RH1	RNA helicase 1
AT4G15975	.	.	-2.5376	2.86162	.	-3.83256	4.277	0.28	2.09833	0.750333		RING/U-box superfamily protein
AT4G16120	-1.63548	.	-1.78394	1.27152	.	-1.35495	11.653	4.57633	10.7123	3.359	COBL7	COBRA-like protein-7 precursor
AT4G16340	.	.	.	1.41482	.	-1.69019	10.5067	3.27867	8.54733	4.838	SPK1	guanyl-nucleotide exchange factors;GTPase binding;GTP binding protein
AT4G16380	.	.	.	1.51098	.	-1.52749	130.455	44.978	125.137	66.5787		Heavy metal transport/detoxification superfamily protein
AT4G16570	.	.	.	.	.	-1.68404	4.24	1.331	2.87733	1.67967	PRMT16,PRMT7	protein arginine methyltransferase 7
AT4G16790	-1.43934	.	-1.35954	1.77384	.	-1.62198	40.9827	13.4123	44.2143	15.9257		hydroxyproline-rich glycoprotein family protein
AT4G17080	.	.	.	1.41756	.	-1.3769	17.4413	6.74367	17.4573	8.06533		Histone H3 K4-specific methyltransferase SET7/9 family protein
AT4G17890	.	.	-1.23957	.	.	.	42.3463	21.9313	36.3687	17.7913	AGD8	ARF-GAP domain 8
AT4G18250	.	.	.	3.31101	.	-3.89332	1.96933	0.131667	1.279	0.369333		receptor Serine/Threonine kinase-like protein
AT4G18970	.	.	-3.8838	4.01606	.	-5.85423	5.67267	0.082	1.539	0.41		GDSL-like Lipase/Acylhydrolase superfamily protein
AT4G19380	.	.	-4.14712	.	.	-5.26788	1.58467	0.041	0.442	0.0846667		Long-chain fatty alcohol dehydrogenase family protein
AT4G19440	.	.	-1.67445	.	.	.	4.341	1.89433	2.93833	1.349		Tetratricopeptide repeat (TPR)-like superfamily protein
AT4G21410	.	.	-1.84995	1.76061	.	-2.38347	14.219	2.64	9.163	4.202	CRK29	cysteine-rich RLK (RECEPTOR-like protein kinase) 29
AT4G21750	.	.	.	1.0261	.	-1.15312	15.5557	6.92367	13.744	6.99933	ATML1	Homeobox-leucine zipper family protein / lipid-binding START domain-containing protein
AT4G21760	.	.	.	3.30081	.	-3.15739	4.214	0.467333	4.53967	1.306	BGLU47	beta-glucosidase 47
AT4G21880	.	.	-2.55437	3.29963	.	-4.05263	4.385	0.276667	2.62967	0.739333		Pentatricopeptide repeat (PPR) superfamily protein
AT4G21990	-1.95608	.	-1.90597	1.4185	.	-1.3118	40.6427	16.436	42.7433	10.7817	APR3	APS reductase 3
AT4G23440	.	.	.	1.57801	.	-1.58706	5.31767	1.78433	5.17167	1.60833		Disease resistance protein (TIR-NBS class)
AT4G23540	.	.	.	.	.	-1.82753	7.45467	2.12167	5.28367	2.356		ARM repeat superfamily protein
AT4G23570	.	.	.	1.34631	.	-1.58046	40.0083	13.5047	33.0807	18.5957	SGT1A	phosphatase-like protein
AT4G24805	-1.45174	.	-1.59094	1.181	.	-1.26383	70.5357	29.4277	64.451	23.2557		S-adenosyl-L-methionine-dependent methyltransferases superfamily protein
AT4G25340	.	.	.	.	.	-1.09508	22.9327	10.844	15.4383	7.61033	FKBP53	FK506 BINDING PROTEIN 53
AT4G25620	.	.	.	1.35161	.	-1.35048	32.511	12.8143	31.5013	15.5793		hydroxyproline-rich glycoprotein family protein
AT4G25730	.	.	.	.	.	-1.67035	27.062	8.56467	17.7217	7.52767		FtsJ-like methyltransferase family protein
AT4G25760	.	.	-4.34808	.	.	-8.31397	2.62133	0	0.426667	0.127333	GDU2	glutamine dumper 2
AT4G25990	.	.	.	.	.	-1.47295	47.9847	16.851	24.056	13.8153	CIL	CCT motif family protein
AT4G26110	.	.	.	.	.	-1.15355	84.312	37.9123	63.4267	42.1807	NAP1;1	nucleosome assembly protein1;1
AT4G26600	.	.	-2.30054	.	.	-1.77059	9.96033	2.95933	6.71133	2.01		S-adenosyl-L-methionine-dependent methyltransferases superfamily protein
AT4G26780	.	.	-1.58789	1.85553	.	-2.32858	38.749	7.73867	27.297	12.842	AR192	Co-chaperone GrpE family protein
AT4G27340	.	.	.	.	.	-1.15188	19.058	8.47067	13.076	9.02067		Met-10+ like family protein
AT4G27430	.	.	.	.	.	-1.43317	13.181	4.89167	9.46533	4.26167	CIP7	COP1-interacting protein 7
AT4G27640	.	.	.	.	.	-1.17079	23.194	10.3627	19.32	10.613		ARM repeat superfamily protein
AT4G28450	.	.	.	.	.	-1.20867	25.337	11.0257	19.3803	12.0227		WD repeat and SOF domain-containing protein 1
AT4G29510	.	.	.	.	.	-1.09543	34.1143	16.048	24.747	15.4433	PRMT11	arginine methyltransferase 11
AT4G29610	.	.	-2.69264	5.67558	.	-6.35211	2.43967	0.026	1.50633	0.385	CDA6	Cytidine/deoxycytidylate deaminase family protein
AT4G29720	.	.	.	1.48051	.	-1.8926	27.2313	7.352	19.9143	11.8437	PAO5	polyamine oxidase 5
AT4G29740	.	3.22925	-2.00297	4.45965	.	-5.19669	2.497	0.056	1.384	0.614667	CKX4	cytokinin oxidase 4
AT4G30190	.	.	-1.73039	1.66007	.	-1.80048	119.249	34.891	106.393	36.2653	HA2	H[+]-ATPase 2
AT4G30610	.	.	.	5.77924	.	-6.66186	1.8	0.0156667	0.948333	0.257333	BRS1,SCPL24	alpha/beta-Hydrolases superfamily protein
AT4G30996	.	.	.	1.2342	.	-1.29139	104.499	42.7307	96.7283	52.0317	NKS1	ubiquitin-associated protein (DUF1068)
AT4G31210	.	.	-2.31491	.	.	-2.00474	16.9017	4.205	11.516	3.37333		DNA topoisomerase, type IA, core
AT4G31360	.	.	-2.10456	2.27634	.	-2.9662	14.2067	1.844	8.64667	3.265		selenium binding protein
AT4G31620	.	.	-2.15028	3.42364	.	-3.29855	1.604	0.159333	1.71967	0.355		Transcriptional factor B3 family protein
AT4G31700	.	.	.	1.13274	.	-1.48957	493.532	179.474	371.612	244.713	RPS6,RPS6A	ribosomal protein S6
AT4G31790	.	.	.	.	.	-1.44921	49.4827	18.3003	33.5313	20.4667		Tetrapyrrole (Corrin/Porphyrin) Methylase
AT4G31810	.	.	.	1.40184	.	-1.61883	20.7103	6.78067	17.42	10.577		ATP-dependent caseinolytic (Clp) protease/crotonase family protein
AT4G31890	-2.06788	.	-2.50342	4.22823	.	-4.58998	3.41433	0.0973333	2.628	0.626		ARM repeat superfamily protein
AT4G32330	.	.	.	1.38122	.	-1.81614	40.191	11.4647	29.33	19.2013	WDL5	TPX2 (targeting protein for Xklp2) protein family
AT4G33530	.	.	.	1.02157	.	-1.00928	33.676	16.7823	33.1347	13.482	KUP5,POT13	K+ uptake permease 5
AT4G34250	-2.85398	.	-2.94637	2.87437	.	-2.8976	1.20667	0.155	1.149	0.162	KCS16	3-ketoacyl-CoA synthase 16
AT4G34560	.	.	.	1.36826	.	-1.74531	20.7847	6.221	15.5553	9.77567		transmembrane protein
AT4G34910	.	.	.	.	.	-1.37958	11.577	4.47567	9.037	5.04033	RH16	P-loop containing nucleoside triphosphate hydrolases superfamily protein
AT4G35180	-3.21582	.	-3.81833	2.72289	.	-3.28171	3.73367	0.389333	2.51733	0.268	LHT7	LYS/HIS transporter 7
AT4G35310	.	.	.	.	.	-1.03904	59.9163	29.088	45.2077	24.4953	CPK5	calmodulin-domain protein kinase 5
AT4G35320	.	.	.	1.92791	.	-2.05784	108.04	25.9283	95.2773	39.7333		hypothetical protein
AT4G35730	.	.	-3.69908	2.99822	.	-4.66798	4.14167	0.146	1.23167	0.299333		Regulator of Vps4 activity in the MVB pathway protein
AT4G36580	.	.	.	.	.	-1.62618	6.885	2.247	4.35167	2.41467		AAA-type ATPase family protein
AT4G36850	-3.56376	.	-2.73136	.	.	.	2.175	0.927333	3.94533	0.338		PQ-loop repeat family protein / transmembrane family protein
AT4G36860	.	.	.	1.27525	.	-1.33722	21.998	8.75533	20.6223	10.2117		LIM domain-containing protein
AT4G37580	-2.13617	.	-2.17274	2.17059	.	-2.14124	6.23433	1.44767	5.86133	1.34367	HLS1	Acyl-CoA N-acyltransferases (NAT) superfamily protein
AT4G37610	-2.9986	.	-2.6064	2.15141	.	-1.69025	6.95267	2.15833	9.24233	1.145	BT5	BTB and TAZ domain protein 5
AT4G37740	.	.	.	1.79124	.	-2.04156	2.25667	0.550667	1.84033	0.659667	GRF2	growth-regulating factor 2
AT4G37770	-4.74615	.	-5.05803	.	.	.	2.223	0.593333	1.84833	0.0576667	ACS8	1-amino-cyclopropane-1-carboxylate synthase 8
AT4G37820	.	.	.	.	.	-1.56144	17.6713	6.039	11.6113	6.68133		transmembrane protein
AT4G38050	.	.	.	2.47858	.	-2.36724	4.966	0.972	5.25067	2.30533	NAT11	Xanthine/uracil permease family protein
AT4G38400	-2.31186	.	-2.55944	2.12525	.	-2.31996	10.8817	2.20533	9.25233	1.857	EXLA2	expansin-like A2
AT4G38420	-2.0064	.	.	2.17585	.	-1.5423	3.62967	1.301	5.51633	1.33133	sks9	SKU5 similar 9
AT4G38550	.	.	.	1.39275	.	-1.7119	156.483	46.849	120.323	73.7727		phospholipase-like protein (PEARLI 4) family protein
AT4G39260	.	.	.	1.28954	.	-1.67442	726.567	236.36	541.787	310.517	CCR1,RBG8	cold, circadian rhythm, and RNA binding 1
AT4G39350	.	.	-1.96317	1.9698	.	-2.47993	36.5173	6.58033	25.136	9.37633	CESA2	cellulose synthase A2
AT4G39400	-1.3148	.	-1.35195	1.91697	.	-1.88021	52.4653	14.3133	52.33	20.526	BRI1	Leucine-rich receptor-like protein kinase family protein
AT4G39620	.	.	.	.	.	-1.3436	11.713	4.67833	8.481	5.46933	EMB2453	Tetratricopeptide repeat (TPR)-like superfamily protein
AT4G39990	-1.22152	.	-1.49174	.	.	-1.07452	143.828	68.4777	121.036	50.8763	RABA4B	RAB GTPase homolog A4B
AT5G01210	.	.	.	2.00759	.	-1.78108	15.709	4.55567	17.7593	8.12067		HXXXD-type acyl-transferase family protein
AT5G01810	.	.	-1.90679	.	.	-1.22102	107.223	46.0853	66.835	28.3247	CIPK15	CBL-interacting protein kinase 15
AT5G03040	-1.40288	.	-1.68931	.	.	-1.04032	124.488	59.465	104.378	38.1597	iqd2	IQ-domain 2
AT5G03520	-1.21294	.	-1.65334	1.01122	.	-1.40074	278.931	107.246	208.072	90.1953	RAB8C,RABE1D	RAB GTPase homolog 8C
AT5G03670	-2.97632	.	-3.52125	3.33968	.	-3.78201	2.59333	0.183	1.817	0.205	TRM28	histone-lysine N-methyltransferase SETD1B-like protein
AT5G03720	.	.	-2.05841	3.3829	.	-3.78442	2.463	0.169667	1.85433	0.589	HSFA3	heat shock transcription factor A3
AT5G04480	.	.	-1.99791	.	.	-1.67509	16.564	5.18733	12.077	4.12833		UDP-Glycosyltransferase superfamily protein
AT5G04820	.	.	-1.72974	1.42981	.	-1.48015	9.958	3.55567	9.27633	2.996	OFP13	ovate family protein 13
AT5G04840	-2.12979	.	.	3.31807	.	-2.66005	2.83933	0.439	4.37467	0.983667		bZIP protein
AT5G04870	.	.	-1.93728	.	.	-1.44699	42.3627	15.635	31.148	11.0587	CPK1	calcium dependent protein kinase 1
AT5G05170	-1.59334	.	-1.9586	.	.	-1.14824	338.6	153.471	269.82	87.1133	CESA3,CEV1	Cellulose synthase family protein
AT5G05450	.	.	-1.25245	1.31288	.	-1.5891	25.629	8.546	20.593	10.7097	RH18	P-loop containing nucleoside triphosphate hydrolases superfamily protein
AT5G05470	.	.	.	.	.	-1.04979	30.201	14.6663	21.309	13.604	EIF2A,EIF2 ALPHA	eukaryotic translation initiation factor 2 alpha subunit
AT5G06550	.	.	-2.03484	1.81476	.	-2.41944	25.971	4.87367	16.7563	6.315		transferring glycosyl group transferase
AT5G06700	.	.	.	.	.	-1.01288	52.7717	26.244	46.9433	24.3783	TBR	trichome birefringence-like protein (DUF828)
AT5G06720	-2.505	.	.	4.56876	.	-3.17238	1.897	0.216	4.927	0.836	PA2,PER53	peroxidase 2
AT5G06970	.	.	.	.	.	-1.23343	9.80733	4.20033	7.42	3.22367		plant/protein (DUF810)
AT5G07110	.	.	-1.50607	.	.	-1.34419	14.687	5.80567	12.9713	5.15333	PRA1B6,PRA1.B6	prenylated RAB acceptor 1.B6
AT5G07240	.	.	-1.81787	1.99154	.	-2.35747	49.627	10.0123	37.9427	14.1027	IQD24	IQ-domain 24
AT5G07590	.	.	.	1.52176	.	-1.76894	9.04933	2.804	7.06367	3.461		Transducin/WD40 repeat-like superfamily protein
AT5G07720	.	.	-2.61282	.	.	.	1.72833	0.635667	0.986333	0.283333	XXT3	Galactosyl transferase GMA12/MNN10 family protein
AT5G07870	.	.	.	.	.	-1.28893	8.21933	3.35533	6.651	3.23167		HXXXD-type acyl-transferase family protein
AT5G08520	.	.	-1.39205	.	.	.	52.0247	27.0997	45.2957	19.705	SRM1	Duplicated homeodomain-like superfamily protein
AT5G08610	.	.	.	1.29388	.	-1.53693	83.7653	29.0337	69.5257	39.0033	PDE340,RH26	P-loop containing nucleoside triphosphate hydrolases superfamily protein
AT5G08620	.	.	.	.	.	-1.25561	21.6247	9.11633	18.5367	9.24667	RH25,STRS2	DEA(D/H)-box RNA helicase family protein
AT5G09805	.	.	.	4.98153	.	.	2.47467	0.0823333	2.92333	0.565333	IDL3	inflorescence deficient in abscission (IDA)-like 3
AT5G09840	.	.	-2.06905	.	.	-2.18954	4.029	0.896667	2.24367	0.945667		Putative endonuclease or glycosyl hydrolase
AT5G09870	.	.	-1.78777	1.34938	.	-1.74283	86.3373	25.9307	64.3513	24.9927	CESA5	cellulose synthase 5
AT5G10010	.	.	-1.32501	.	.	-1.12319	42.6203	19.6853	37.3907	16.986		myosin-H heavy protein
AT5G10020	-1.74469	.	-1.77026	2.45425	.	-2.41614	11.6983	2.22167	11.609	3.381		Leucine-rich receptor-like protein kinase family protein
AT5G10200	.	.	-1.76823	1.99401	.	-2.45668	7.39533	1.33567	5.22333	2.14733		ARM-repeat/Tetratricopeptide repeat (TPR)-like protein
AT5G10260	.	.	.	.	.	-2.28484	3.40667	0.712667	1.99767	1.15967	RABH1e	RAB GTPase homolog H1E
AT5G10290	.	.	.	.	.	-1.60243	14.8337	4.93333	13.0103	7.37433		leucine-rich repeat transmembrane protein kinase family protein
AT5G11000	.	.	-1.40407	1.44271	.	-1.77478	44.275	12.9417	33.9953	16.588		hypothetical protein (DUF868)
AT5G11240	.	.	-1.49438	.	.	-1.3271	18.269	7.32433	12.444	6.455		transducin family protein / WD-40 repeat family protein
AT5G12220	.	.	-1.6491	.	.	.	10.5333	5.46433	7.69167	3.34767		las1-like family protein
AT5G14050	.	.	.	.	.	-1.76519	34.1203	10.1047	22.238	10.0203		Transducin/WD40 repeat-like superfamily protein
AT5G14440	.	.	.	.	.	-1.11835	87.0317	40.221	52.3503	39.7947		Surfeit locus protein 2 (SURF2)
AT5G14520	.	.	.	1.20309	.	-1.5618	55.9157	19.029	42.6423	23.9633	PES	pescadillo-like protein
AT5G14580	.	.	-2.01764	1.92287	.	-2.65372	6.10333	0.978	3.63933	1.497	PNP2	polyribonucleotide nucleotidyltransferase
AT5G15580	.	.	-3.40944	2.65628	.	-3.58762	3.19733	0.266333	1.61733	0.293333	LNG1	longifolia1
AT5G15810	.	.	.	.	.	-1.01268	25.2243	12.5813	20.376	12.8797		tRNA (guanine(26)-N(2))-dimethyltransferase
AT5G16170	.	.	.	.	.	-2.70266	2.63033	0.399333	1.84067	0.639		Core-2/I-branching beta-1,6-N-acetylglucosaminyltransferase family protein
AT5G16190	.	.	-2.3595	4.98886	.	-5.39625	3.878	0.0896667	2.69433	0.775333	ATCSLA11,CSLA11	cellulose synthase like A11
AT5G16560	.	.	-1.63853	1.09381	.	-1.33717	13.3313	5.299	10.979	4.25667	KAN,KAN1	Homeodomain-like superfamily protein
AT5G16570	-2.316	.	-2.00024	2.04013	.	-1.669	6.87367	2.16767	8.65467	1.73433	GLN1-4,GLN1;4	glutamine synthetase 1;4
AT5G16750	.	.	.	.	.	-1.39384	10.5217	4.04	7.239	3.73333	TOZ	Transducin family protein / WD-40 repeat family protein
AT5G17240	.	.	.	.	.	-1.77936	7.11967	2.068	5.26033	3.076	SDG40	SET domain group 40
AT5G17270	.	.	.	.	.	-1.45375	13.1847	4.86967	9.64067	5.42867		Protein prenylyltransferase superfamily protein
AT5G17920	.	.	.	1.42371	.	-1.53916	714.148	248.016	642.716	338.384	ATMS1,MS1	Cobalamin-independent synthase family protein
AT5G18500	-1.41526	.	-1.71871	1.7318	.	-1.96949	64.7267	16.34	54.086	19.551		Protein kinase superfamily protein
AT5G18650	.	.	-1.23787	1.25529	.	-1.22448	73.0697	31.3557	72.27	30.7613	MIEL1	CHY-type/CTCHY-type/RING-type Zinc finger protein
AT5G18820	.	.	.	.	.	-1.80337	9.19533	2.642	6.10567	3.24067	CPN60A2,Cpn60alpha2	TCP-1/cpn60 chaperonin family protein
AT5G19300	.	.	.	1.44149	.	-2.12235	18.1683	4.212	11.118	7.844		methyltransferase C9orf114 protein
AT5G19810	.	.	-3.93849	.	.	-5.70898	1.48333	0.0186667	0.65	0.0736667		Proline-rich extensin-like family protein
AT5G19820	.	.	-1.19615	1.20777	.	-1.41245	70.29	26.5483	59.634	30.5883	emb2734	ARM repeat superfamily protein
AT5G20110	.	.	-1.52467	1.35665	.	-1.36618	34.391	13.3187	33.3633	11.916		Dynein light chain type 1 family protein
AT5G20410	.	.	.	1.89977	.	-1.94573	8.40467	2.19233	7.879	3.88967	MGD2	monogalactosyldiacylglycerol synthase 2
AT5G20640	-4.88825	.	-4.8647	8.36831	.	-8.40818	2.71267	0	2.82133	0.0833333		LURP-one-like protein (DUF567)
AT5G20740	.	.	-2.5945	7.90556	.	-8.30148	2.33033	0	1.919	0.414333		Plant invertase/pectin methylesterase inhibitor superfamily protein
AT5G21170	.	.	-1.36626	1.60467	.	-1.50077	48.2413	16.991	49.5817	18.2353	AKINBETA1	5'-AMP-activated protein kinase beta-2 subunit protein
AT5G22100	.	.	.	.	.	-1.22774	27.4353	11.759	18.3277	11.5143		RNA cyclase family protein
AT5G24010	.	.	-1.62299	2.14399	.	-2.13191	7.764	1.78367	7.697	2.50367		Protein kinase superfamily protein
AT5G25140	-1.8573	.	-1.45414	2.19824	.	-1.73723	15.153	4.558	20.3493	5.50333	CYP71B13	cytochrome P450, family 71, subfamily B, polypeptide 13
AT5G25440	.	.	-1.38563	1.39814	.	-1.96125	72.9023	18.8167	47.7013	27.9777		Protein kinase superfamily protein
AT5G26910	.	.	.	2.5191	.	-2.85263	6.157	0.900667	4.801	2.07433	TRM8	GPI-anchored adhesin-like protein
AT5G27120	.	.	.	.	.	-2.202	54.7627	11.989	31.46	14.7557	NOP5-1	NOP56-like pre RNA processing ribonucleoprotein
AT5G28290	.	.	-2.11022	3.00228	.	-3.77104	4.62567	0.348	2.55033	1.061	NEK3	NIMA-related kinase 3
AT5G28610	-3.51007	.	-4.37416	3.49969	.	-4.30776	3.219	0.156	1.78133	0.16		LOW protein: ATP-dependent RNA helicase DRS1-like protein
AT5G36000	.	.	.	.	.	-2.43784	3.12767	0.588333	1.61467	0.916667		F-box protein RMF
AT5G36001	.	.	.	2.30002	.	-2.93088	5.75933	0.771	3.667	1.42333		RING/U-box superfamily protein
AT5G38150	.	.	.	.	.	-2.37695	7.38133	1.44367	5.26933	2.06833	PMI15	PLASTID MOVEMENT IMPAIRED protein (DUF827)
AT5G38720	.	.	-1.61589	.	.	-1.35803	21.8327	8.55767	13.4047	7.054		ribosomal RNA-processing 7 protein
AT5G39080	-2.22436	.	-2.34846	1.32553	.	-1.39678	47.9167	18.296	44.662	9.36433		HXXXD-type acyl-transferase family protein
AT5G39320	.	.	-2.10866	2.03403	.	-2.79168	11.0217	1.59667	6.33867	2.53167	UDG4,UGD4	UDP-glucose 6-dehydrogenase family protein
AT5G39840	.	.	-1.6286	.	.	-1.75151	8.33133	2.48833	5.702	2.67633		ATP-dependent RNA helicase
AT5G40890	-2.24242	.	-2.62058	1.38107	.	-1.69254	138.272	42.487	109.24	22.6773	CLC-A	chloride channel A
AT5G41140	.	.	.	1.75608	.	-2.57784	3.87067	0.658333	2.15767	0.853		Myosin heavy chain-related protein
AT5G41740	.	.	-1.9401	.	.	.	6.879	2.95833	4.52967	1.78167		Disease resistance protein (TIR-NBS-LRR class) family
AT5G41790	.	.	.	.	.	-1.34185	22.5597	8.85233	15.3907	9.093	CIP1	COP1-interactive protein 1
AT5G42320	.	.	-1.64373	.	.	.	41.8123	21.0233	34.1	13.1733		Zn-dependent exopeptidases superfamily protein
AT5G42540	.	.	.	.	.	-1.62171	19.4853	6.41733	13.271	7.872	XRN2	exoribonuclease 2
AT5G42620	.	.	.	1.26521	.	-1.41309	16.5097	6.25	14.586	8.334		metalloendopeptidase / zinc ion binding protein
AT5G42750	.	.	.	1.56321	.	-1.57653	23.7507	7.99167	22.9203	11.7607	BKI1	BRI1 kinase inhibitor 1
AT5G43310	.	.	.	2.29852	.	-2.74225	9.43567	1.421	6.834	2.18767		COP1-interacting protein-like protein
AT5G44070	.	.	.	1.33695	.	-1.90981	64.241	17.1793	41.8813	29.8177	CAD1,PCS1	phytochelatin synthase 1 (PCS1)
AT5G44190	.	.	.	1.02809	.	.	58.5997	30.8043	60.6503	22.4477	GLK2	GOLDEN2-like 2
AT5G45140	.	.	.	.	.	-1.32677	6.89767	2.75767	5.29	3.05233	NRPC2	nuclear RNA polymerase C2
AT5G45470	.	.	.	1.42335	.	-2.03029	10.3417	2.53967	6.61633	3.79		transmembrane protein, putative (DUF594)
AT5G45480	.	.	.	1.93498	.	-2.3358	7.31433	1.447	5.40833	2.83067		transmembrane protein, putative (DUF594)
AT5G45720	.	.	-2.04096	.	.	.	2.58867	1.26467	2.12367	0.616667		AAA-type ATPase family protein
AT5G46230	.	.	-1.9894	.	.	-1.48961	69.6457	24.8347	48.3553	17.4067		hypothetical protein (Protein of unknown function, DUF538)
AT5G46780	.	.	.	1.48532	.	-1.26031	39.853	16.626	45.2433	19.2907		VQ motif-containing protein
AT5G46790	.	.	.	1.61228	.	-1.73476	60.698	18.3027	54.2027	23.8043	PYL1	PYR1-like 1
AT5G49720	-1.38402	.	-1.61181	1.49907	.	-1.66019	385.21	122.313	334.848	125.672	GH9A1,KOR	glycosyl hydrolase 9A1
AT5G49910	.	.	-1.60547	1.60725	.	-1.90872	220.095	58.9597	175.015	72.4957	cpHsc70-2,HSP70-7	chloroplast heat shock protein 70-2
AT5G50210	.	.	.	1.34794	.	-1.40795	36.9053	13.966	34.389	19.48	QS	quinolinate synthase
AT5G51200	.	.	.	.	.	-1.70273	8.78833	2.70333	5.844	3.47367	EMB3142	nuclear pore complex protein (DUF3414)
AT5G51540	.	.	.	.	.	-2.13808	6.153	1.39767	4.417	2.62033	MIP	Zincin-like metalloproteases family protein
AT5G51840	.	.	.	.	.	-1.24554	16.506	7.01633	12.9923	6.34667		junctophilin-like protein
AT5G52380	.	.	.	.	.	-1.40994	18.459	6.95933	13.6587	7.03067		VASCULAR-RELATED NAC-DOMAIN 6
AT5G52830	.	.	.	1.80541	.	.	2.89033	1.112	3.84467	1.09733	WRKY27	WRKY DNA-binding protein 27
AT5G53250	.	.	-4.9975	.	.	-6.37217	4.409	0.0336667	1.539	0.130667	AGP22	arabinogalactan protein 22
AT5G53500	-2.11774	.	-2.40242	1.95812	.	-2.16362	13.3993	3.018	11.2983	2.52133		Transducin/WD40 repeat-like superfamily protein
AT5G53620	.	.	.	.	.	-1.13254	16.386	7.53833	12.8963	7.901		RNA polymerase II degradation factor
AT5G54148	-3.39095	.	-3.52012	6.55725	.	-6.64172	3.006	0.0186667	2.76767	0.296		sarcosine dehydrogenase-2C protein
AT5G54910	.	.	-1.67427	.	.	.	11.2773	4.845	7.49433	3.515	RH32	DEA(D/H)-box RNA helicase family protein
AT5G55280	.	.	.	1.34226	.	-1.67386	64.5903	20.332	49.9567	32.4073	FTSZ1,FTSZ1-1	homolog of bacterial cytokinesis Z-ring protein FTSZ 1-1
AT5G55380	.	.	.	2.13629	.	-2.54648	3.64433	0.611	2.64033	0.982333	AT1	MBOAT (membrane bound O-acyl transferase) family protein
AT5G55540	.	.	.	.	.	-2.27304	3.62067	0.757	2.21767	0.894	TRN1	tornado 1
AT5G55920	.	.	-2.10992	.	.	-1.46996	35.3723	12.8747	21.5903	8.204	OLI2	S-adenosyl-L-methionine-dependent methyltransferases superfamily protein
AT5G56250	.	.	.	.	.	-1.58314	12.5233	4.207	10.589	4.40667	HAP8	hapless 8
AT5G56680	.	.	.	.	.	-1.1827	68.9303	30.4713	56.4357	36.0517	SYNC1	Class II aminoacyl-tRNA and biotin synthetases superfamily protein
AT5G56780	.	.	.	1.65008	.	-2.36012	5.68233	1.109	3.36667	2.176	ET2	effector of transcription2
AT5G57120	.	.	.	.	.	-1.41047	81.3567	30.8733	54.09	35.5847		nucleolar/coiled-body phosphoprotein
AT5G57220	.	.	.	.	.	-2.05475	2.72867	0.642667	2.086	0.897667	CYP81F2	cytochrome P450, family 81, subfamily F, polypeptide 2
AT5G57490	.	.	.	1.58967	.	-1.66226	66.9077	21.1853	61.6463	35.6087	VDAC4	voltage dependent anion channel 4
AT5G57685	.	.	.	2.22779	.	-2.06856	13.4473	3.196	14.5947	4.62067	GDU3	glutamine dumper 3
AT5G57940	.	.	.	.	.	-1.01465	57.3217	28.954	51.4967	28.0213	CNGC5	cyclic nucleotide gated channel 5
AT5G58670	.	.	-1.94945	1.27837	.	-1.5434	30.3243	10.442	24.68	7.83233	PLC1	phospholipase C1
AT5G59240	.	.	.	.	.	-2.80117	2.97067	0.427333	1.44467	0.778667	RPS8B	Ribosomal protein S8e family protein
AT5G59920	.	.	.	1.97516	.	-1.98794	8.37467	2.12333	8.10367	3.28367	ULI3	Cysteine/Histidine-rich C1 domain family protein
AT5G60030	.	.	.	.	.	-1.39756	41.238	15.95	24.195	18.7627		hypothetical protein
AT5G60210	.	.	.	1.93175	.	-2.18737	4.45467	0.977667	3.66833	1.603	RIP5	ROP interactive partner 5
AT5G60730	.	.	-2.93812	3.22301	.	-4.28028	5.32833	0.256333	2.49233	0.668667		Anion-transporting ATPase
AT5G60920	-1.31007	.	-1.5489	.	.	-1.00234	267.075	133.699	229.26	90.7883	COB	COBRA-like extracellular glycosyl-phosphatidyl inositol-anchored protein family
AT5G60970	.	.	.	1.49571	.	-1.60876	8.36267	2.72933	7.49267	3.86567	TCP5	TEOSINTE BRANCHED 1, cycloidea and PCF transcription factor 5
AT5G61030	.	.	.	.	.	-1.34167	113.396	44.632	80.9223	54.0843	GR-RBP3,RBG3	glycine-rich RNA-binding protein 3
AT5G61200	.	.	.	.	.	-2.57033	4.34133	0.841667	2.378	1.57067		myosin heavy chain-like protein
AT5G61330	.	.	-1.71036	.	.	-1.83513	21.5713	6.27333	15.3587	6.32533		rRNA processing protein-like protein
AT5G61610	.	.	.	.	.	-2.44662	2.78967	0.519667	2.06533	0.459		Oleosin family protein
AT5G61770	.	.	.	.	.	-1.37709	27.22	10.5117	18.204	12.6667	PPAN	PETER PAN-like protein
AT5G62370	.	.	.	.	.	-1.98945	2.77233	0.711333	1.861	0.794667		Tetratricopeptide repeat (TPR)-like superfamily protein
AT5G62390	.	.	-1.66834	.	.	-1.42361	133.132	49.863	96.4787	41.8083	BAG7	BCL-2-associated athanogene 7
AT5G62940	.	.	-1.81145	2.20766	.	-3.03123	2.925	0.349667	1.584	0.819333	DOF5.6,HCA2	Dof-type zinc finger DNA-binding family protein
AT5G63480	.	.	.	1.55044	.	-1.55931	17.016	5.849	16.2353	7.725	MED30	mediator of RNA polymerase II transcription subunit
AT5G64300	-1.23826	.	-1.43005	1.1637	.	-1.29019	70.9817	29.1557	63.3417	26.2643	GCH,RIBA1	GTP cyclohydrolase II
AT5G64420	.	.	.	.	.	-1.82446	13.4967	3.84667	9.89967	4.62567		DNA polymerase V family
AT5G64580	.	.	.	.	.	-1.09309	23.8	11.245	16.8173	10.4293	EMB3144,FTSHI4	AAA-type ATPase family protein
AT5G64620	.	.	.	1.0378	.	-1.10788	62.2323	28.91	57.3157	31.147	C/VIF2	cell wall / vacuolar inhibitor of fructosidase 2
AT5G64740	-1.79911	.	-2.25553	.	.	-1.38138	183.354	70.7263	137.019	38.376	CESA6	cellulose synthase 6
AT5G64870	.	.	-1.96185	.	.	.	2.116	0.980667	1.54267	0.529667	FLOT3	SPFH/Band 7/PHB domain-containing membrane-associated protein family
AT5G65450	-1.69825	.	-1.88795	1.22828	.	-1.36672	14.2583	5.471	12.3487	3.87333	UBP17	ubiquitin-specific protease 17
AT5G65660	-2.00338	.	-1.63074	1.61664	.	-1.18586	66.4797	29.258	86.8483	21.3543		hydroxyproline-rich glycoprotein family protein
AT5G65900	.	.	.	.	.	-1.41627	9.76833	3.68833	7.035	3.553	RH27	DEA(D/H)-box RNA helicase family protein
AT5G66000	.	.	.	2.09769	.	-2.29339	9.14233	1.89433	7.77067	3.90967		hypothetical protein
AT5G66200	.	.	.	1.06731	.	.	47.9663	24.778	50.2867	25.554	ARO2	armadillo repeat only 2
AT5G66540	.	.	-1.93093	.	.	-1.45346	19.9617	7.375	13.4807	5.22467		U3 small nucleolar ribonucleoprotein
AT5G66640	.	.	-1.95312	1.75653	.	-1.98748	7.67367	1.85367	6.334	2.143	DAR3	DA1-related protein 3
AT5G66960	.	.	-2.04296	.	.	-2.39814	2.305	0.449333	1.50433	0.550667		Prolyl oligopeptidase family protein
AT5G67190	.	.	-1.64534	1.92813	.	-1.97852	19.6743	4.98567	18.2997	6.27267	DEAR2,ERF010	DREB and EAR motif protein 2
AT5G67240	.	.	.	.	.	-1.54831	11.9813	4.23367	8.219	4.36867	SDN3	small RNA degrading nuclease 3
AT5G67440	.	.	-1.59867	1.44798	.	-1.83208	11.1973	3.317	8.299	3.71533	NPY3	Phototropic-responsive NPH3 family protein
AT5G67510	.	.	.	1.47327	.	-1.78723	174.047	50.5387	135.553	83.5647	RPL26B	Translation protein SH3-like family protein
ATCG00340	.	.	.	1.44785	.	.	9.669	6.39	16.843	5.29267	PSAB	Photosystem I, PsaA/PsaB protein
ATCG00350	.	.	.	1.46886	.	.	8.351	5.251	14.06	3.83233	PSAA	Photosystem I, PsaA/PsaB protein
ATCG00900	.	.	.	.	.	-1.55465	49.9147	17.1017	35.3347	23.1297	RPS7.1,RPS7-A	Ribosomal protein S7p/S5e family protein
ATCG01240	.	.	.	.	.	-1.55466	49.9147	17.1017	35.3347	23.1297	RPS7.2,RPS7-A	ribosomal protein S7
AT1G01080	.	2.38398	.	2.27052	.	-2.40549	125.418	23.911	110.663	122.049		RNA-binding (RRM/RBD/RNP motifs) family protein
AT1G03130	.	2.14925	.	2.08119	.	-2.32513	65.6273	13.085	53.1303	56.8327	PSAD2,PSAD-2	photosystem I subunit D-2
AT1G03600	.	2.45567	.	1.89421	.	-1.71188	217.89	66.691	239.353	355.292	PSB27,PSB27-1	photosystem II family protein
AT1G06160	.	5.56717	.	5.56728	.	-4.61961	2.58433	0.103	4.81833	4.949	ERF094,ORA59	octadecanoid-responsive AP2/ERF 59
AT1G07320	.	2.88169	.	2.7936	.	-2.90208	330.202	43.7887	294.701	312.272	RPL4	ribosomal protein L4
AT1G08380	.	2.27551	.	1.91988	.	-2.16095	842.558	188.804	685.62	887.466	PSAO	photosystem I subunit O
AT1G08980	.	2.88058	.	3.02253	.	-2.76936	82.0817	12.016	93.883	85.8357	AMI1	amidase 1
AT1G09415	.	2.47858	.	1.80149	.	-2.24994	41.9367	8.83867	29.898	48.1957	NIMIN-3	NIM1-interacting 3
AT1G10200	.	2.12556	.	2.12409	.	-2.14256	112.089	25.3687	107.213	107.737	WLIM1	GATA type zinc finger transcription factor family protein
AT1G10360	.	2.78453	1.4278	2.00157	.	-1.32993	27.488	10.9333	42.0273	73.3433	GSTU18	glutathione S-transferase TAU 18
AT1G10960	.	2.64191	.	2.79072	.	-2.5409	318.724	54.8153	366.273	332.295	FD1	ferredoxin 1
AT1G11130	.	3.57526	.	2.90919	.	-3.17762	3.88167	0.451	3.12133	5.13033	SUB	Leucine-rich repeat protein kinase family protein
AT1G12250	.	2.51919	.	1.84308	.	-1.56878	90.9883	30.2593	106.123	169.94	TL20.3	Pentapeptide repeat-containing protein
AT1G13380	.	2.10642	.	1.96257	.	-2.01635	82.6137	20.4973	77.273	86.077		sodium/hydrogen exchanger (DUF1218)
AT1G14150	.	3.20822	.	2.59467	.	-2.25957	247.202	51.6617	301.492	463.383	PnsL2	PsbQ-like 2
AT1G14345	.	2.89009	.	3.17027	.	-2.6808	91.8553	14.3507	124.788	103.705		NAD(P)-linked oxidoreductase superfamily protein
AT1G14700	.	2.48941	.	2.42718	.	-2.54543	20.8737	3.53333	18.383	19.3083	PAP3	purple acid phosphatase 3
AT1G15000	.	3.78539	.	3.93111	.	-4.0998	8.38933	0.479667	7.17867	6.62767	scpl50	serine carboxypeptidase-like 50
AT1G15840	.	2.28249	.	1.92739	.	-2.41577	25.7407	4.84367	17.7783	22.9793		hypothetical protein
AT1G15885	.	2.66801	.	1.58637	.	-1.55141	23.8833	8.104	23.5867	50.383		hypothetical protein
AT1G15980	.	3.13999	.	2.95676	.	-2.86066	125.671	17.3323	129.879	149.464	PnsB1	NDH-dependent cyclic electron flow 1
AT1G16340	.	2.84401	.	2.32186	.	-2.29951	14.2373	2.81	13.8593	20.2013	ATKDSA2	Aldolase superfamily protein
AT1G16880	.	2.5512	.	2.62734	.	-2.42579	575.561	107.801	642.095	614.424	ACR11	uridylyltransferase-like protein
AT1G17200	.	2.23534	.	2.31192	.	-2.41442	76.4343	14.3017	68.587	65.227		Uncharacterized protein family (UPF0497)
AT1G17650	.	2.69036	.	2.04371	.	-2.25672	29.37	6.133	24.3817	38.6117	GLYR2	glyoxylate reductase 2
AT1G18730	.	3.27776	.	2.69722	.	-2.56584	333.322	59.4997	346.826	522.608	PnsB4	NDH dependent flow 6
AT1G19350	.	2.30202	.	2.45054	.	-2.24214	131.59	27.6693	148.714	135.431	BES1	Brassinosteroid signaling positive regulator (BZR1) family protein
AT1G19960	2.8918	5.39467	2.50139	2.55496	.	-2.8683	31.924	4.331	24.421	178.758		transcription factor
AT1G20020	.	2.4392	.	2.71873	.	-2.8181	529.173	77.2987	483.549	406.015	FNR2,LFNR2	ferredoxin-NADP[+]-oxidoreductase 2
AT1G20190	.	2.52582	.	2.17707	.	-2.28112	28.1347	5.738	25.0707	31.76	EXPA11	expansin 11
AT1G22500	.	2.62654	.	2.62711	.	-1.84715	7.35467	2.03067	12.242	12.325	ATL15	RING/U-box superfamily protein
AT1G22650	.	3.67388	.	3.10409	.	-2.63326	3.07567	0.481667	4.10533	6.12467	A/N-InvD,INVD	Plant neutral invertase family protein
AT1G23310	.	2.61247	.	2.58453	.	-2.36158	632.826	124.18	722.896	753.029	GGAT1,GGT1	glutamate:glyoxylate aminotransferase
AT1G24148	.	2.75765	1.60175	1.42797	.	.	58.9697	26.722	71.048	179.438		hypothetical protein
AT1G25440	.	2.03396	.	1.84315	.	-1.78058	131.709	38.428	132.454	153.565	BBX15,COL16	B-box type zinc finger protein with CCT domain-containing protein
AT1G26220	.	2.37949	.	2.42917	.	-2.25218	90.567	18.9663	98.808	96.4403		Acyl-CoA N-acyltransferases (NAT) superfamily protein
AT1G26945	.	4.4164	.	3.22675	.	-3.13281	2.87667	0.31	2.924	6.864	KDR,PRE6	basic helix-loop-helix (bHLH) DNA-binding superfamily protein
AT1G27480	.	3.13216	.	2.72826	.	-2.52103	67.1793	11.7293	74.994	100.64	LCAT1	alpha/beta-Hydrolases superfamily protein
AT1G29930	.	3.28206	.	2.5026	.	-3.00125	2154.69	269.477	1458.26	2542.35	CAB1,LHCB1.3	chlorophyll A/B binding protein 1
AT1G30380	.	2.30315	.	1.86537	.	-1.99432	941.37	236.528	825.738	1129.98	PSAK	photosystem I subunit K
AT1G30530	.	3.0223	.	2.65563	.	-3.16606	37.6103	4.18267	25.51	33.3763	UGT78D1	UDP-glucosyl transferase 78D1
AT1G31330	.	2.11593	.	2.09988	.	-2.1945	485.142	106.341	439.207	449.94	PSAF	photosystem I subunit F
AT1G32080	.	2.94037	.	2.34374	.	-1.90271	87.0067	23.3073	113.572	174.418	LrgB,PLGG1	membrane protein
AT1G35420	.	2.73338	1.27724	1.99199	.	-1.42956	61.6953	22.945	87.8737	148.201		alpha/beta-Hydrolases superfamily protein
AT1G35560	.	3.00925	.	2.39403	.	-1.99095	22.958	5.75833	29.2507	45.1623	TCP23	TCP family transcription factor
AT1G43670	.	2.63011	.	2.64401	.	-2.44424	66.9687	12.3473	74.523	74.8533	CYFBP,FBP	Inositol monophosphatase family protein
AT1G44000	.	2.79947	.	2.73598	.	-2.31406	57.8193	11.6227	74.6747	78.9533	SGRL	STAY-GREEN-like protein
AT1G44575	.	2.98171	.	2.28597	.	-2.13574	1240.94	283.039	1326.45	2170.51	NPQ4,PSBS	Chlorophyll A-B binding family protein
AT1G44920	.	2.43941	.	2.09627	.	-1.86338	118.145	32.5227	134.254	171.61		transmembrane protein
AT1G47370	.	6.27496	.	5.2963	.	-4.73189	2.102	0.0746667	3.049	6.11167		Toll-Interleukin-Resistance (TIR) domain family protein
AT1G47670	.	4.12667	.	3.42088	.	-3.41783	3.52867	0.329	3.41033	5.658	AATL1	Transmembrane amino acid transporter family protein
AT1G49975	.	2.67916	.	2.30731	.	-2.41815	60.149	11.2817	53.883	70.214		photosystem I reaction center subunit N
AT1G50900	.	3.06723	.	2.85019	.	-2.93799	221.687	28.9967	201.873	237.094	GDC1,LTD	Ankyrin repeat family protein
AT1G51400	.	3.14439	.	2.67612	.	-2.73868	468.855	70.248	429.298	602.056		Photosystem II 5 kD protein
AT1G51402	.	2.70453	.	2.26411	.	-2.13778	56.314	12.8357	59.443	81.8527		hypothetical protein
AT1G52220	.	2.27431	.	1.81711	.	-1.77752	158.235	46.112	157.132	218.489	CURT1C	CURVATURE THYLAKOID protein
AT1G55910	.	2.65223	.	2.03631	.	-1.56733	22.2727	7.518	29.7113	46.0107	ZIP11	zinc transporter 11 precursor
AT1G56190	.	2.69469	.	2.39626	.	-2.07465	129.146	30.6827	155.109	192.959		Phosphoglycerate kinase family protein
AT1G60010	.	2.23204	.	2.12241	.	-1.89113	94.9603	25.636	107.533	117.197		D-ribose-binding periplasmic protein
AT1G60260	.	2.70849	.	2.08036	.	-1.60707	37.7113	12.4227	50.605	79.475	BGLU5	beta glucosidase 5
AT1G60950	.	2.34827	.	2.62343	.	-2.31705	1456.82	293.392	1747.66	1457.48	FD2,FED A	2Fe-2S ferredoxin-like superfamily protein
AT1G64680	.	2.40425	.	1.70794	.	-1.46655	235.713	85.5643	269.329	441.193		beta-carotene isomerase D27
AT1G64770	.	2.99082	.	2.74079	.	-2.45365	178.361	32.5813	210.052	251.831	NDF2,PnsB2	NDH-dependent cyclic electron flow 1
AT1G65190	.	2.3378	.	2.61298	.	-2.62922	110.087	17.859	106.197	88.7943		Protein kinase superfamily protein
AT1G65230	.	2.96176	.	2.76649	.	-2.53108	75.352	13.047	85.698	99.5647		transmembrane protein, putative (DUF2358)
AT1G68010	.	2.82921	.	2.57679	.	-2.48372	371.605	67.66	389.768	469.053	HPR	hydroxypyruvate reductase
AT1G68220	.	2.69043	.	1.5878	.	-1.69872	63.9213	19.753	57.317	124.313		aerobic coproporphyrinogen-III oxidase (DUF1218)
AT1G69523	.	3.179	.	2.93828	.	-2.33142	10.329	2.036	15.191	18.105		S-adenosyl-L-methionine-dependent methyltransferases superfamily protein
AT1G70760	.	3.72404	.	2.56029	.	-2.41881	265.321	49.662	280.812	636.244	NdhL	inorganic carbon transport protein-like protein
AT1G70820	.	2.64525	.	2.64124	.	-2.38121	35.4687	6.76167	41.0323	41.785		phosphoglucomutase, putative / glucose phosphomutase
AT1G70890	1.95892	3.5778	1.59301	1.6675	.	-1.95938	95.8833	24.6643	74.9083	286.595	MLP43	MLP-like protein 43
AT1G72030	1.44659	3.67236	2.36561	2.26287	.	-1.28354	40.0797	16.475	76.5247	205.043		Acyl-CoA N-acyltransferases (NAT) superfamily protein
AT1G72645	.	2.87981	.	3.04386	.	-2.75179	63.1333	9.37233	74.7477	67.138		transmembrane protein
AT1G73655	.	2.99652	.	2.86451	.	-2.71915	307.547	46.8017	327.464	363.744	FKBP17-3	FKBP-like peptidyl-prolyl cis-trans isomerase family protein
AT1G74440	.	2.7291	.	2.70315	.	-3.00889	18.0837	2.26967	13.645	14.7983		ER membrane protein, putative (DUF962)
AT1G74470	.	2.26277	.	2.11914	.	-2.29665	187.739	38.3597	160.803	180.916	CHLP	Pyridine nucleotide-disulfide oxidoreductase family protein
AT1G74880	.	2.95303	.	2.11732	.	-2.11807	207.011	47.8037	199.504	361.192	NdhO	NAD(P)H:plastoquinone dehydrogenase complex subunit O
AT1G75280	.	2.14959	.	2.36943	.	-2.04005	50.3537	12.309	61.9703	53.8727		NmrA-like negative transcriptional regulator family protein
AT1G75690	.	3.33821	.	3.00217	.	-2.86112	79.477	10.924	83.996	107.629	LQY1	DnaJ/Hsp40 cysteine-rich domain superfamily protein
AT1G75800	.	2.4713	.	2.60796	.	-2.3667	112.542	21.867	128.065	118.431		Pathogenesis-related thaumatin superfamily protein
AT1G76110	.	2.79071	.	3.25025	.	-3.01349	18.9213	2.33433	21.6067	15.8333	HMGB9	HMG (high mobility group) box protein with ARID/BRIGHT DNA-binding domain-containing protein
AT1G76405	.	2.8915	.	2.80922	.	-2.80634	23.5197	3.44167	21.5853	24.444	OEP21B	outer envelope pore 21B-like protein
AT1G77490	.	2.98538	.	2.41021	.	-2.22359	43.3633	9.33567	48.1483	71.702	APXT,TAPX	thylakoidal ascorbate peroxidase
AT1G78370	.	3.15671	.	2.23735	.	-1.95084	367.038	95.4153	435.369	830.467	GSTU20	glutathione S-transferase TAU 20
AT1G78820	.	3.29958	.	3.08396	.	-3.22809	14.812	1.56033	12.898	15.217		D-mannose binding lectin protein with Apple-like carbohydrate-binding domain-containing protein
AT1G78995	.	4.69791	2.10254	3.48427	.	-2.57131	15.0017	2.49367	27.052	63.9163		hypothetical protein
AT1G80850	.	3.54371	.	2.3146	.	-2.31195	3.72233	0.753333	3.61333	8.613		DNA glycosylase superfamily protein
AT2G01290	.	2.03923	.	2.36973	.	-2.02669	78.6857	19.378	96.7323	77.4593	RPI2	ribose-5-phosphate isomerase 2
AT2G01590	.	3.54964	.	2.82293	.	-2.51989	42.2983	6.715	50.9423	82.3453	CRR3	chlororespiratory reduction 3
AT2G01870	.	2.15431	.	1.93061	.	-1.98727	47.9787	12.1133	44.649	52.622		transmembrane protein
AT2G01990	.	3.15456	.	2.85569	.	-2.78406	12.326	1.765	12.762	16.0553		XRI1-like protein
AT2G03310	.	2.49484	.	2.34705	.	-2.03604	86.7523	21.16	104.297	116.486		transmembrane protein
AT2G03420	.	2.41397	.	2.44719	.	-2.58833	46.0163	7.66567	40.3877	39.702		hypothetical protein
AT2G04039	.	2.27192	.	1.78361	.	-1.42947	81.1257	29.436	101.316	142.853		DUF2996 family protein
AT2G07180	.	2.01739	.	1.8161	.	-1.82033	49.154	13.8333	46.6263	55.5843	PBL17	Protein kinase superfamily protein
AT2G13360	.	2.75183	1.35452	1.98885	.	-1.37233	864.368	333.728	1278.44	2190.5	AGT,AGT1	alanine:glyoxylate aminotransferase
AT2G14660	.	2.39723	.	2.32735	.	-2.52594	27.892	4.887	23.6613	25.077		thymocyte nuclear-like protein
AT2G20260	.	2.43595	.	1.7883	.	-1.93401	762.522	199.72	660.303	1045.02	PSAE2,PSAE-2	photosystem I subunit E-2
AT2G21050	.	4.9714	.	4.27945	.	-4.86931	6.11267	0.205667	3.89333	6.44567	LAX2	like AUXIN RESISTANT 2
AT2G21530	.	2.39816	.	2.174	.	-1.9845	215.085	54.4087	236.512	278.773		SMAD/FHA domain-containing protein
AT2G22000	.	3.09872	.	2.86878	.	-3.20311	6.09633	0.641	4.701	5.52733	PEP6,PROPEP6	elicitor peptide 6 precursor
AT2G22980	.	3.42468	.	3.04837	.	-2.99056	25.9133	3.09767	26.246	35.5973	SCPL13	serine carboxypeptidase-like 13
AT2G23670	.	2.80483	.	2.86695	.	-2.73548	326.918	49.2413	347.388	334.975	YCF37	homolog of Synechocystis YCF37
AT2G24090	.	2.09034	.	1.71816	.	-1.69139	419.604	130.168	411.919	537.098	PRPL35,RPL35	Ribosomal protein L35
AT2G26500	.	2.29615	.	2.15075	.	-1.90582	2019.49	539.13	2320.48	2620.84		cytochrome b6f complex subunit (petM)
AT2G27590	.	2.62947	.	2.29588	.	-2.51327	7.63567	1.30867	6.32767	8.06367		S-adenosyl-L-methionine-dependent methyltransferases superfamily protein
AT2G28410	.	3.5756	.	2.60758	.	-2.75773	7.75033	1.13067	6.72333	13.281		transmembrane protein
AT2G28605	.	2.71097	.	2.48918	.	-2.36528	77.43	14.9997	81.1837	95.3373	PPD2	Photosystem II reaction center PsbP family protein
AT2G28660	.	3.47857	.	3.74069	.	-3.2582	12.8203	1.31733	17.2837	14.4907		Chloroplast-targeted copper chaperone protein
AT2G29170	.	4.54343	.	3.63098	.	-3.96161	6.39067	0.402333	4.946	9.445		NAD(P)-binding Rossmann-fold superfamily protein
AT2G29180	.	3.52181	.	2.73089	.	-2.73599	68.35	10.2707	65.606	114.575		transmembrane protein
AT2G29310	.	3.70359	.	3.00438	.	-2.83106	34.167	4.71033	37.08	60.459		NAD(P)-binding Rossmann-fold superfamily protein
AT2G30420	.	7.88103	.	8.00197	.	.	2.69433	0	3.59767	3.64233	ETC2	Homeodomain-like superfamily protein
AT2G30570	.	2.70536	.	2.10941	.	-1.98105	1256.13	318.952	1322.59	2015.01	PSBW	photosystem II reaction center W
AT2G32180	.	2.36789	.	1.79973	.	-2.23529	102.967	22.6347	73.793	109.83	PTAC18	plastid transcriptionally active 18
AT2G32500	.	2.46586	.	2.15909	.	-2.07617	36.8433	8.785	37.589	47.2717		Stress responsive alpha-beta barrel domain protein
AT2G32540	.	2.4969	.	2.42991	.	-1.70399	12.088	3.723	19.4457	20.6183	CSLB04,CSLB4	cellulose synthase-like B4
AT2G34420	.	2.70157	.	.	.	.	248.881	82.3737	191.218	519.683	LHB1B2	photosystem II light harvesting complex protein B1B2
AT2G35130	.	2.28654	.	2.14945	.	-2.231	12.2197	2.59333	11.2717	12.5857		Tetratricopeptide repeat (TPR)-like superfamily protein
AT2G35370	.	2.68482	.	2.12057	.	-1.98773	742.74	187.56	782.402	1169.14	GDCH,GDH1	glycine decarboxylase complex H
AT2G35620	.	2.41967	.	2.51578	.	-2.54557	14.3337	2.45733	13.5443	12.947	FEI2	Leucine-rich repeat protein kinase family protein
AT2G35960	.	2.78706	.	2.56237	.	-2.20925	36.8143	7.95067	45.1983	53.5723	NHL12	NDR1/HIN1-like 12
AT2G36430	.	2.88555	.	2.39655	.	-2.20381	16.075	3.494	17.7473	25.3523		transmembrane protein, putative (DUF247)
AT2G36870	.	2.9643	.	.	.	-2.59799	24.0207	4.007	11.6937	30.2763	XTH32	xyloglucan endotransglucosylase/hydrolase 32
AT2G37180	.	.	.	3.19284	1.71665	.	17.919	6.68633	58.5063	27.924	PIP2-3,RD28	Aquaporin-like superfamily protein
AT2G37640	.	3.76488	.	3.0896	.	-3.58572	4.72767	0.523	3.57767	5.71267	EXP3,EXPA3	Barwin-like endoglucanases superfamily protein
AT2G38210	.	3.76383	1.71836	2.73055	.	-2.02505	17.3557	4.306	27.5077	56.7673	PDX1L4	putative PDX1-like protein 4
AT2G39700	.	2.59362	.	1.67813	.	-1.59499	21.2077	7.03033	21.8223	41.5313	EXPA4	expansin A4
AT2G40100	.	3.78598	1.53746	3.02304	.	-2.22523	42.2487	9.38067	70.565	122.524	LHCB4.3	light harvesting complex photosystem II
AT2G40530	.	2.91137	.	2.28729	.	-1.79033	6.80667	1.93	9.14167	14.3007	CEP15	transmembrane protein
AT2G41240	.	6.91888	.	.	.	-4.73482	6.796	0.214333	5.47367	28.381	BHLH100	basic helix-loop-helix protein 100
AT2G42220	.	2.25951	.	1.84029	.	-2.52112	118.192	20.6357	71.0627	96.6733	STR9	Rhodanese/Cell cycle control phosphatase superfamily protein
AT2G43550	.	3.39047	.	.	.	-2.54229	47.5583	7.68667	45.3227	83.157	ATTI6	scorpion toxin-like knottin superfamily protein
AT2G44210	.	2.42118	.	2.62647	.	-2.62419	55.1857	8.93833	53.336	46.8787		carboxyl-terminal peptidase (DUF239)
AT2G44290	.	2.08613	.	1.99678	.	-1.74492	67.2553	20.0277	76.583	82.534	YLS3	Bifunctional inhibitor/lipid-transfer protein/seed storage 2S albumin superfamily protein
AT2G45340	.	2.86399	.	3.17347	.	-2.77578	8.848	1.29867	11.348	9.30567		Leucine-rich repeat protein kinase family protein
AT2G45960	.	2.30024	.	2.17021	.	-1.45042	351.155	130.205	559.918	624.188	PIP1B	plasma membrane intrinsic protein 1B
AT2G46820	.	2.80871	.	2.49778	.	-2.13717	667.55	147.182	819.209	1023.02	CURT1B,PSI-P	photosystem I P subunit
AT2G47130	.	3.69321	.	2.59365	.	-2.76727	11.093	1.59767	9.273	20.3143	SDR3,SDR3A	NAD(P)-binding Rossmann-fold superfamily protein
AT2G47450	.	2.43761	.	2.66338	.	-2.42796	217.549	40.5643	247.846	213.872	CAO	chloroplast signal recognition particle component (CAO)
AT2G47590	.	2.21379	.	1.85392	.	-1.70162	82.656	25.534	89.214	116.007	PHR2	photolyase/blue-light receptor 2
AT3G01690	.	2.71532	.	2.76614	.	-2.82119	66.1943	9.37767	61.4413	60.2687		alpha/beta-Hydrolases superfamily protein
AT3G02110	.	3.08206	.	3.05912	.	-3.35836	8.404	0.834667	6.661	6.86033	scpl25	serine carboxypeptidase-like 25
AT3G02690	.	2.43379	.	1.896	.	-1.48153	64.0253	22.9723	82.396	120.902		nodulin MtN21 /EamA-like transporter family protein
AT3G02730	.	2.82409	.	2.33632	.	-2.087	458.105	108.055	524.786	741.628	TRXF1	thioredoxin F-type 1
AT3G04140	.	3.69765	.	4.12294	.	-3.69833	5.64867	0.428667	7.30433	5.511		Ankyrin repeat family protein
AT3G05625	.	2.24367	.	2.14072	.	-1.88082	34.9187	9.47533	40.265	43.8353		Tetratricopeptide repeat (TPR)-like superfamily protein
AT3G05800	.	3.37673	.	.	.	-2.60769	7.33233	1.18367	5.26967	12.157	AIF1,BHLH150	AtBS1(activation-tagged BRI1 suppressor 1)-interacting factor 1
AT3G08940	.	3.29839	.	2.53953	.	-2.76081	147.243	21.675	120.482	206.822	LHCB4.2	light harvesting complex photosystem II
AT3G10060	.	2.84737	.	2.4893	.	-2.06724	62.8663	14.988	81.0603	104.754	FKBP16-4	FKBP-like peptidyl-prolyl cis-trans isomerase family protein
AT3G10080	.	3.9214	.	2.93789	.	-2.93839	12.654	1.60433	12.0607	24.3		RmlC-like cupins superfamily protein
AT3G11630	.	2.25735	.	1.87744	.	-1.78474	527.028	153.381	541.258	712.82	BAS1	Thioredoxin superfamily protein
AT3G12780	.	2.57146	.	2.0705	.	-1.85856	1026.35	283.784	1145.05	1639.52	PGK1	phosphoglycerate kinase 1
AT3G16140	.	2.3001	.	2.0496	.	-2.07601	303.451	72.141	286.246	344.771	PSAH1,PSAH-1	photosystem I subunit H-1
AT3G17840	.	4.80452	.	4.33344	.	-4.37637	7.332	0.346333	6.92333	9.64467	RLK902	receptor-like kinase 902
AT3G18320	.	2.44745	.	2.58746	.	-2.20882	9.97067	2.151	12.474	11.487		F-box and associated interaction domains-containing protein
AT3G18890	.	2.784	.	2.84308	.	-3.04791	25.5133	3.10867	21.5143	21.2297	Tic62	NAD(P)-binding Rossmann-fold superfamily protein
AT3G19450	.	2.03455	.	2.00782	.	-1.9863	31.57	7.994	31.0647	32.1157	ATCAD4,CAD4	GroES-like zinc-binding alcohol dehydrogenase family protein
AT3G20470	.	3.39954	1.86842	2.78255	.	.	12.164	4.253	28.246	44.2383	GRP5	glycine-rich protein 5
AT3G21870	.	4.13051	2.23196	3.25845	.	.	3.56567	0.952333	8.872	16.7477	CYCP2;1,CYCU1-1	cyclin p2;1
AT3G22150	.	2.54616	.	2.82582	.	-2.58415	10.316	1.73	11.908	9.99133	PCMP-E95	Tetratricopeptide repeat (TPR)-like superfamily protein
AT3G23760	.	2.512	.	2.77061	.	-2.74055	75.301	11.217	74.0667	62.3997		transferring glycosyl group transferase
AT3G25920	.	2.03017	.	1.73008	.	-1.81079	385.581	110.209	351.848	437.543	RPL15	ribosomal protein L15
AT3G26060	.	2.4672	.	2.08998	.	-1.96056	239.956	61.9953	251.244	333.393	ATPRX Q,PRXQ	Thioredoxin superfamily protein
AT3G27850	.	2.71795	.	2.5317	.	-2.57081	906.241	153.02	852.489	979.058	RPL12C,RPL12-C	ribosomal protein L12-C
AT3G28070	.	2.53516	.	2.21096	.	-1.50652	24.7693	8.76333	38.565	48.7457	UMAMIT46	nodulin MtN21 /EamA-like transporter family protein
AT3G44020	.	2.4885	.	1.86564	.	-1.44457	56.2237	20.6323	72.3903	112.479		thylakoid lumenal P17.1 protein
AT3G45050	.	1.98982	.	1.74134	.	-1.77106	95.4813	27.6793	90.7247	108.686		transmembrane protein
AT3G46130	.	2.71706	.	3.28403	.	-2.68473	43.7713	8.07967	63.4383	47.9637	ATMYB48,MYB48	myb domain protein 48
AT3G46880	.	7.58347	.	8.0998	.	.	3.33867	0	7.574	5.705		hypothetical protein
AT3G46900	.	3.70614	.	2.84993	.	-2.04896	14.1417	3.375	23.7017	43.564	COPT2	copper transporter 2
AT3G47070	.	3.00448	.	2.94241	.	-2.7003	512.919	79.047	584.618	614.763		thylakoid soluble phosphoprotein
AT3G47430	.	2.75415	.	2.27836	.	-1.60123	58.3347	19.292	90.2613	126.709	PEX11B	peroxin 11B
AT3G48280	.	3.07257	.	2.31498	.	-1.86046	5.27567	1.43933	6.97833	11.9747	CYP71A25	cytochrome P450, family 71, subfamily A, polypeptide 25
AT3G50820	.	3.19814	.	2.65937	.	-2.47497	780.161	140.669	854.284	1254.31	PSBO2	photosystem II subunit O-2
AT3G51510	.	2.37948	.	1.67723	.	-1.37999	140.442	54.0367	166.284	272.768		transmembrane protein
AT3G52430	.	3.01077	.	2.48198	.	-2.36929	12.787	2.472	13.271	19.4563	PAD4	alpha/beta-Hydrolases superfamily protein
AT3G52750	.	2.26807	.	2.41476	.	-2.48859	31.609	5.70867	29.5047	26.9543	FTSZ2-2	Tubulin/FtsZ family protein
AT3G53130	.	2.27473	.	2.3801	.	-2.37647	15.4217	2.97167	14.9677	14.112	CYP97C1,LUT1	Cytochrome P450 superfamily protein
AT3G53420	.	3.09235	.	2.97076	.	-1.94284	235.877	61.238	465.037	512.349	PIP2-1,PIP2A	plasma membrane intrinsic protein 2A
AT3G53850	.	3.0178	.	2.44542	.	-2.43127	17.33	3.149	16.2643	24.817		Uncharacterized protein family (UPF0497)
AT3G54120	.	2.17993	.	2.32595	.	-2.18384	11.0687	2.43033	11.8317	10.7777	RTNLB12	Reticulon family protein
AT3G54600	.	3.17461	1.36071	2.44727	.	-1.78611	60.6927	17.6117	92.9173	154.461	DJ1F	Class I glutamine amidotransferase-like superfamily protein
AT3G55330	.	2.56971	.	2.61983	.	-2.32347	166.581	33.3603	197.307	192.793	PPL1	PsbP-like protein 1
AT3G55646	.	3.18315	.	.	.	-2.90292	6.648	0.859667	7.30133	7.80033		TPRXL
AT3G56160	.	3.65332	.	3.28314	.	-3.22187	18.183	1.94633	18.2457	23.8607	BASS4	Sodium Bile acid symporter family
AT3G56970	.	8.1282	.	6.85647	.	-6.75445	3.31033	0.0186667	3.39667	8.69767	bHLH38,ORG2	basic helix-loop-helix (bHLH) DNA-binding superfamily protein
AT3G56980	.	7.90615	.	7.0826	.	-7.05406	3.47367	0.0186667	3.36667	6.40733	bHLH39,ORG3	basic helix-loop-helix (bHLH) DNA-binding superfamily protein
AT3G58990	.	3.64921	1.7974	2.7862	.	-1.83008	46.1087	13.0027	87.4393	158.806	IPMI1	isopropylmalate isomerase 1
AT3G59780	.	2.80499	.	3.06064	.	-3.15625	49.782	5.61567	45.4133	38.908		Rhodanese/Cell cycle control phosphatase superfamily protein
AT3G60390	.	6.54621	.	6.1818	.	-6.60853	6.83133	0.056	4.904	6.34	HAT3	homeobox-leucine zipper protein 3
AT3G60530	.	2.66827	.	2.30071	.	-2.21025	27.3957	5.90867	27.9573	36.5817	GATA4	GATA transcription factor 4
AT3G61280	.	2.78828	.	2.0401	.	-2.33507	20.2433	3.945	15.8617	27.2207		O-glucosyltransferase rumi-like protein (DUF821)
AT3G61470	.	2.28817	.	1.52508	.	-1.61283	813.609	266.588	735.491	1262.09	LHCA2	photosystem I light harvesting complex protein
AT3G61820	.	2.6188	.	2.54516	.	-2.86042	23.4773	3.23	18.3123	19.4323		Eukaryotic aspartyl protease family protein
AT3G62030	.	2.44439	.	2.04868	.	-2.0593	524.689	126.446	503.095	669.642	ROC4	rotamase CYP 4
AT4G01050	.	2.43445	.	1.9666	.	-2.07938	135.897	32.3367	120.823	170.945	TROL	thylakoid rhodanese-like protein
AT4G01310	.	2.06528	.	1.88151	.	-2.02982	288.536	70.8883	251.963	289.949	RPL5	Ribosomal L5P family protein
AT4G01915	.	2.70421	.	1.91376	.	-1.30863	12.5753	5.11767	18.0013	31.54		hypothetical protein
AT4G04330	.	2.90462	.	2.68866	.	-2.35838	156.753	30.752	191.404	224.076	RbcX1	Chaperonin-like RbcX protein
AT4G04630	.	4.0817	.	3.63446	.	-3.45769	5.52867	0.492	5.99933	8.34467		senescence regulator (Protein of unknown function, DUF584)
AT4G04640	.	2.22284	.	2.21535	.	-2.19136	822.575	180.877	811.96	828.629	ATPC1	ATPase, F1 complex, gamma subunit protein
AT4G09550	.	2.20753	.	1.56718	.	-1.83113	41.4217	11.1363	32.8433	52.0743	GIP1	AtGCP3 interacting protein 1
AT4G09650	.	2.46841	.	2.34881	.	-2.19679	766.341	167.609	823.304	900.954	ATPD	F-type H+-transporting ATPase subunit delta
AT4G10120	.	2.47209	.	2.8589	.	-2.56305	22.7827	3.60967	27.4623	21.9717	ATSPS4F,SPS4	Sucrose-phosphate synthase family protein
AT4G12310	.	2.99997	.	3.14359	.	-2.52334	31.4847	5.49933	46.9683	43.2913	CYP706A5	cytochrome P450, family 706, subfamily A, polypeptide 5
AT4G12900	.	2.7918	.	2.88261	.	-2.71035	7.341	1.097	8.04633	7.56333		Gamma interferon responsive lysosomal thiol (GILT) reductase family protein
AT4G13770	.	2.39462	.	1.94719	.	-1.5689	262.453	88.8227	331.564	456.328	CYP83A1	cytochrome P450, family 83, subfamily A, polypeptide 1
AT4G14540	.	2.47859	.	2.44275	.	-2.10894	86.435	20.0323	104.899	108.38	NFYB3,NF-YB3	nuclear factor Y, subunit B3
AT4G15510	.	2.43558	.	2.51161	.	-2.56154	33.3027	5.58867	30.9663	29.7303	PPD1	Photosystem II reaction center PsbP family protein
AT4G16410	.	2.03572	.	1.76246	.	-1.73905	324.929	97.5383	320.132	387.72		transmembrane protein
AT4G16590	.	4.34152	.	3.02134	.	-3.9555	9.10667	0.574333	4.53933	11.666	ATCSLA01,CSLA01	cellulose synthase-like A01
AT4G16880	.	2.83338	.	2.59608	.	-2.06908	5.03667	1.19	7.06333	8.436		Leucine-rich repeat (LRR) family protein
AT4G17600	.	2.1333	.	1.98744	.	-1.96635	128.573	32.9923	126.163	140.847	LIL3:1,LIL3.1	Chlorophyll A-B binding family protein
AT4G18370	.	2.49364	.	2.34825	.	-2.17521	53.2183	12.7973	58.5507	65.688	DEG5,DEGP5	DEGP protease 5
AT4G19170	.	3.52676	.	3.48172	.	-2.57004	20.8703	3.52367	37.9217	39.6863	CCD4,NCED4	nine-cis-epoxycarotenoid dioxygenase 4
AT4G19985	.	2.11291	.	2.04529	.	-2.0051	27.5963	6.8	27.9623	29.739		Acyl-CoA N-acyltransferases (NAT) superfamily protein
AT4G20360	.	2.77288	.	2.50666	.	-2.30316	983.572	200.042	1092.95	1329.52	RABE1b,TUFA	RAB GTPase homolog E1B
AT4G22890	.	2.77916	.	2.11867	.	-1.9992	316.515	79.3207	332.189	531.959	PGR5-LIKE A,PGRL1A	PGR5-LIKE A
AT4G23170	.	3.12212	.	2.43229	.	-2.44395	33.4687	6.13767	31.9417	52.0943	CRK9,EP1	receptor-like protein kinase-related family protein
AT4G24700	.	3.46407	.	2.82247	.	-2.38213	7.13767	1.37033	9.39667	14.8023		hypothetical protein
AT4G24780	.	2.31918	.	1.89691	.	-1.97016	34.9657	8.75233	32.082	44.1447		Pectin lyase-like superfamily protein
AT4G24810	.	2.63473	.	2.84874	.	-2.50586	21.763	3.855	26.7607	23.9003		Protein kinase superfamily protein
AT4G24930	.	2.4549	.	2.29393	.	-2.19903	79.9823	17.4213	82.4167	92.861		thylakoid lumenal 17.9 kDa protein, chloroplast
AT4G25910	.	2.06513	.	1.9674	.	-1.54764	53.8163	18.4253	69.5067	75.1747	NFU3,NIFU3	NFU domain protein 3
AT4G27740	.	2.91893	.	2.7316	.	-2.73299	78.2177	11.7447	75.271	86.2363		Yippee family putative zinc-binding protein
AT4G28030	.	2.51098	.	1.85191	.	-1.56395	77.221	26.7163	90.843	143.421		Acyl-CoA N-acyltransferases (NAT) superfamily protein
AT4G28270	.	2.50757	.	2.19699	.	-1.50971	39.5767	13.923	61.517	77.044	RMA2	RING membrane-anchor 2
AT4G28660	.	2.22469	.	2.05827	.	-1.98912	219.492	55.408	222.078	251.974	PSB28	photosystem II reaction center PSB28 protein
AT4G28706	.	2.49658	.	1.80473	.	-1.82678	20.458	5.761	19.44	31.6293		pfkB-like carbohydrate kinase family protein
AT4G29080	.	2.9316	.	3.08581	.	-3.33939	33.7733	3.31833	27.224	24.8543	IAA27,PAP2	phytochrome-associated protein 2
AT4G29110	.	3.47658	.	2.24783	.	-2.07032	6.892	1.639	7.546	17.973		cotton fiber protein
AT4G30330	.	2.17688	.	1.69596	.	-2.21852	48.5987	10.3887	32.561	45.8227		Small nuclear ribonucleoprotein family protein
AT4G32260	.	2.3418	.	1.82804	.	-1.56489	1155.96	391.668	1335.8	1924.83	PDE334	ATPase, F0 complex, subunit B/B', bacterial/chloroplast
AT4G32340	.	3.5579	.	2.76276	.	-2.5039	81.2673	14.361	93.8603	164.382		Tetratricopeptide repeat (TPR)-like superfamily protein
AT4G32980	.	2.30006	.	2.43193	.	-2.02253	9.75733	2.41667	12.709	11.7503	ATH1	homeobox protein ATH1
AT4G34090	.	2.63327	.	2.52431	.	-2.43744	79.6167	13.9363	84.7617	93.75		cyclin delta-3
AT4G34620	.	2.22758	.	1.90274	.	-1.85823	1439.11	397.771	1430.87	1802.3	RPS16-1,SSR16	small subunit ribosomal protein 16
AT4G37650	.	2.98146	.	2.94885	.	-2.90654	4.955	0.652	4.91033	5.10233	SHR	GRAS family transcription factor
AT4G37930	.	2.01392	.	1.94754	.	-2.19656	781.56	171.446	642.08	687.764	SHM1	serine transhydroxymethyltransferase 1
AT4G38430	.	2.501	.	2.22056	.	-1.96758	29.1427	7.46567	33.5953	41.325	ROPGEF1	rho guanyl-nucleotide exchange factor 1
AT4G39330	.	2.75276	.	2.00672	.	-1.75085	25.3537	7.60733	29.146	50.0043	CAD9	cinnamyl alcohol dehydrogenase 9
AT4G39940	.	2.78961	1.55445	.	.	.	61.7137	26.833	95.2463	179.669	AKN2,APK2	APS-kinase 2
AT4G39970	.	3.1006	.	2.50089	.	-2.16368	40.2673	8.96933	48.9377	74.9113		Haloacid dehalogenase-like hydrolase (HAD) superfamily protein
AT5G01530	.	2.34081	.	1.67251	.	-1.50624	998.107	352.015	1077.3	1728.98	LHCB4.1	light harvesting complex photosystem II
AT5G01920	.	2.05947	.	1.92487	.	-1.40502	83.097	31.1613	115.438	129.002	STN8	Protein kinase superfamily protein
AT5G02120	.	3.08557	.	2.83653	.	-2.58786	237.118	39.426	271.532	325.768	OHP,OHP1	one helix protein
AT5G02160	.	2.91533	.	2.47631	.	-2.26599	263.517	54.817	292.218	400.762		transmembrane protein
AT5G02830	.	2.54784	.	2.5005	.	-2.26319	9.91833	2.079	11.4233	12.0943		Tetratricopeptide repeat (TPR)-like superfamily protein
AT5G04140	.	1.95429	.	1.77414	.	-1.98178	118.532	30.2843	100.66	117.311	GLU1	glutamate synthase 1
AT5G05890	.	4.52714	.	4.55639	.	-4.28761	4.84967	0.241	5.61067	5.61633	UGT76C5	UDP-Glycosyltransferase superfamily protein
AT5G06290	.	2.93918	.	2.82428	.	-2.55299	84.8803	14.4587	98.094	107.969	2-Cys Prx B	2-cysteine peroxiredoxin B
AT5G07460	.	2.37934	.	2.35239	.	-2.334	53.3693	10.587	52.461	53.8497	MRSA2,PMSR2	peptidemethionine sulfoxide reductase 2
AT5G08050	.	2.69763	.	2.18479	.	-2.00735	125.3	31.2097	136.501	196.425		wiskott-aldrich syndrome family protein, putative (DUF1118)
AT5G08640	.	3.43448	.	.	.	-2.35604	11.0797	2.25833	7.18733	22.8393	FLS1	flavonol synthase 1
AT5G09440	.	2.15461	.	3.32351	.	-1.77845	27.438	7.981	77.095	34.7887	EXL4	EXORDIUM like 4
AT5G09910	.	2.46999	.	2.3936	.	-2.56665	11.358	1.898	9.67033	10.0527	LIP2	Ras-related small GTP-binding family protein
AT5G10180	.	2.01395	.	2.27197	.	-1.95956	64.3343	16.6203	77.9	66.1547	SULTR2;1	slufate transporter 2;1
AT5G10760	.	2.66134	.	.	.	.	27.7573	9.48467	38.3243	58.7113	AED1	Eukaryotic aspartyl protease family protein
AT5G13730	.	2.48415	.	2.39616	.	-2.31903	39.8987	8.04267	41.0113	44.1267	SIG4,SIGD	sigma factor 4
AT5G14200	.	2.07446	.	2.14816	.	-1.85147	120.509	32.5733	145.378	139.529	IMD1,IMDH3	isopropylmalate dehydrogenase 1
AT5G14220	.	2.00715	.	1.9744	.	-1.99216	22.004	5.60167	21.2463	22.4237	HEMG2	Flavin containing amine oxidoreductase family
AT5G15310	.	2.7908	.	2.80816	.	-2.99895	13.3147	1.77967	11.314	11.6207	ATMYB16,MYB16	myb domain protein 16
AT5G15770	.	3.51327	.	3.31876	.	-3.00714	25.3173	3.029	30.1933	34.602	GNA1	glucose-6-phosphate acetyltransferase 1
AT5G16540	.	2.16029	.	2.2258	.	-1.83717	24.1383	6.81	30.1677	29.5713	ZFN3	zinc finger nuclease 3
AT5G17870	.	2.07446	.	1.67068	.	-1.61318	453.169	143.572	452.481	595.244	PSRP6	plastid-specific 50S ribosomal protein 6
AT5G18030	.	5.71795	.	4.96192	.	-5.04616	2.57267	0.056	2.29433	4.03733	SAUR21	SAUR-like auxin-responsive protein family
AT5G18080	.	8.85205	.	7.99623	.	-8.12174	4.26533	0	4.122	8.102	SAUR24	SAUR-like auxin-responsive protein family
AT5G19220	.	2.60731	.	2.48863	.	-2.64823	121.388	19.4323	105.493	116.154	ADG2,APL1	ADP glucose pyrophosphorylase large subunit 1
AT5G19240	.	2.34194	.	1.78145	.	-2.2083	34.0453	7.35033	24.2893	36.2383		Glycoprotein membrane precursor GPI-anchored
AT5G20935	.	3.08262	.	2.22698	.	-1.85196	59.155	15.98	73.2933	134.655	CRR42	DUF3148 family protein
AT5G21100	.	2.68005	.	2.12218	.	-1.80917	17.189	4.91533	20.7097	30.914		Plant L-ascorbate oxidase
AT5G21910	.	2.12718	.	2.13902	.	-2.05501	14.9437	3.61167	15.325	15.2993		transmembrane protein
AT5G21920	.	2.04655	.	1.91605	.	-1.76498	126.592	40.3523	141.497	155.911	YLMG2	YGGT family protein
AT5G22390	.	2.52419	.	2.39928	.	-2.37538	8.87733	1.71133	8.75933	9.66767		FANTASTIC four-like protein (DUF3049)
AT5G23100	.	3.49273	.	3.70764	.	-3.61862	10.9743	0.887667	11.29	9.816		MIZU-KUSSEI-like protein (Protein of unknown function, DUF617)
AT5G23920	.	2.01587	.	1.95157	.	-1.60425	135.653	44.787	167.417	176.833		transmembrane protein
AT5G24165	.	2.6398	.	2.33509	.	-2.19207	257.289	56.4253	273.66	340.968		hypothetical protein
AT5G24490	.	2.86867	.	2.79249	.	-2.96032	132.247	17.05	114.027	122.664		30S ribosomal protein
AT5G36120	.	2.10245	.	2.02254	.	-1.93256	79.425	20.8377	81.9683	87.074	CCB3	cofactor assembly, complex C (B6F)
AT5G38520	.	3.14501	.	2.64863	.	-2.2602	67.182	14.0383	85.015	119.789		alpha/beta-Hydrolases superfamily protein
AT5G38980	.	3.47542	.	2.80847	.	-2.54606	704.904	120.999	813.892	1306.3		transmembrane protein
AT5G38990	.	2.75095	.	2.4564	.	-2.41802	36.14	6.76667	35.7963	44.6147		Malectin/receptor-like protein kinase family protein
AT5G39190	.	2.40448	.	2.59687	.	-2.12385	10.4457	2.21233	14.636	11.9687	GER2,GLP5A	germin-like protein 2
AT5G42070	.	3.34815	.	2.86174	.	-2.69192	68.475	10.5353	74.2123	104.73		hypothetical protein
AT5G42240	.	2.09964	.	2.16669	.	-2.18785	28.2427	6.21	26.9913	26.0623	scpl42	serine carboxypeptidase-like 42
AT5G43750	.	3.19573	.	2.72068	.	-2.57538	111.728	18.7477	118.752	167.047	PnsB5	NAD(P)H dehydrogenase 18
AT5G44420	.	.	.	6.40085	.	.	3.76833	0.157	12.8223	6.48633	PDF1.2,PDF1.2A	plant defensin 1.2
AT5G44520	.	2.01649	.	2.00026	.	-1.89562	46.18	12.4307	48.0847	48.916		NagB/RpiA/CoA transferase-like superfamily protein
AT5G44580	.	2.69309	.	1.82192	.	-1.54121	192.742	66.2933	224.757	415.215		transmembrane protein
AT5G44582	.	3.14498	.	2.9439	.	-2.72304	6.21033	0.908	6.94	8.18267		hypothetical protein
AT5G45680	.	2.76892	.	2.42166	.	-2.35395	142.027	27.8273	143.337	183.827	FKBP13	FK506-binding protein 13
AT5G46440	.	3.99174	.	3.9013	.	-4.02949	8.30367	0.488667	7.394	8.029		PPR containing-like protein
AT5G48545	.	2.21782	.	2.30487	.	-1.93115	19.2383	4.985	23.7693	22.5777	HINT3	histidine triad nucleotide-binding 3
AT5G48790	.	2.49678	.	2.5247	.	-2.50696	95.853	16.265	93.8243	92.645		LOW PSII ACCUMULATION protein (DUF1995)
AT5G49100	.	3.28338	.	3.6902	.	-3.33183	9.66867	0.972667	12.034	9.22567		vitellogenin-like protein
AT5G50375	.	3.09668	.	2.75653	.	-2.91362	8.15267	0.989	6.98567	9.10067	CPI1	cyclopropyl isomerase
AT5G51390	.	2.37173	.	2.26047	.	-1.90793	8.612	2.269	10.6053	11.738		hypothetical protein
AT5G51720	.	3.0079	.	3.39487	.	.	5.48633	1.07433	10.742	8.39733	NEET	2 iron, 2 sulfur cluster binding protein
AT5G54270	.	2.56226	.	2.33883	.	-2.75657	66.028	9.773	47.6667	56.159	LHCB3	light-harvesting chlorophyll B-binding protein 3
AT5G54770	.	2.5959	.	1.8196	.	-1.6178	3106.01	1015.79	3461.01	6007.89	THI1	thiazole biosynthetic enzyme, chloroplast (ARA6) (THI1) (THI4)
AT5G55730	.	3.5315	.	2.95488	.	-3.96663	9.218	0.642333	4.25933	6.52433	FLA1	FASCICLIN-like arabinogalactan 1
AT5G57785	.	3.82124	.	3.76416	.	-2.88585	4.63167	0.253667	5.46433	6.11433		hypothetical protein
AT5G59770	.	2.42023	.	1.91212	.	-1.53243	39.9263	13.8293	50.2317	72.2027		Protein-tyrosine phosphatase-like, PTPLA
AT5G62140	.	2.5698	.	2.17646	.	-2.06938	65.7717	15.7033	68.7157	90.8053		ATP-dependent Clp protease ATP-binding subunit
AT5G62840	.	2.58568	.	2.58676	.	-2.55649	26.3997	4.50167	26.809	27.106		Phosphoglycerate mutase family protein
AT5G65010	.	2.83066	.	3.00556	.	-2.544	112.724	19.4733	150.969	136.652	ASN2	asparagine synthetase 2
AT5G65310	.	2.79392	.	2.67031	.	-2.67149	76.6263	12.0533	73.6147	81.241	ATHB-5,HB5	homeobox protein 5
AT5G66190	.	2.70571	.	2.18318	.	-1.91104	1051.91	280.425	1224.3	1776.08	FNR1,LFNR1	ferredoxin-NADP[+]-oxidoreductase 1
AT5G66530	.	2.22459	.	1.91631	.	-1.94533	44.4543	11.9927	42.32	53.8933		Galactose mutarotase-like superfamily protein
AT5G66570	.	2.81768	.	2.31028	.	-2.28675	1433.87	294.458	1402.36	2015.2	PSBO1	PS II oxygen-evolving complex 1
AT5G67150	.	3.17347	.	2.1807	.	-1.84727	12.9387	3.60133	15.8053	31.816		HXXXD-type acyl-transferase family protein
ATCG00380	.	2.51056	.	2.37946	.	-2.68208	38.738	5.99633	30.35	33.6103	RPS4	chloroplast ribosomal protein S4
ATMG01020	.	5.80603	.	.	.	-5.53529	6.19233	0.0746667	3.14467	7.42967	ORF153B	transmembrane protein
ATMG01080	.	3.04646	.	.	.	-2.63756	6.10267	0.991667	5.32233	8.14367	ATP9	mitochondrial F0-ATPase subunit 9
AT1G01170	.	2.15082	.	.	.	.	214.649	114.213	222.658	492.208		ozone-responsive stress-like protein (DUF1138)
AT1G01390	.	5.1667	.	4.34139	.	-4.03518	1.305	0.071	1.531	2.83067		UDP-Glycosyltransferase superfamily protein
AT1G01590	.	6.78429	.	5.56561	.	.	0.442667	0.00733333	0.489333	1.17067	FRO1	ferric reduction oxidase 1
AT1G03055	.	2.38485	.	.	.	-2.46465	4.54567	0.794333	2.535	4.19667	D27	beta-carotene isomerase D27-like protein
AT1G03160	.	.	.	1.03635	.	.	16.4443	9.00067	17.7523	19.9263	FZL	FZO-like protein
AT1G03475	.	1.37883	.	1.13266	.	-1.18663	199.331	87.829	185.728	221.954	CPX1,LIN2	Coproporphyrinogen III oxidase
AT1G03680	.	1.80676	.	1.33186	.	-1.06479	517.977	248.208	601.573	842.868	ATHM1,THM1	thioredoxin M-type 1
AT1G04250	.	2.0342	.	1.6406	.	-1.96583	23.3127	5.962	17.955	23.7267	AXR3,IAA17	AUX/IAA transcriptional regulator family protein
AT1G04420	.	1.53244	.	.	.	.	89.942	45.769	86.7503	128.981		NAD(P)-linked oxidoreductase superfamily protein
AT1G04550	.	1.39822	.	1.11603	.	.	30.055	16.7947	35.2083	43.1077	IAA12	AUX/IAA transcriptional regulator family protein
AT1G04640	.	1.68998	.	1.63175	.	-1.51813	105.688	36.8323	110.352	115.778	LIP2	lipoyltransferase 2
AT1G05190	.	1.67517	.	1.3566	.	-1.47238	374.89	135.471	334.693	420.716	emb2394,RPL6	Ribosomal protein L6 family
AT1G05540	.	2.30592	.	1.8741	.	-1.92743	5.59	1.45767	5.24233	7.129		hypothetical protein (DUF295)
AT1G06240	.	2.27904	.	1.80676	.	-1.40417	12.384	4.68967	15.8547	22.2553		diiron containing four-helix bundle family ferritin protein, putative (Protein of unknown function DUF455)
AT1G06460	.	1.13292	.	.	.	.	131.826	91.3827	138.832	195.888	ACD32.1	alpha-crystallin domain 32.1
AT1G07010	.	1.72821	.	1.24644	.	.	40.635	26.0653	59.3213	83.9833	SLP1	Calcineurin-like metallo-phosphoesterase superfamily protein
AT1G07440	.	1.99351	.	1.1963	.	-1.08832	126.786	60.719	134.747	233.059		NAD(P)-binding Rossmann-fold superfamily protein
AT1G07780	.	.	.	.	.	-1.21109	29.8837	13.228	22.7747	29.1143	PAI1	phosphoribosylanthranilate isomerase 1
AT1G11530	.	1.58944	.	1.24056	.	.	156.962	79.501	180.703	231.536	CXXS1	C-terminal cysteine residue is changed to a serine 1
AT1G11700	.	1.41261	.	.	.	.	185.387	118.581	188.86	305.708		senescence regulator (Protein of unknown function, DUF584)
AT1G12010	.	3.09608	.	3.44083	.	-2.96162	2.82	0.346667	3.77367	3.04533		2-oxoglutarate (2OG) and Fe(II)-dependent oxygenase superfamily protein
AT1G12230	.	1.27026	.	.	.	.	31.474	19.7407	31.1927	46.823		Aldolase superfamily protein
AT1G12244	.	2.34187	.	1.66483	.	.	7.08367	3.03567	9.281	15.0343		Polynucleotidyl transferase, ribonuclease H-like superfamily protein
AT1G12380	.	1.84186	.	1.38256	.	-1.88589	10.895	2.95533	7.43967	10.3927		hypothetical protein
AT1G12860	.	1.61743	.	.	.	-1.26227	8.24067	3.414	7.68	10.333	SCRM2	basic helix-loop-helix (bHLH) DNA-binding superfamily protein
AT1G12990	.	1.43559	.	1.27132	.	-1.19893	16.0177	6.98467	16.2723	18.403		beta-1,4-N-acetylglucosaminyltransferase family protein
AT1G13470	.	2.10036	.	.	.	.	8.74433	2.66267	5.40167	11.2823		hypothetical protein (DUF1262)
AT1G13650	.	2.93656	.	.	.	.	3.68433	0.831667	2.142	6.129		hypothetical protein
AT1G14030	.	1.70466	.	1.47131	.	-1.58138	17.7057	5.936	15.9997	19.0393	LSMT-L	Rubisco methyltransferase family protein
AT1G14160	.	3.62965	.	.	.	.	0.810667	0.159	0.808333	1.974		Uncharacterized protein family (UPF0497)
AT1G14600	.	2.25549	.	.	.	.	3.585	1.894	5.36733	8.87233		Homeodomain-like superfamily protein
AT1G14687	.	.	.	1.82007	.	-1.56493	8.68767	2.91933	10.0237	9.641	HB32,ZHD14	homeobox protein 32
AT1G14920	.	1.52319	.	1.44704	.	-1.78367	32.4087	9.457	24.8957	26.5823	GAI	GRAS family transcription factor family protein
AT1G15170	.	1.59705	.	.	.	.	7.09533	4.993	10.605	14.6853	DTX12	MATE efflux family protein
AT1G15180	.	1.86232	.	1.36203	.	-1.14595	19.1487	8.66467	21.456	30.5873	DTX13	MATE efflux family protein
AT1G15250	.	.	.	1.32603	.	-1.62608	85.66	27.655	67.3107	72.1917	RPL37A	Zinc-binding ribosomal protein family protein
AT1G15760	.	3.521	.	.	.	-3.42157	1.35367	0.104333	0.809	1.426		Sterile alpha motif (SAM) domain-containing protein
AT1G15910	.	2.83407	.	2.61739	.	-3.05896	4.321	0.524667	3.151	3.71567	FDM1	XH/XS domain-containing protein
AT1G16080	.	1.9591	.	1.56599	.	-1.33086	101.912	40.6397	115.986	154.15		nuclear protein
AT1G16220	.	3.66263	.	3.34064	.	-3.20154	0.728667	0.077	0.780333	0.996333		Protein phosphatase 2C family protein
AT1G16410	.	1.85365	.	.	.	.	44.6647	25.576	76.94	92.995	CYP79F1	cytochrome p450 79f1
AT1G16500	.	1.73967	.	.	.	.	12.5253	8.69	16.4087	28.2687		filamentous hemagglutinin transporter
AT1G16720	.	1.69501	.	1.36901	.	.	42.5227	23.7297	58.9127	75.0127	HCF173	high chlorophyll fluorescence phenotype 173
AT1G17140	.	2.51603	.	2.06805	.	-2.44035	5.69767	1.038	4.15567	5.834	ICR1	interactor of constitutive active rops 1
AT1G17350	.	1.87356	.	1.49799	.	-1.82867	11.0183	3.59667	8.31867	12.094		NADH:ubiquinone oxidoreductase intermediate-associated protein 30
AT1G18170	.	1.37627	.	.	.	.	89.9327	52.7467	93.1433	132.886	FKBP17-2	FKBP-like peptidyl-prolyl cis-trans isomerase family protein
AT1G18265	.	2.93297	1.84501	1.69617	.	.	5.348	2.56233	8.09867	19.1607		zein-binding protein (Protein of unknown function, DUF593)
AT1G18773	.	1.85845	.	.	.	.	7.39633	3.36767	7.90133	12.057		acyl thioesterase-like protein
AT1G19340	.	2.86468	.	2.26206	.	.	1.237	0.259667	1.24933	1.93033		Methyltransferase MT-A70 family protein
AT1G20070	.	2.33779	1.96816	2.08058	.	.	5.63233	4.429	18.0793	22.0553		hypothetical protein
AT1G20570	.	2.63022	.	2.23969	.	.	0.963667	0.256	1.22833	1.59033		Spc97 / Spc98 family of spindle pole body (SBP) component
AT1G20810	.	1.41415	.	.	.	.	59.289	32.7377	65.2047	84.724	FKBP18	FKBP-like peptidyl-prolyl cis-trans isomerase family protein
AT1G20930	.	2.54146	.	.	.	.	0.918667	0.276	0.990667	1.611	CDKB2-2,CDKB2;2	cyclin-dependent kinase B2;2
AT1G21100	.	2.59585	.	.	.	.	2.107	0.818667	3.054	4.906	IGMT1	O-methyltransferase family protein
AT1G21560	.	2.14497	.	2.02476	.	-2.07134	7.98733	1.738	7.606	8.11167		hypothetical protein
AT1G21590	.	1.68161	.	.	.	.	13.539	8.68233	13.853	27.656		kinase with adenine nucleotide alpha hydrolases-like domain-containing protein
AT1G21600	.	1.53304	.	1.58175	.	-1.52161	186.128	66.29	190.146	185.989	PTAC6	plastid transcriptionally active 6
AT1G22430	.	2.25103	.	1.80861	.	-1.62515	23.4527	7.68033	25.758	35.3413		GroES-like zinc-binding dehydrogenase family protein
AT1G22590	.	1.73411	.	1.70217	.	-1.73684	40.3507	10.7837	38.28	39.3603	AGL87	AGAMOUS-like 87
AT1G23360	.	1.82779	.	1.7737	.	-1.56013	29.6537	10.1883	33.1923	35.0627	MENG	S-adenosyl-L-methionine-dependent methyltransferases superfamily protein
AT1G24290	.	.	.	1.80511	.	-1.79546	3.01233	0.869	2.946	3.122		AAA-type ATPase family protein
AT1G26100	.	2.487	.	.	.	-1.79227	7.165	2.04533	6.04267	11.3657	CYB561D	Cytochrome b561/ferric reductase transmembrane protein family
AT1G26510	.	2.01004	.	.	.	.	4.18733	1.53333	3.76133	6.06133		F-box associated ubiquitination effector family protein
AT1G28290	.	2.91887	.	.	.	-2.84556	2.42767	0.398667	1.29733	2.709	AGP31	arabinogalactan protein 31
AT1G29070	.	1.72442	.	1.34873	.	-1.45644	357.994	130.798	320.861	419.418	RPL34	Ribosomal protein L34
AT1G29280	.	2.52454	.	3.26512	.	-2.498	2.273	0.387667	3.77067	2.27967	WRKY65	WRKY DNA-binding protein 65
AT1G29520	.	.	.	.	.	-1.71828	7.034	2.13333	7.30233	6.38167		AWPM-19-like family protein
AT1G29600	.	2.62624	.	2.28845	.	-2.31441	5.33333	1.076	5.08567	6.53933		Zinc finger C-x8-C-x5-C-x3-H type family protein
AT1G30840	.	2.94477	.	2.60735	.	-2.77197	1.83867	0.279667	1.56233	2.07133	PUP4	purine permease 4
AT1G30900	.	.	.	2.03336	.	-2.18357	3.716	0.811	3.22567	3.73033	VSR6	VACUOLAR SORTING RECEPTOR 6
AT1G32070	.	1.75219	.	1.28362	.	-1.11143	115.711	52.8137	126	172.811	NSI	nuclear shuttle interacting
AT1G32120	.	2.4453	.	.	.	.	0.76	0.285	0.626333	1.516		serine/threonine-protein phosphatase 7 long form-like protein
AT1G32583	.	.	.	.	.	-1.85437	2.55033	0.721	1.99333	3.56633	TDL1	tapetum determinant protein
AT1G32990	.	1.59764	.	1.26881	.	-1.36751	281.391	109.33	253.694	321.189	PRPL11,RPL11	plastid ribosomal protein l11
AT1G33080	.	.	.	1.54348	.	-1.41293	4.41533	1.66033	4.67033	4.75633	DTX23	MATE efflux family protein
AT1G33340	.	3.15315	.	3.15651	.	-2.81326	3.19633	0.447	3.904	3.974		ENTH/ANTH/VHS superfamily protein
AT1G33780	.	.	.	1.17362	.	.	48.6417	27.6553	60.3007	55.334		electron transporter, putative (DUF179)
AT1G33810	.	1.44361	.	1.08639	.	-1.33051	194.639	77.5537	159.028	204.913		zinc finger/BTB domain protein
AT1G34315	.	2.61692	.	2.84226	.	-2.31679	4.24167	0.827667	5.96267	5.12533		transmembrane protein
AT1G34570	.	1.97413	.	1.36896	.	.	25.7017	13.2497	33.1537	50.9187		Essential protein Yae1, N-terminal
AT1G34750	.	.	.	.	.	-1.1333	22.5737	10.3933	18.567	23.4463		Protein phosphatase 2C family protein
AT1G35310	.	.	.	.	.	-2.35486	2.357	0.444667	1.276	3.02733	MLP168	MLP-like protein 168
AT1G35680	.	1.48283	.	1.10596	.	-1.21995	402.734	173.322	359.241	469.383	RPL21,RPL21C	Ribosomal protein L21
AT1G35710	.	1.9761	.	.	.	-2.35229	22.4003	4.38567	11.4277	17.047		kinase family with leucine-rich repeat domain-containing protein
AT1G42550	.	.	.	1.35616	.	-1.3151	41.5023	16.766	41.766	39.99	PMI1	plastid movement impaired1
AT1G43580	.	.	.	1.06762	.	.	22.9287	11.9217	24.152	25.6583		Sphingomyelin synthetase family protein
AT1G45163	.	.	.	1.48302	.	-1.41568	25.5573	9.49767	25.674	26.54		transmembrane protein
AT1G45474	.	1.33356	.	1.11677	.	.	271.288	145.04	307.749	356.161	Lhca5	photosystem I light harvesting complex protein 5
AT1G47580	.	1.70258	.	1.36646	.	-1.30801	32.6027	13.2097	33.029	42.0393	DYW1	Pentatricopeptide repeat (PPR) superfamily protein
AT1G48030	.	1.22332	.	.	.	.	260.292	162.794	294.502	370.992	LPD1,mtLPD1	mitochondrial lipoamide dehydrogenase 1
AT1G48350	.	1.47506	.	1.07755	.	-1.2962	439.305	179.328	364.788	484.308	EMB3105,RPL18	Ribosomal L18p/L5e family protein
AT1G48600	.	1.90087	.	1.09785	.	-1.38439	97.2457	37.179	77.4967	138.374	NMT2,PMEAMT	S-adenosyl-L-methionine-dependent methyltransferases superfamily protein
AT1G48960	.	.	.	.	.	-1.17605	38.814	17.1643	37.4217	41.149		Adenine nucleotide alpha hydrolases-like superfamily protein
AT1G49320	.	3.85437	.	3.36417	.	-3.22816	1.72367	0.170333	1.84167	2.61833	USPL1	unknown seed protein like 1
AT1G49380	.	1.43277	.	1.37257	.	-1.39627	50.6883	19.339	48.5643	51.2933	CCS1	cytochrome c biogenesis protein family
AT1G49470	.	1.43974	.	1.34296	.	.	12.8887	8.88267	21.769	23.4917		transmembrane epididymal protein (DUF716)
AT1G49475	.	5.07585	.	5.19493	.	-4.77624	1.62633	0.0523333	2.12133	2.02167		AP2/B3-like transcriptional factor family protein
AT1G49490	.	2.94876	.	2.65248	.	-2.5903	2.19633	0.355	2.18167	2.71233		Leucine-rich repeat (LRR) family protein
AT1G49990	.	2.50667	.	2.22839	.	-1.59336	4.882	1.63167	7.345	9.019		F-box family protein
AT1G50320	.	1.24291	.	.	.	.	358.333	230.935	425.756	532.608	ATHX,THX	thioredoxin X
AT1G50910	.	1.68375	.	1.70303	.	-1.70551	5.19767	1.77867	5.04067	5.02067		hypothetical protein
AT1G51270	.	.	.	1.33911	.	.	29.3533	13.4757	33.4287	30.395		vesicle-associated protein 1-4
AT1G52510	.	1.98392	.	1.77391	.	-1.49731	47.834	16.8117	55.728	65.22		alpha/beta-Hydrolases superfamily protein
AT1G52770	.	2.54067	.	.	.	.	0.556	0.216667	0.483333	1.305		Phototropic-responsive NPH3 family protein
AT1G52870	.	1.4403	.	1.09926	.	.	134.714	90.8313	186.43	241.09		Peroxisomal membrane 22 kDa (Mpv17/PMP22) family protein
AT1G53450	.	1.57844	.	1.50329	.	.	8.732	4.95233	13.177	13.8973		epstein-barr nuclear antigen
AT1G54310	.	1.4237	.	1.23728	.	-1.28809	23.1277	9.429	21.718	25.0563		S-adenosyl-L-methionine-dependent methyltransferases superfamily protein
AT1G54500	.	1.19263	.	1.06818	.	.	286.156	154.626	313.003	343.489		Rubredoxin-like superfamily protein
AT1G54690	.	.	.	1.33108	.	-1.73813	70.336	21.0983	51.5307	61.9123	GAMMA-H2AX,HTA3	gamma histone variant H2AX
AT1G54740	.	1.49388	.	1.76158	.	-1.5592	24.9163	8.49867	27.6683	23.392		FANTASTIC four-like protein (DUF3049)
AT1G54780	.	2.09919	.	1.7213	.	-1.53534	183.109	63.3873	202.055	265.613	TLP18.3	thylakoid lumen 18.3 kDa protein
AT1G55480	.	1.90671	.	1.85127	.	-1.68918	97.7353	30.434	106.287	112.447	ZKT	protein containing PDZ domain, a K-box domain, and a TPR region
AT1G56120	.	2.17729	.	1.90469	.	-2.49348	3.67267	0.634667	2.312	2.95967		Leucine-rich repeat transmembrane protein kinase
AT1G56150	.	1.70214	.	1.66998	.	.	44.4567	23.7257	72.7373	75.06	SAUR71	SAUR-like auxin-responsive protein family
AT1G56500	.	1.49494	.	1.50645	.	-1.43287	43.605	16.2307	44.6343	44.7187		haloacid dehalogenase-like hydrolase family protein
AT1G57850	.	8.06179	.	.	.	.	1.44333	0	0.655333	3.704		Toll-Interleukin-Resistance (TIR) domain family protein
AT1G58210	.	1.82544	.	1.69878	.	-1.65398	9.21533	2.91933	9.22867	10.1753	EMB1674	EMBRYO DEFECTIVE protein
AT1G59840	.	1.86999	.	1.42453	.	-1.49112	23.4027	8.29967	22.244	29.6497	CCB4	cofactor assembly of complex C
AT1G59960	.	2.18383	.	1.97341	.	-1.68112	16.4297	5.10067	19.3107	22.6853		NAD(P)-linked oxidoreductase superfamily protein
AT1G60230	.	1.53752	.	1.68697	.	-1.53366	19.4323	6.72467	20.92	19.0793		Radical SAM superfamily protein
AT1G60700	.	.	.	.	.	-2.08805	1.942	0.434333	1.42033	1.92467		SMAD/FHA domain-containing protein
AT1G60810	.	2.04242	.	1.76418	.	-1.91316	8.63367	2.28667	7.53433	9.27467	ACLA-2	ATP-citrate lyase A-2
AT1G61520	.	1.60873	.	1.32695	.	-1.46124	486.312	184.544	442.796	538.359	LHCA3	PSI type III chlorophyll a/b-binding protein
AT1G64150	.	1.41449	.	.	.	.	28.2293	18.3277	34.4533	47.6407	PAM71	Uncharacterized protein family (UPF0016)
AT1G64355	.	1.63192	.	1.07363	.	-1.01582	61.9923	30.9253	62.138	92.4833		1-acyl-sn-glycerol-3-phosphate acyltransferase
AT1G64390	.	2.45236	.	.	.	.	7.75567	3.12567	5.979	16.8287	AtGH9C2,GH9C2	glycosyl hydrolase 9C2
AT1G64510	.	1.60093	.	1.37991	.	-1.48745	306.808	109.948	275.176	324.546		Translation elongation factor EF1B/ribosomal protein S6 family protein
AT1G64720	.	1.83559	.	1.58251	.	-1.36023	490.083	191.306	552.284	664.115	CP5	Polyketide cyclase/dehydrase and lipid transport superfamily protein
AT1G65480	.	3.6565	.	.	.	.	3.085	0.716667	3.15233	8.90967	FT	PEBP (phosphatidylethanolamine-binding protein) family protein
AT1G65500	.	1.88147	.	2.09453	.	.	20.3543	10.403	43.336	37.508		transmembrane protein
AT1G65790	.	1.76955	.	.	.	.	2.45633	1.07667	1.69633	3.53067	RK1,SD17	receptor kinase 1
AT1G65800	.	1.62465	.	1.22867	.	-1.57885	25.3123	8.51333	19.4647	26.0613	RK2,SD16	receptor kinase 2
AT1G65860	.	2.06208	.	.	.	.	11.986	7.13267	20.4157	29.273	FMO GS-OX1,FMOGS-OX1	flavin-monooxygenase glucosinolate S-oxygenase 1
AT1G66920	.	.	.	1.60606	.	.	6.56433	3.317	9.85967	8.92433	LRK10L-2.4	Protein kinase superfamily protein
AT1G67050	.	.	.	1.39405	.	-1.34152	14.711	5.831	14.755	16.5477		membrane-associated kinase regulator
AT1G67400	.	2.44928	.	.	.	-2.12743	1.97933	0.441667	1.75733	2.42433		ELMO/CED-12 family protein
AT1G67700	.	1.3948	.	.	.	.	354.68	197.576	346.718	503.406	HHL1	multidrug resistance protein
AT1G67750	.	5.71841	.	4.96483	.	-6.13618	2.082	0.0283333	0.899	1.565		Pectate lyase family protein
AT1G67830	.	2.36845	.	2.01519	.	-2.07688	9.05433	2.141	8.40433	10.8183	FXG1	alpha-fucosidase 1
AT1G69526	.	2.26871	.	2.16484	.	-1.71406	2.16433	0.636667	2.799	2.847		S-adenosyl-L-methionine-dependent methyltransferases superfamily protein
AT1G69935	.	1.31138	.	.	.	.	49.0327	30.6817	57.2947	79.586	SHW1	short hypocotyl in white light1
AT1G70000	.	.	.	1.12747	.	.	21.5563	13.6583	28.4333	29.8307		myb-like transcription factor family protein
AT1G70470	.	3.22275	.	2.79236	.	-3.01882	3.22233	0.355	2.549	3.60133		transmembrane protein
AT1G70550	.	1.73081	.	.	.	-1.59001	2.844	0.948	2.36	3.08167		NEP-interacting protein, putative (DUF239)
AT1G70560	.	3.52831	.	3.36172	.	-3.0256	1.79467	0.218	2.20833	2.53733	TAA1	tryptophan aminotransferase of Arabidopsis 1
AT1G71180	.	1.86979	.	1.23197	.	.	12.4187	6.284	14.2693	22.5117		6-phosphogluconate dehydrogenase family protein
AT1G71500	.	1.84624	.	1.74104	.	-1.57854	441.153	148.193	478.152	519.148		Rieske (2Fe-2S) domain-containing protein
AT1G72010	.	.	.	1.09763	.	.	56.552	33.3127	68.758	77.986	TCP22	TCP family transcription factor
AT1G72275	.	.	.	1.8346	.	.	3.80067	1.542	4.879	4.43567		LOW protein: nuclease-like protein
AT1G72640	.	1.74457	.	1.70871	.	-1.67087	40.2083	12.512	40.309	41.9117		NAD(P)-binding Rossmann-fold superfamily protein
AT1G73060	.	1.33941	.	.	.	.	92.8277	61.3217	105.636	151.028	LPA3	Low PSII Accumulation 3
AT1G73310	.	1.66856	.	.	.	.	3.423	1.372	3.573	4.17933	scpl4	serine carboxypeptidase-like 4
AT1G73530	.	1.4398	.	.	.	.	47.5887	30.162	43.6667	79.4197	ORRM6	RNA-binding (RRM/RBD/RNP motifs) family protein
AT1G73630	.	.	.	1.49894	.	.	26.263	13.1533	36.179	33.766	CML26	EF hand calcium-binding protein family
AT1G73885	.	1.53751	.	1.03775	.	.	740.663	406.491	805.552	1144.01		AT-rich interactive domain protein
AT1G73940	.	.	.	1.13973	.	-1.14467	64.5613	29.2593	62.312	73.8633		tumor necrosis factor receptor family protein
AT1G74088	.	2.53811	.	.	.	.	2.06333	0.561667	2.28067	3.23967		galacturonosyltransferase
AT1G74090	.	1.81655	1.24487	1.2417	.	.	25.9747	17.784	40.881	61.322	SOT18	desulfo-glucosinolate sulfotransferase 18
AT1G74300	.	2.12046	.	1.56475	.	-1.49244	9.50033	3.286	9.43567	14.1183		alpha/beta-Hydrolases superfamily protein
AT1G74730	.	.	.	1.15435	.	.	173.288	97.8723	210.088	211.673		transmembrane protein, putative (DUF1118)
AT1G74970	.	1.3774	.	.	.	.	223.042	130.994	221.582	329.508	RPS9	ribosomal protein S9
AT1G75060	.	3.07436	.	2.18105	.	.	1.601	0.414333	1.907	3.596		histone deacetylase complex subunit
AT1G75460	.	2.05802	.	1.53973	.	.	67.4003	34.9567	98.2423	142.156		ATP-dependent protease La (LON) domain protein
AT1G75550	.	.	.	4.37884	.	.	0.908667	0.0776667	1.735	1.189		glycine-rich protein
AT1G75770	.	.	.	1.80157	.	-1.35124	20.729	8.15267	27.376	22.3823		hypothetical protein
AT1G76450	.	1.30842	.	1.04542	.	-1.02784	166.039	81.763	163.24	197.915	PPD3	Photosystem II reaction center PsbP family protein
AT1G76530	.	4.78499	.	4.11129	.	-3.18085	1.148	0.150333	2.18433	3.38733	PILS4	Auxin efflux carrier family protein
AT1G76800	.	.	.	1.91489	.	.	4.12167	1.413	5.17033	4.58		Vacuolar iron transporter (VIT) family protein
AT1G78030	.	2.02104	.	1.7209	.	.	11.7223	4.55	14.5193	18.0383		hypothetical protein
AT1G78290	.	3.09478	.	2.365	.	.	3.36133	1.24933	6.23833	10.6673	SNRK2-8,SRK2C	Protein kinase superfamily protein
AT1G78630	.	1.33608	.	.	.	-1.04726	296.798	144.054	244.479	353.92	emb1473,RPL13	Ribosomal protein L13 family protein
AT1G78750	.	2.46706	.	1.98435	.	-2.01728	1.67533	0.415	1.61	2.26467		F-box/RNI-like superfamily protein
AT1G78915	.	.	.	.	.	-1.24801	30.3867	12.7323	24.9293	31.2513		Tetratricopeptide repeat (TPR)-like superfamily protein
AT1G79040	.	2.23787	.	1.47025	.	-1.25811	6483.46	2715.49	7226.67	12374.9	PSBR	photosystem II subunit R
AT1G79410	.	1.88427	.	1.92945	.	.	15.536	7.94233	29.2323	28.545	OCT5	organic cation/carnitine transporter5
AT1G79850	.	1.42703	.	1.1453	.	-1.20891	579.762	251.473	536.152	656.409	RPS17	ribosomal protein S17
AT1G80130	.	1.9979	.	.	.	.	49.548	25.5393	43.84	100.191		Tetratricopeptide repeat (TPR)-like superfamily protein
AT1G80260	.	2.14915	.	1.83447	.	-1.71518	13.2413	4.06267	13.937	17.7083	emb1427	Spc97 / Spc98 family of spindle pole body (SBP) component
AT1G80830	.	1.34212	.	1.01093	.	.	20.566	15.5707	30.5253	38.967	NRAMP1	natural resistance-associated macrophage protein 1
AT2G01320	.	.	.	1.03304	.	.	37.8337	21.6263	43.1583	45.901	ABCG7	ABC-2 type transporter family protein
AT2G01660	.	2.53039	.	2.28007	.	-1.76722	5.12433	1.511	7.08033	8.526	CRRSP12,PDLP6	plasmodesmata-located protein 6
AT2G01818	.	.	.	2.96458	.	.	1.961	0.372	2.77467	2.59733		PLATZ transcription factor family protein
AT2G02500	.	1.43101	.	.	.	-1.28006	24.0917	9.549	18.826	26.025	ISPD	Nucleotide-diphospho-sugar transferases superfamily protein
AT2G02590	.	.	.	1.49723	.	-1.49438	11.168	3.95667	10.864	11.2563		small multi-drug export protein
AT2G03440	.	1.78079	.	1.65103	.	-1.37199	149.346	57.8	174.927	192.16	NRP1	nodulin-related protein 1
AT2G03550	.	2.03796	.	1.79717	.	-1.28944	59.681	24.458	81.8197	97.8177	CXE7	alpha/beta-Hydrolases superfamily protein
AT2G04040	.	2.85429	.	2.44361	.	.	1.27333	0.396	2.02967	2.74267	DTX1	MATE efflux family protein
AT2G05310	.	2.22479	.	1.37336	.	-1.12461	236.886	109.066	267.934	498.471		transmembrane protein
AT2G05620	.	1.70636	.	1.15448	.	.	130.363	69.781	149.593	221.005	PGR5	proton gradient regulation 5
AT2G05830	.	1.2657	.	.	.	.	56.2447	28.901	50.164	67.808		NagB/RpiA/CoA transferase-like superfamily protein
AT2G05920	.	1.81713	.	1.41079	.	-1.2298	41.4453	17.745	45.7207	61.3723	SBT1.8	Subtilase family protein
AT2G07774	.	.	.	1.28325	.	-1.11516	74.4913	34.3377	80.831	86.709		hypothetical protein
AT2G12170	.	3.87419	.	.	.	.	2.25467	0.218	1.13133	3.45667		hypothetical protein
AT2G15890	.	1.37147	.	1.59489	.	-1.40553	179.349	67.7957	197.779	170.786	MEE14	maternal effect embryo arrest 14
AT2G16850	.	6.3223	.	6.37378	.	-6.63137	2.04733	0.015	1.64933	1.66867	PIP2-8,PIP2;8	plasma membrane intrinsic protein 2;8
AT2G17695	.	1.46826	.	.	.	.	87.5183	53.924	96.4757	146.833		outer envelope protein
AT2G17972	.	.	.	1.04517	.	-1.24768	117.628	49.6	99.105	110.967		transmembrane protein
AT2G18245	.	.	.	1.16259	.	-1.13577	10.4353	4.74667	10.3107	10.6953		alpha/beta-Hydrolases superfamily protein
AT2G18570	.	2.33451	.	2.0559	.	-2.49506	5.87867	1.055	4.23267	5.18833	UGT72D1	UDP-Glycosyltransferase superfamily protein
AT2G20120	.	1.45883	.	1.60489	.	-1.54509	69.1263	23.619	69.159	63.3083	COV1	CONTINUOUS VASCULAR RING protein (DUF502)
AT2G20340	.	2.60305	.	.	.	.	13.405	6.02567	14.509	36.2383	AAS,ELI5	Pyridoxal phosphate (PLP)-dependent transferases superfamily protein
AT2G20570	.	1.47938	.	1.46377	.	-1.27127	145.351	60.1703	160.82	163.103	GPRI1	GBF's pro-rich region-interacting factor 1
AT2G20725	.	1.33451	.	1.1427	.	-1.09504	44.181	20.7173	44.1427	50.84		CAAX amino terminal protease family protein
AT2G21170	.	1.18804	.	.	.	.	216.419	134.224	220.104	297.108	TIM	triosephosphate isomerase
AT2G21280	.	1.46403	.	.	.	.	47.716	29.0217	54.8777	77.897	GC1,SULA	NAD(P)-binding Rossmann-fold superfamily protein
AT2G21370	.	.	.	.	.	-1.18836	23.6693	10.8323	20.0553	24.133	XK-1	xylulose kinase-1
AT2G21960	.	1.75711	.	1.03436	.	.	114.483	62.3003	122.984	204.434		transmembrane protein
AT2G23590	.	3.126	.	.	.	.	3.22967	0.865667	3.219	7.33133	MES8	methyl esterase 8
AT2G24290	.	1.99039	.	1.44689	.	-1.58923	31.6453	10.4853	27.6567	40.5833		ubiquitin-associated protein (DUF1068)
AT2G24390	.	.	.	1.2239	.	-1.21165	45.5063	19.7853	44.6123	52.6993	AIG2LD	AIG2-like (avirulence induced gene) family protein
AT2G25060	.	4.16327	.	3.56294	.	-4.15063	2.67933	0.149333	1.72067	2.69233	ENODL14	early nodulin-like protein 14
AT2G25080	.	1.16261	.	1.1512	.	-1.05379	161.75	78.192	168.164	171.165	GPX1	glutathione peroxidase 1
AT2G25270	.	4.51978	.	4.10274	.	-4.72817	3.533	0.125667	2.21567	3.004		transmembrane protein
AT2G25830	.	.	.	1.14739	.	-1.13282	47.0693	21.5273	46.0827	47.2967		YebC-like protein
AT2G25900	.	1.88446	.	.	.	.	11.99	6.51	12.7767	23.286	ATCTH	Zinc finger C-x8-C-x5-C-x3-H type family protein
AT2G26240	.	1.66705	.	1.23318	.	-1.14286	51.9303	23.574	53.4427	72.735	FAX7	Transmembrane proteins 14C
AT2G26730	.	1.87761	.	1.85133	.	-1.84633	15.61	4.36	15.2117	15.7063		Leucine-rich repeat protein kinase family protein
AT2G26900	.	1.66332	.	1.66777	.	-1.69845	168.194	52.0433	160.062	160.545	BASS2	Sodium Bile acid symporter family
AT2G27130	.	.	.	1.24113	.	.	26.8387	12.0743	27.489	30.0653	XYP11	Bifunctional inhibitor/lipid-transfer protein/seed storage 2S albumin superfamily protein
AT2G28070	.	1.50229	.	1.42789	.	-1.56394	12.6807	4.448	11.2397	11.9573	ABCG3	ABC-2 type transporter family protein
AT2G29630	.	2.22609	.	1.47738	.	.	308.722	123.883	331.431	568.029	THIC	thiaminC
AT2G30150	.	1.93792	.	1.85956	.	-1.37761	8.00967	3.398	11.023	11.2733		UDP-Glycosyltransferase superfamily protein
AT2G30390	.	1.59125	.	1.49144	.	-1.1732	96.2337	42.8233	116.622	126.206	FC2	ferrochelatase 2
AT2G31230	.	2.28333	.	.	.	.	11.5847	5.45767	12.0127	25.7913	ERF15	ethylene-responsive element binding factor 15
AT2G31790	.	2.02883	.	1.85569	.	-1.56765	39.632	13.39	47.115	53.5907	UGT74C1	UDP-Glycosyltransferase superfamily protein
AT2G32080	.	1.45072	.	1.29573	.	.	67.2287	35.37	82.975	92.5497	PURA1,PUR ALPHA-1	purin-rich alpha 1
AT2G32160	.	.	.	1.12581	.	-1.46558	26.3113	9.48567	20.6587	23.3863		S-adenosyl-L-methionine-dependent methyltransferases superfamily protein
AT2G32400	.	.	.	1.64964	.	-1.67753	5.53933	1.733	5.305	5.238	GLR3.7,GLR5	glutamate receptor 5
AT2G32480	.	1.45071	.	1.23195	.	.	157.182	85.4677	193.707	227.313	ARASP	chloroplastic membrane metallo proteases
AT2G32640	.	1.54274	.	1.25314	.	.	12.4373	6.35733	14.597	18.173		Lycopene beta/epsilon cyclase protein
AT2G32645	.	2.28849	.	1.98445	.	-2.07789	10.0193	2.35067	9.03833	11.283		B3 domain protein, putative (DUF313)
AT2G32650	.	1.98587	.	1.55686	.	-1.76081	162.983	49.336	137.66	188.6		RmlC-like cupins superfamily protein
AT2G32990	.	2.29307	.	.	.	-2.03597	3.902	0.932667	2.196	4.538	AtGH9B8,GH9B8	glycosyl hydrolase 9B8
AT2G33180	.	1.51522	.	1.35728	.	-1.45454	31.4703	11.507	28.4267	32.022		hypothetical protein
AT2G33530	.	1.32913	.	1.11222	.	-1.27705	25.522	10.556	22.0773	25.9957	scpl46	serine carboxypeptidase-like 46
AT2G33550	.	1.61527	.	1.82296	.	-1.70402	36.6013	11.254	38.5063	33.6567	ASR3	Homeodomain-like superfamily protein
AT2G33600	.	1.5364	.	1.46149	.	-1.52281	23.344	8.127	21.5837	23.0967	CRL2	NAD(P)-binding Rossmann-fold superfamily protein
AT2G33735	.	2.0739	.	1.6646	.	-1.7606	21.7123	6.32867	19.5423	26.2207		Chaperone DnaJ-domain superfamily protein
AT2G33800	.	1.8405	.	1.39484	.	-1.39147	319.485	122.098	309.234	424.169	EMB3113,RPS5	Ribosomal protein S5 family protein
AT2G33855	.	1.89324	.	1.5631	.	-1.30506	92.2257	37.3733	106.503	134.484		transmembrane protein
AT2G33860	.	1.83396	.	1.62195	.	-1.27388	13.4347	5.585	16.631	19.3753	ARF3,ETT	Transcriptional factor B3 family protein / auxin-responsive factor AUX/IAA-like protein
AT2G34150	.	2.52766	.	.	.	-2.16565	0.971667	0.237	0.741667	1.21367	SCAR1	SCAR family protein
AT2G34360	.	2.28722	.	2.54555	.	.	1.63567	0.705	3.97633	3.447	DTX15	MATE efflux family protein
AT2G34470	.	1.9495	.	1.2737	.	-1.10497	50.7027	23.6383	55.182	89.2347	UREG	urease accessory protein G
AT2G34620	.	2.5064	.	.	.	-1.9922	3.473	0.85	3.26867	4.86633		Mitochondrial transcription termination factor family protein
AT2G35500	.	1.77783	.	1.50573	.	-1.53288	42.997	14.8913	40.8297	49.7643	SKL2	shikimate kinase like 2
AT2G35660	.	1.94218	.	1.56238	.	.	9.98567	4.71033	13.6753	17.913	CTF2A	FAD/NAD(P)-binding oxidoreductase family protein
AT2G35700	.	2.92518	.	.	.	.	1.15367	0.231	0.73	1.77533	ERF038,ERF38	ERF family protein 38
AT2G35780	.	1.725	.	1.3197	.	-1.36878	34.2077	13.28	32.0863	42.9413	scpl26	serine carboxypeptidase-like 26
AT2G35830	.	2.22936	.	1.55511	.	-1.17615	201.162	88.4597	252.096	406.589		ureidoglycolate hydrolase
AT2G36470	.	1.85012	.	1.37459	.	.	14.4913	7.424	18.5957	26.1127		DUF868 family protein, putative (DUF868)
AT2G36835	.	1.81926	.	1.49203	.	-1.14815	220.41	99.6197	270.305	341.324		hypothetical protein
AT2G37220	.	1.43852	.	.	.	.	962.72	572.405	1031.16	1509.88	CP29B	RNA-binding (RRM/RBD/RNP motifs) family protein
AT2G37630	.	2.00404	.	1.20365	.	.	15.8583	8.018	17.9097	31.501	AS1	myb-like HTH transcriptional regulator family protein
AT2G37790	.	.	.	.	.	-1.25904	17.0767	7.16867	12.2167	16.798	AKR4C10	NAD(P)-linked oxidoreductase superfamily protein
AT2G37860	.	1.64153	.	1.24767	.	-1.23583	42.1007	17.9127	41.1913	54.699	LCD1,RE	reticulata-like protein, putative (DUF3411)
AT2G38140	.	1.4951	.	1.06573	.	-1.15775	500.238	224.689	453.651	613.402	PSRP4,RPS31	plastid-specific ribosomal protein 4
AT2G38330	.	1.7088	.	1.47165	.	-1.19737	23.5847	10.301	27.536	32.89	DTX44	MATE efflux family protein
AT2G38460	.	1.77275	.	.	.	.	3.61133	1.63933	3.36367	5.64133	IREG1	iron regulated 1
AT2G38630	.	1.61549	.	1.45138	.	-1.57226	5.90667	1.915	5.27133	5.94933		Transducin/WD40 repeat-like superfamily protein
AT2G39450	.	2.14627	1.20363	1.14908	.	.	18.9763	10.0487	21.5363	43.465	MTP11	Cation efflux family protein
AT2G39705	.	1.95544	.	1.64627	.	-1.60062	6.145	2.034	6.13767	7.69333	RTFL8	ROTUNDIFOLIA like 8
AT2G39890	.	.	.	1.45433	.	-1.11252	17.3063	8.207	21.6543	18.1227	PROT1	proline transporter 1
AT2G39930	.	1.67998	.	1.44286	.	-1.36704	24.3877	10.074	24.97	29.8583	ISA1	isoamylase 1
AT2G40020	.	1.69155	.	1.56542	.	-1.7462	11.5437	3.05767	9.97967	11.0673		Nucleolar histone methyltransferase-related protein
AT2G40085	.	2.10476	.	1.73439	.	-1.8484	12.7917	3.49567	11.3177	14.8453		hypothetical protein
AT2G40230	.	1.67029	.	.	.	.	6.974	4.24067	7.695	13.194		HXXXD-type acyl-transferase family protein
AT2G40316	.	.	.	1.13756	.	-1.19247	21.936	9.774	19.0343	23.4303		autophagy-like protein
AT2G40460	.	2.23021	.	2.10655	.	-2.16491	10.7423	2.388	10.0823	11.0183	NPF5.1	Major facilitator superfamily protein
AT2G40540	.	.	.	1.20374	.	.	11.545	6.176	13.5513	15.2183	KT2,POT2	potassium transporter 2
AT2G42390	.	.	.	.	.	-1.19623	37.5633	16.3617	34.911	38.101		kinase C substrate, heavy chain-like protein
AT2G42730	.	2.31204	.	.	.	.	1.88933	0.666333	1.73	3.243		F-box/FBD/LRR protein
AT2G42770	.	1.66172	.	1.59294	.	-1.51877	88.4857	30.9563	90.019	95.3003		Peroxisomal membrane 22 kDa (Mpv17/PMP22) family protein
AT2G43100	.	2.31933	.	1.77126	.	-1.18309	124.243	54.907	181.661	266.739	IPMI2	isopropylmalate isomerase 2
AT2G43745	.	1.66872	.	.	.	.	6.62567	3.001	7.09933	9.39367		jacalin lectin-like protein
AT2G43750	.	1.32037	.	.	.	.	132.054	95.5433	150.857	232.179	OASB	O-acetylserine (thiol) lyase B
AT2G43920	.	2.96184	.	.	.	.	6.16933	2.36633	7.06267	18.6767	HOL2	S-adenosyl-L-methionine-dependent methyltransferases superfamily protein
AT2G44050	.	1.50808	.	1.17412	.	-1.2915	79.0047	32.365	70.5503	89.5893	COS1	6,7-dimethyl-8-ribityllumazine synthase / DMRL synthase / lumazine synthase / riboflavin synthase
AT2G44670	.	1.63517	.	.	.	.	155.103	91.3503	149.23	275.201		senescence-associated family protein (DUF581)
AT2G44920	.	1.89182	.	1.53928	.	-1.52044	76.985	26.905	75.353	97.389		Tetratricopeptide repeat (TPR)-like superfamily protein
AT2G44940	2.20283	3.34861	.	.	.	-2.15067	7.02167	1.554	3.426	15.599	ERF034	Integrase-type DNA-binding superfamily protein
AT2G45560	.	1.38035	.	.	.	.	12.1513	9.45567	14.579	22.674	CYP76C1	cytochrome P450, family 76, subfamily C, polypeptide 1
AT2G45590	.	1.55352	.	1.07012	.	-1.1541	15.253	6.86433	13.897	19.5973		Protein kinase superfamily protein
AT2G46160	.	2.38665	.	.	.	.	2.94967	0.854	3.718	5.54633	ATL67	RING/U-box superfamily protein
AT2G46535	.	2.43365	.	.	.	.	5.19167	1.65567	2.70733	8.871		hypothetical protein
AT2G47010	.	1.90312	.	.	.	.	2.147	0.937333	1.78633	3.483		calcium/calcium/calmodulin-dependent Serine/Threonine-kinase
AT2G47370	.	2.40393	.	2.27485	.	-1.93321	6.12333	1.61967	7.46567	8.279		Calcium-dependent phosphotriesterase superfamily protein
AT2G47630	.	1.92521	.	.	.	.	3.60567	1.94967	3.53767	7.151		alpha/beta-Hydrolases superfamily protein
AT2G47910	.	1.25372	.	1.06988	.	.	110.223	67.886	140.106	160.436	CRR6	chlororespiratory reduction 6
AT2G47940	.	1.57747	.	1.63866	.	-1.68656	63.1737	19.716	59.4267	57.8193	DEG2,DEGP2	DEGP protease 2
AT2G48070	.	1.46791	.	1.17367	.	-1.15337	93.7307	41.1827	93.053	111.272	RPH1	resistance to phytophthora 1
AT3G01060	.	1.42087	.	.	.	.	13.6033	6.85667	14.2783	17.8703		lysine-tRNA ligase
AT3G01140	.	1.61908	.	1.59147	.	-1.28701	9.267	3.83933	11.076	11.4077	MYB106	myb domain protein 106
AT3G01660	.	2.30989	.	1.65496	.	-1.46997	29.547	10.6717	32.4927	51.552		S-adenosyl-L-methionine-dependent methyltransferases superfamily protein
AT3G01960	.	.	.	.	.	-1.92339	3.113	0.803333	1.841	3.49433		hypothetical protein
AT3G02180	.	1.60736	.	1.66007	.	-1.57514	94.843	31.4357	97.4983	94.36	SP1L3	SPIRAL1-like3
AT3G02830	.	1.43539	.	1.12023	.	.	34.7993	25.8723	54.3393	68.5297	ZFN1	zinc finger protein 1
AT3G02870	.	.	.	.	.	-1.13256	28.3573	13.133	22.81	28.0417	VTC4	Inositol monophosphatase family protein
AT3G04550	.	1.26276	.	1.03608	.	.	194.551	99.0073	196.539	231.362	RAF1.2	rubisco accumulation factor-like protein
AT3G04790	.	1.83649	.	1.67412	.	-1.42479	525.259	196.134	602.588	678.832	EMB3119,RPI3	Ribose 5-phosphate isomerase, type A protein
AT3G04860	.	2.21081	.	1.77992	.	-1.42738	5.15867	1.917	6.33333	8.658		hypothetical protein (DUF868)
AT3G05410	.	1.94992	.	1.15766	.	-1.33972	47.284	19.3947	40.2763	69.6237	PPD7	Photosystem II reaction center PsbP family protein
AT3G06160	.	3.09115	.	.	.	-3.02689	1.64233	0.268	0.979333	2.14367		AP2/B3-like transcriptional factor family protein
AT3G07270	.	1.18682	.	1.30425	.	-1.12113	41.0527	18.9607	45.237	43.058	GCH1	GTP cyclohydrolase I
AT3G07580	.	2.27506	.	.	.	.	9.73333	3.677	8.96833	17.091		hypothetical protein
AT3G09160	.	2.27186	.	.	.	.	6.197	3.65933	9.61733	17.3447		RNA-binding (RRM/RBD/RNP motifs) family protein
AT3G09162	.	1.92173	.	.	.	.	6.76933	4.29267	12.537	15.9663		hypothetical protein
AT3G09470	.	1.93145	.	1.69926	.	-1.31414	22.033	8.861	27.7373	32.9897		Major facilitator superfamily protein
AT3G09800	.	.	.	1.68747	.	-1.76772	17.079	5.11433	15.6593	17.479		SNARE-like superfamily protein
AT3G10230	.	1.71538	.	1.80513	.	-1.6119	35.6793	11.72	39.5173	37.883	LCY1,LYC	lycopene cyclase
AT3G10840	.	2.07739	.	2.0417	.	-1.9968	17.201	4.285	16.5333	17.268		alpha/beta-Hydrolases superfamily protein
AT3G11010	.	2.08497	.	.	.	-1.72828	10.827	3.262	7.721	13.7337	AtRLP34,RLP34	receptor like protein 34
AT3G11750	.	.	.	1.34095	.	-1.54352	24.5577	8.44367	20.8323	21.5833	FOLB1	Dihydroneopterin aldolase
AT3G12290	.	1.18072	.	.	.	.	80.4933	45.6213	81.0643	101.11	FOLD2	Amino acid dehydrogenase family protein
AT3G12345	.	1.63578	.	1.5073	.	-1.27697	163.533	67.6063	185.032	204.012		FKBP-type peptidyl-prolyl cis-trans isomerase
AT3G12685	.	1.70354	.	1.25137	.	.	26.294	11.8377	27.2283	37.5743		Acid phosphatase/vanadium-dependent haloperoxidase-related protein
AT3G12750	.	.	.	1.81299	.	-1.42506	7.66767	2.88067	9.76833	8.16133	ZIP1	zinc transporter 1 precursor
AT3G12820	.	2.287	.	.	.	-2.0293	3.39233	0.769333	2.71833	4.345	AtMYB10,MYB10	myb domain protein 10
AT3G12950	.	1.24588	.	.	.	.	19.2993	10.8127	19.7243	25.0717		Trypsin family protein
AT3G13062	.	1.19823	.	1.2873	.	.	47.4533	25.8463	61.036	58.0987		Polyketide cyclase/dehydrase and lipid transport superfamily protein
AT3G13570	.	.	.	1.14003	.	.	46.736	23.2753	49.5967	49.3893	SCL30A	SC35-like splicing factor 30A
AT3G13882	.	.	.	.	.	-1.10943	88.9013	41.1863	79.6463	96.734		Ribosomal protein L34
AT3G14110	.	1.54038	.	1.20653	.	-1.34515	123.88	48.893	108.69	138.482	FLU	Tetratricopeptide repeat (TPR)-like superfamily protein
AT3G14150	.	2.43444	.	1.81173	.	-1.99041	19.3207	5.638	16.6053	27.0033	GLO3,HAOX2	Aldolase-type TIM barrel family protein
AT3G15095	.	1.36411	.	.	.	.	63.1943	31.717	53.3503	79.9917	HCF243	Serine/Threonine-kinase pakA-like protein
AT3G15354	.	1.89352	.	1.79009	.	-1.51647	13.8893	4.49333	16.1407	17.854	SPA3	SPA1-related 3
AT3G15360	.	1.27237	.	.	.	.	354.88	254.222	394.576	596.427	ATHM4,TRX-M4	thioredoxin M-type 4
AT3G16100	.	1.8002	.	1.82389	.	-1.8489	59.3747	16.4837	56.4517	55.8077	RABG3c	RAB GTPase homolog G3C
AT3G16570	.	1.46495	.	1.354	.	-1.03671	389.764	187.97	464.962	504.541	RALF23	rapid alkalinization factor 23
AT3G17120	1.85922	2.75606	.	.	.	.	6.99833	2.64233	4.934	17.6967		transmembrane protein
AT3G17210	.	1.40116	.	.	.	.	235.95	136.065	245.327	348.365	HS1	heat stable protein 1
AT3G17640	.	4.3509	.	4.78957	.	-4.31898	2.27133	0.0976667	3.05833	2.26167		Leucine-rich repeat (LRR) family protein
AT3G17668	.	1.85187	.	.	.	.	15.4553	9.196	17.6057	32.4833	ENA	DnaJ/Hsp40 cysteine-rich domain superfamily protein
AT3G17930	.	1.38232	.	.	.	.	300.78	157.74	299.037	401.85	DAC	transmembrane protein
AT3G18870	.	1.75374	.	1.34	.	.	13.5793	5.83	14.3147	19.238		Mitochondrial transcription termination factor family protein
AT3G18960	.	3.55535	.	.	.	.	1.76067	0.304667	1.507	2.38533		AP2/B3-like transcriptional factor family protein
AT3G19480	.	.	.	1.34027	.	-1.00152	20.263	10.158	24.8887	21.793	PGDH3	D-3-phosphoglycerate dehydrogenase
AT3G20230	.	1.19264	.	1.01241	.	-1.14733	94.2867	42.7343	83.5233	95.4107		Ribosomal L18p/L5e family protein
AT3G20600	.	.	.	.	.	-1.32144	15.086	6.02067	11.1997	17.638	NDR1	Late embryogenesis abundant (LEA) hydroxyproline-rich glycoprotein family
AT3G20680	.	.	.	1.55582	.	-1.25032	42.1867	17.7307	50.2337	49.0233		plant/protein (DUF1995)
AT3G20820	.	.	.	1.82821	.	-1.59823	39.7087	13.2027	45.116	40.066		Leucine-rich repeat (LRR) family protein
AT3G22810	.	2.69018	.	2.62584	.	-2.33102	2.638	0.517333	3.293	3.4		auxin canalization protein (DUF828)
AT3G22890	.	.	.	1.15401	.	.	532.096	293.368	630.243	609.265	APS1	ATP sulfurylase 1
AT3G22970	.	1.5464	.	1.48324	.	.	69.3667	35.5813	95.6123	100.673		hypothetical protein (DUF506)
AT3G23010	.	3.11361	.	.	.	-2.51568	1.59867	0.274333	1.12867	2.371	AtRLP36,RLP36	receptor like protein 36
AT3G23110	.	2.95071	1.47734	1.74883	.	.	3.04933	1.10733	3.63333	8.465	AtRLP37,RLP37	receptor like protein 37
AT3G23120	.	3.25585	.	.	.	.	2.58333	0.744	1.873	7.07533	AtRLP38,RLP38	receptor like protein 38
AT3G23700	.	1.3488	.	1.53952	.	-1.51392	156.577	55.0703	154.855	137.432		Nucleic acid-binding proteins superfamily
AT3G24430	.	1.84864	.	1.69428	.	-1.67851	76.9887	24.1547	75.6207	85.2347	HCF101	ATP binding protein
AT3G24570	.	.	.	1.33093	.	-1.40927	32.1163	12.4193	29.4697	29.5253		Peroxisomal membrane 22 kDa (Mpv17/PMP22) family protein
AT3G24770	.	1.68547	.	1.71236	.	-1.74665	53.05	15.8237	50.0543	49.3997	CLE41	CLAVATA3/ESR-RELATED 41
AT3G25020	.	2.30282	.	2.08147	.	-2.11979	1.93767	0.452	1.83233	2.168	AtRLP42,RLP42	receptor like protein 42
AT3G25070	.	.	.	1.14804	.	.	31.496	16.3633	34.3457	37.3347	RIN4	RPM1 interacting protein 4
AT3G25530	.	1.37575	.	.	.	.	148.679	82.775	158.825	210.815	GLYR1	glyoxylate reductase 1
AT3G25805	.	1.41049	.	1.45406	.	-1.34519	37.555	14.8243	39.2887	38.426		transmembrane protein
AT3G25860	.	.	.	1.06864	.	-1.07004	49.321	23.5623	47.6523	52.9817	LTA2	2-oxoacid dehydrogenases acyltransferase family protein
AT3G25980	.	3.13229	.	.	.	-2.70112	1.871	0.301333	0.965667	2.43867	MAD2	DNA-binding HORMA family protein
AT3G26070	.	1.13744	.	.	.	.	139.18	107.326	144.327	230.61	PAP4	Plastid-lipid associated protein PAP / fibrillin family protein
AT3G26570	.	1.63642	.	1.84317	.	-1.52996	74.3887	25.8203	89.8367	78.8427	PHT2;1	phosphate transporter 2;1
AT3G26590	.	1.15534	.	.	.	.	36.0473	33.7957	62.102	72.6113	DTX29	MATE efflux family protein
AT3G26710	.	1.71665	.	1.44839	.	-1.4227	166.625	62.2977	163.957	198.541	CCB1	cofactor assembly of complex C
AT3G26922	.	2.52623	.	.	.	-2.3877	1.57167	0.328	1.13567	1.72167		F-box/RNI-like superfamily protein
AT3G26960	.	2.28518	.	1.63698	.	-1.81124	17.975	5.103	15.4313	24.2047		Pollen Ole e 1 allergen and extensin family protein
AT3G27160	.	.	.	.	.	-1.18504	309.784	136.628	276.309	328.611	GHS1	Ribosomal protein S21 family protein
AT3G27400	.	.	.	1.44109	.	.	3.69067	2.54967	6.686	7.509		Pectin lyase-like superfamily protein
AT3G27830	.	1.72698	.	1.70003	.	-1.81293	704.602	201.084	630.791	648.118	RPL12A,RPL12-A	ribosomal protein L12-A
AT3G28455	.	.	.	.	.	-2.1554	2.24533	0.518667	1.92967	2.35367	CLE25	CLAVATA3/ESR-RELATED 25
AT3G29240	.	1.97576	.	1.7663	.	-1.24374	114.871	49.4037	158.828	187.63		PPR containing protein (DUF179)
AT3G29375	.	1.53119	.	1.41316	.	-1.64624	20.9703	6.88567	17.3103	18.847		XH domain-containing protein
AT3G30300	.	1.81682	.	.	.	-1.0654	11.9777	5.761	10.4727	19.9597		O-fucosyltransferase family protein
AT3G32930	.	1.63214	.	.	.	.	124.315	77.0963	127.458	231.849		6,7-dimethyl-8-ribityllumazine synthase
AT3G43540	.	1.28735	.	.	.	.	33.8107	19.0503	33.5703	45.6683		initiation factor 4F subunit (DUF1350)
AT3G44150	.	.	.	1.30453	.	-1.31411	23.163	9.30067	22.2467	25.505		Expp1 protein
AT3G44740	.	1.95076	.	1.78861	.	-1.75904	6.45667	2.082	6.17133	7.47533		Class II aaRS and biotin synthetases superfamily protein
AT3G44890	.	1.85761	.	1.48288	.	-1.64603	204.47	65.5447	176.584	231.122	RPL9	ribosomal protein L9
AT3G45310	.	1.4261	.	.	.	.	28.807	18.4817	30.7067	48.305		Cysteine proteinases superfamily protein
AT3G47010	.	3.11299	.	2.53736	.	-3.0856	4.88267	0.572667	3.152	4.86767		Glycosyl hydrolase family protein
AT3G47295	.	2.11918	.	.	.	.	19.9377	9.73867	14.556	41.243	PSY2	hypothetical protein
AT3G47380	.	.	.	3.54106	.	.	1.15067	0.156333	2.08467	1.51433	PMEI11	Plant invertase/pectin methylesterase inhibitor superfamily protein
AT3G47650	.	1.77063	.	1.32479	.	-1.30472	524.27	212.738	513.747	703.045		DnaJ/Hsp40 cysteine-rich domain superfamily protein
AT3G48420	.	2.11786	.	1.56861	.	-1.49983	120.872	42.853	122.293	181.542	CBBY	Haloacid dehalogenase-like hydrolase (HAD) superfamily protein
AT3G48590	.	1.44242	.	1.49729	.	-1.35374	64.5253	25.2743	68.7997	66.7393	NFYC1,NF-YC1	nuclear factor Y, subunit C1
AT3G49360	.	1.52196	.	1.5721	.	-1.37923	39.154	15.1017	43.4183	42.123	PGL2	6-phosphogluconolactonase 2
AT3G50070	.	2.73247	.	2.15716	.	-2.09393	3.273	0.756333	3.313	4.96733	CYCD3-3,CYCD3;3	CYCLIN D3;3
AT3G51330	.	2.22568	.	.	.	-1.63654	5.524	1.79933	6.28433	8.23567		Eukaryotic aspartyl protease family protein
AT3G51420	.	1.1065	.	.	.	.	72.877	58.6187	96.6333	123.143	SSL4	strictosidine synthase-like 4
AT3G51740	.	2.88856	.	2.60326	.	-2.86197	1.55833	0.209	1.24733	1.54667	IMK2	inflorescence meristem receptor-like kinase 2
AT3G51820	.	1.81082	.	1.17477	.	.	128.67	65.7747	143.005	224.887	CHLG,G4	UbiA prenyltransferase family protein
AT3G51950	.	1.33417	.	1.12978	.	-1.33336	48.1277	19.5923	40.9007	48.11		Zinc finger (CCCH-type) family protein / RNA recognition motif (RRM)-containing protein
AT3G52910	.	4.04853	.	3.66185	.	-4.19839	1.70233	0.0856667	1.13933	1.497	GRF4	growth-regulating factor 4
AT3G54080	.	1.63055	.	1.27065	.	-1.23243	25.8547	11.016	25.6347	33.1493		Concanavalin A-like lectin family protein
AT3G54260	.	2.5176	.	.	.	.	0.945333	0.289333	0.497333	1.65067	TBL36	TRICHOME BIREFRINGENCE-LIKE 36
AT3G54720	.	1.86678	.	1.50442	.	-1.69794	10.3553	3.21433	8.85067	11.437	AMP1	Peptidase M28 family protein
AT3G54890	.	1.39543	.	.	.	.	378.317	229.61	360.307	586.806	LHCA1	chlorophyll a-b binding protein 6
AT3G54900	.	1.66137	.	1.32757	.	-1.11065	81.1043	37.6467	91.1237	115.589	CXIP1,GRXS14	CAX interacting protein 1
AT3G54910	.	2.30685	.	.	.	.	3.34333	0.888333	3.482	4.695		RNI-like superfamily protein
AT3G55040	.	1.54082	.	1.20505	.	.	130.567	68.156	151.441	192.819	GSTL2	glutathione transferase lambda 2
AT3G55130	.	1.56327	.	1.5782	.	.	6.06367	3.38733	9.745	9.847	ABCG19	white-brown complex homolog 19
AT3G55170	.	.	.	.	.	-1.03213	126.218	59.3	113.33	153.403	RPL35C	Ribosomal L29 family protein
AT3G55250	.	1.64464	.	1.23728	.	-1.02739	83.5963	41.127	93.5463	124.7	PDE329	calcium homeostasis regulator
AT3G55400	.	1.31855	.	1.19272	.	-1.28969	36.6993	15.0887	33.3417	36.8297	OVA1	methionyl-tRNA synthetase / methionine-tRNA ligase / MetRS (cpMetRS)
AT3G55630	.	2.35302	.	1.78266	.	-1.67311	22.2347	7.38133	23.761	35.711	DFD,FPGS3	DHFS-FPGS homolog D
AT3G56010	.	1.57335	.	1.20258	.	-1.07972	121.097	57.421	127.479	166.247		transmembrane protein
AT3G56130	.	1.40804	.	.	.	.	21.0237	11.94	18.4963	30.789		biotin/lipoyl attachment domain-containing protein
AT3G56360	.	1.84419	.	1.44167	.	-1.18353	456.658	201.551	527.571	701.959		hypothetical protein
AT3G56650	.	1.53644	.	1.61135	.	-1.60403	64.3273	21.237	62.7067	59.9163	PPD6	thylakoid lumenal protein (Mog1/PsbP/DUF1795-like photosystem II reaction center PsbP family protein)
AT3G56810	.	3.53308	.	3.1711	.	-3.28254	3.32467	0.328333	2.943	3.86067		hypothetical protein
AT3G56910	.	2.02795	.	1.67739	.	-1.69865	718.572	221.881	682.852	875.211	PSRP5	plastid-specific 50S ribosomal protein 5
AT3G56940	.	1.68334	.	1.28092	.	-1.37645	130.826	50.585	118.66	158.677	CRD1	dicarboxylate diiron protein, putative (Crd1)
AT3G57050	.	1.46364	.	.	.	.	57.3227	37.1043	64.3337	100.245	CBL	cystathionine beta-lyase
AT3G57080	.	1.70386	.	.	.	-1.54195	15.4067	5.29067	12.4903	16.864	NRPE5,NRPE5A	Eukaryotic rpb5 RNA polymerase subunit family protein
AT3G57600	.	3.39635	.	3.02623	.	-2.91842	1.42367	0.182667	1.456	1.94967	DREB2F	Integrase-type DNA-binding superfamily protein
AT3G58070	1.78639	2.75191	1.3954	.	.	.	11.6807	4.61767	9.027	30.576	GIS	C2H2 and C2HC zinc fingers superfamily protein
AT3G58490	.	.	.	1.29103	.	.	16.302	8.68333	20.5427	18.925	LPPD,SPP1	Phosphatidic acid phosphatase (PAP2) family protein
AT3G58610	.	1.10571	.	1.10914	.	-1.07781	329.312	157.347	328.565	330.99		ketol-acid reductoisomerase
AT3G59330	.	2.19523	.	1.80337	.	-1.80061	6.09167	1.86733	6.122	8.05767		solute carrier family 35 protein (DUF914)
AT3G59400	.	1.55326	.	1.49515	.	-1.56648	21.2173	7.19567	19.5573	20.6063	GUN4	protein GENOMES UNCOUPLED 4
AT3G59840	.	.	.	.	.	-1.03836	79.0617	38.5283	68.814	98.7303		allyl alcohol dehydrogenase-like protein
AT3G59980	.	1.35256	.	1.43279	.	-1.4139	88.8607	33.4163	87.224	83.01		Nucleic acid-binding, OB-fold-like protein
AT3G60370	.	.	.	.	.	-1.00006	47.4797	23.6557	45.7153	52.196		FKBP-like peptidyl-prolyl cis-trans isomerase family protein
AT3G61550	.	2.29111	.	1.53912	.	.	6.999	2.90933	8.15733	13.8877	ATL68	RING/U-box superfamily protein
AT3G61610	.	3.53711	.	2.99737	.	.	0.932	0.144667	0.779667	1.23267		Galactose mutarotase-like superfamily protein
AT3G61870	.	2.12006	.	1.71098	.	-1.25246	102.307	43.043	135.588	182.687		plant/protein
AT3G62050	.	.	.	.	.	-1.95897	5.07367	1.29167	3.98033	4.41267		Putative endonuclease or glycosyl hydrolase
AT3G62750	.	1.396	.	1.24998	.	-1.32718	48.72	19.411	44.4233	50.683	BGLU8	beta glucosidase 8
AT3G63160	.	2.07887	.	1.52214	.	-1.33473	2353.26	934.693	2581.16	3830.47	OEP6	outer envelope membrane protein
AT3G63190	.	1.69585	.	1.31604	.	-1.393	126.849	48.4627	116.387	152.835	RRF	ribosome recycling factor, chloroplast precursor
AT3G63410	.	1.64014	.	1.24252	.	-1.12364	329.438	151.64	345.542	459.82	APG1,VTE3	S-adenosyl-L-methionine-dependent methyltransferases superfamily protein
AT3G63510	.	1.98111	.	1.87913	.	-2.08357	13.7823	3.278	11.5963	12.624		FMN-linked oxidoreductases superfamily protein
AT3G63540	.	1.29426	.	.	.	.	271.332	185.939	299.751	442.19		thylakoid lumenal protein (Mog1/PsbP/DUF1795-like photosystem II reaction center PsbP family protein)
AT4G00360	.	1.86017	.	1.58866	.	-1.08088	131.382	62.279	179.8	219.649	CYP86A2	cytochrome P450, family 86, subfamily A, polypeptide 2
AT4G00370	.	1.78188	.	1.54421	.	-1.43391	69.7923	25.9133	73.0347	86.9673	ANTR2,PHT4;4	Major facilitator superfamily protein
AT4G00490	.	1.55961	.	1.0614	.	.	18.9343	11.9383	24.0197	34.6687	BAM2	beta-amylase 2
AT4G00730	.	1.67955	.	1.27273	.	.	35.3087	19.574	45.6117	61.1143	ANL2	Homeobox-leucine zipper family protein / lipid-binding START domain-containing protein
AT4G00780	.	1.14387	.	.	.	.	166.862	115.911	190.994	250.495		TRAF-like family protein
AT4G00880	.	1.28056	.	1.20453	.	-1.06272	89.3653	42.9373	95.8097	101.845		SAUR-like auxin-responsive protein family
AT4G01150	.	2.04493	.	.	.	-1.15065	988.736	446.414	958.791	1786.67	CURT1A	CURVATURE THYLAKOID 1A-like protein
AT4G01720	.	1.79958	.	2.0433	.	-1.52556	5.148	1.77833	7.076	6.05767	WRKY47	WRKY family transcription factor
AT4G01900	.	1.83098	.	1.44981	.	-1.23898	33.1907	14.0817	37.088	48.7973	GLB1	nitrogen regulatory P-II-like protein
AT4G02520	.	.	.	1.87962	.	.	104.274	42.8343	150.799	112.633	GSTF2	glutathione S-transferase PHI 2
AT4G02530	.	1.89939	.	1.56664	.	-1.40363	312.122	115.91	335.891	422.5		chloroplast thylakoid lumen protein
AT4G02630	.	1.67236	.	1.55456	.	-1.35199	27.3843	10.7553	30.6203	33.616		Protein kinase superfamily protein
AT4G03050	.	2.72428	.	.	.	.	2.00433	0.690333	3.46667	4.519	AOP3	2-oxoglutarate-dependent dioxygenase
AT4G03280	.	1.75193	.	1.52088	.	-1.3286	1371.04	547.624	1514.05	1797.38	PETC	photosynthetic electron transfer C
AT4G03520	.	1.27046	.	.	.	.	513.217	324.574	578.118	760.033	ATHM2	Thioredoxin superfamily protein
AT4G04830	.	2.02904	.	1.73649	.	.	114.867	49.8377	160.177	197.501	MSRB5	methionine sulfoxide reductase B5
AT4G04850	.	1.31043	.	1.118	.	.	17.7983	10.4	21.862	25.3043	KEA3	K+ efflux antiporter 3
AT4G05090	.	1.39944	.	.	.	.	14.365	7.82167	15.618	20.3507		Inositol monophosphatase family protein
AT4G07825	.	1.25401	.	.	.	.	35.99	21.1843	38.1977	49.3357		transmembrane protein
AT4G09010	.	1.89894	.	1.41515	.	-1.63867	117.306	37.679	96.7907	137.318	APX4,TL29	ascorbate peroxidase 4
AT4G09350	.	2.16589	.	1.74183	.	-1.33068	35.5703	14.2133	45.9587	62.2107	NdhT	Chaperone DnaJ-domain superfamily protein
AT4G09620	.	1.22619	.	.	.	.	52.5783	36.9787	67.006	84.734		Mitochondrial transcription termination factor family protein
AT4G09890	.	.	.	.	.	-1.11872	153.622	70.811	116.438	159.037		mediator of RNA polymerase II transcription subunit, putative (DUF3511)
AT4G09970	.	1.94966	.	1.58261	.	-1.38028	10.7093	4.52233	11.949	15.5993		transmembrane protein
AT4G10300	.	2.02829	.	1.28301	.	-1.14606	413.75	187.282	438.436	740.87		RmlC-like cupins superfamily protein
AT4G11000	.	2.75729	.	2.31066	.	-2.82621	2.58867	0.358333	1.74167	2.43033		Ankyrin repeat family protein
AT4G11521	.	.	.	1.89574	.	.	7.35133	2.686	9.662	10.0117	CRK34	Receptor-like protein kinase-related family protein
AT4G11900	.	2.12102	.	1.53258	.	-2.02729	24.8167	6.07333	17.0347	25.79		S-locus lectin protein kinase family protein
AT4G12030	.	2.18878	.	1.60423	.	.	23.1423	10.0437	30.9377	46.9393	BASS5,BAT5	bile acid transporter 5
AT4G12480	.	.	.	4.26663	3.45926	.	0.703	0.448	7.99867	1.92967	EARLI1	Bifunctional inhibitor/lipid-transfer protein/seed storage 2S albumin superfamily protein
AT4G12490	.	.	.	3.50835	7.03666	.	0.0386667	0.644667	6.87633	2.731		Bifunctional inhibitor/lipid-transfer protein/seed storage 2S albumin superfamily protein
AT4G12800	.	1.90898	.	1.43771	.	-1.355	1233.95	481.932	1258.8	1754.74	PSAL	photosystem I subunit l
AT4G13670	.	1.14636	.	.	.	.	85.938	63.1453	89.038	133.9	PTAC5	plastid transcriptionally active 5
AT4G13840	.	1.6169	.	1.58418	.	-1.48844	72.2057	25.8	74.535	77.06	CER26	HXXXD-type acyl-transferase family protein
AT4G14040	.	2.12411	.	1.8412	.	-1.34206	119.309	47.2047	164.126	200.408	SBP2	selenium-binding protein 2
AT4G14342	.	.	.	.	.	-1.08127	100.282	47.3273	94.911	115.963		Splicing factor 3B subunit 5/RDS3 complex subunit 10
AT4G14570	.	.	.	1.01677	.	-1.00078	14.025	7.043	13.845	15.087	AARE	acylaminoacyl-peptidase-like protein
AT4G14713	.	2.83352	.	.	.	.	1.458	0.382333	1.44467	2.718	PPD1,TIFY4A	TIFY domain/Divergent CCT motif family protein
AT4G14740	.	.	.	1.39294	.	-1.35239	12.1747	4.83533	12.3047	13.1053		auxin canalization protein (DUF828)
AT4G14830	.	1.94948	.	2.18245	.	-1.83038	13.637	3.828	16.7743	14.4787	HSP1	17.6 kDa class II heat shock protein
AT4G14870	.	1.32149	.	1.02546	.	-1.12362	125.443	57.6863	113.162	140.034	SECE1	secE/sec61-gamma protein transport protein
AT4G16400	.	1.63771	.	1.60984	.	-1.48963	21.946	7.81867	23.055	23.7353		transmembrane protein
AT4G16780	.	2.52689	.	2.13012	.	.	5.69	1.723	7.302	9.83867	HAT4,HB-2	homeobox protein 2
AT4G17050	.	1.87287	.	1.28462	.	-1.1568	39.7903	17.8743	41.967	63.7747	UGLYAH	ureidoglycine aminohydrolase
AT4G17360	.	1.57022	.	1.46804	.	-1.38638	13.269	6.32633	13.54	14.588	PURU2	Formyl transferase
AT4G17560	.	1.19038	.	.	.	.	180.752	91.782	151.502	204.709		Ribosomal protein L19 family protein
AT4G18197	.	1.33801	.	1.11876	.	.	13.7347	6.75	14.1903	16.694	PUP7	purine permease 7
AT4G18730	.	.	.	1.00776	.	-1.21034	484.091	209.87	406.548	466.086	RPL11D,RPL16B	ribosomal protein L16B
AT4G19070	.	.	.	1.27815	.	.	15.724	7.49333	17.5643	19.5873		Putative membrane lipoprotein
AT4G19100	.	1.3846	.	1.04267	.	-1.42465	61.9373	23.1583	46.124	59.0507	PAM68	PAM68-like protein (DUF3464)
AT4G21960	1.42041	2.4349	.	.	.	.	579.954	248.543	505.651	1321.93	PER42,PRXR1	Peroxidase superfamily protein
AT4G22120	.	1.9057	.	1.50531	.	.	1.858	0.716	1.90067	2.55067	CSC1	ERD (early-responsive to dehydration stress) family protein
AT4G22300	.	.	.	1.80694	.	-1.79824	15.756	4.48867	15.2263	15.2193	SOBER1	carboxylesterase
AT4G22560	.	.	.	.	.	-2.03296	3.997	0.944	2.521	3.852		sulfated surface-like glycoprotein
AT4G22756	.	2.51491	.	.	.	-1.51452	4.761	1.66433	4.71567	9.371	SMO1-2	sterol C4-methyl oxidase 1-2
AT4G23260	.	1.93468	.	1.57311	.	.	21.138	9.03633	26.044	33.938	CRK18	cysteine-rich RLK (RECEPTOR-like protein kinase) 18
AT4G23300	.	1.76887	.	1.94754	.	-1.46704	6.741	2.443	9.13533	8.19967	CRK22	cysteine-rich RLK (RECEPTOR-like protein kinase) 22
AT4G24090	.	1.38092	.	1.29072	.	-1.30173	57.394	23.3573	55.281	59.375		homer protein
AT4G24540	.	2.20184	.	1.68786	.	-1.74856	34.825	10.3903	32.3263	46.7147	AGL24	AGAMOUS-like 24
AT4G24750	.	1.96953	.	1.57758	.	-1.80063	82.0247	23.5917	67.945	89.9953	STR11	Rhodanese/Cell cycle control phosphatase superfamily protein
AT4G24770	.	1.61314	.	1.26449	.	-1.26816	539.957	224.662	521.585	669.44	CP31A,RBP31	31-kDa RNA binding protein
AT4G25600	.	2.04784	.	1.43666	.	-1.62343	10.1753	3.40233	8.46933	13.1157	P4H12	Oxoglutarate/iron-dependent oxygenase
AT4G25900	.	.	.	1.34997	.	.	52.5203	26.4527	65.1197	56.183		Galactose mutarotase-like superfamily protein
AT4G26670	.	1.47075	.	1.20966	.	-1.3562	93.2117	36.5373	81.7377	98.1583	TIM22-2	Mitochondrial import inner membrane translocase subunit Tim17/Tim22/Tim23 family protein
AT4G26850	.	1.89546	1.4078	1.21012	.	.	122.243	88.8373	198.443	322.238	VTC2	GDP-L-galactose phosphorylase 1
AT4G26860	.	1.65551	.	1.39001	.	-1.06109	63.399	30.2953	76.685	91.751		Putative pyridoxal phosphate-dependent enzyme, YBL036C type
AT4G27030	.	1.67637	.	1.23997	.	.	20.198	10.7267	24.5397	33.4313	FAD4,FADA	fatty acid desaturase A
AT4G27270	.	1.9119	.	.	.	.	5.857	2.454	4.96767	8.87467		Quinone reductase family protein
AT4G27700	.	1.34531	.	.	.	.	77.323	55.48	90.3253	137.162		Rhodanese/Cell cycle control phosphatase superfamily protein
AT4G27760	.	.	.	.	.	-1.036	28.197	13.762	27.114	30.172	FEY	NAD(P)-binding Rossmann-fold superfamily protein
AT4G28025	.	1.65014	.	.	.	.	166.038	91.0373	180.364	279.964		hypothetical protein
AT4G28100	.	.	.	1.47763	.	.	12.4297	5.54033	14.922	12.826		transmembrane protein
AT4G28220	.	1.62683	.	1.27808	.	-1.4464	8.90333	3.34167	7.68633	9.91533	NDB1	NAD(P)H dehydrogenase B1
AT4G28640	.	1.49235	.	.	.	.	9.84	5.10733	9.65933	13.8937	IAA11	indole-3-acetic acid inducible 11
AT4G28750	.	2.04482	.	1.50559	.	-1.78811	877.953	254.626	694.745	1017.6	PSAE1,PSAE-1	Photosystem I reaction centre subunit IV / PsaE protein
AT4G30400	.	2.27122	.	1.5883	.	-1.70536	5.536	1.70133	4.962	8.02133	ATL13	RING/U-box superfamily protein
AT4G30690	.	1.48018	.	1.19639	.	-1.12519	49.6527	22.734	50.0343	61.164	IF3-4	Translation initiation factor 3 protein
AT4G30845	.	.	.	1.47036	.	-1.50939	36.862	12.9813	34.7307	35.4413		DNA-directed RNA polymerase subunit beta
AT4G31560	.	1.32182	.	.	.	.	112.836	79.4027	114.215	192.714	HCF153	high chlorophyll fluorescence 153
AT4G31840	.	3.03081	.	.	.	-3.11958	4.38567	0.479	2.39767	4.02633	ENODL15	early nodulin-like protein 15
AT4G32570	.	1.98825	.	1.78103	.	-1.73545	28.12	8.78967	27.716	31.8123	TIFY8	TIFY domain protein 8
AT4G33470	.	1.38134	.	1.38664	.	-1.15646	42.6393	19.217	48.6217	49.1927	HDA14	histone deacetylase 14
AT4G33520	.	1.57831	.	1.13472	.	-1.0482	74.879	37.1483	79.3353	112.461	PAA1	P-type ATP-ase 1
AT4G33666	.	.	.	1.79358	.	.	16.207	13.5373	44.923	34.7767		hypothetical protein
AT4G35440	.	.	.	1.22682	.	.	8.62467	6.51867	14.8163	12.8547	CLC-E	chloride channel E
AT4G35950	.	.	.	1.5112	.	-1.44486	39.4823	14.494	39.8187	38.377	ARAC6,RAC6	RAC-like 6
AT4G36280	.	.	.	1.65622	.	-1.50427	5.27067	1.85933	5.656	5.207	CRH1,MORC2	Histidine kinase-, DNA gyrase B-, and HSP90-like ATPase family protein
AT4G37250	.	2.31856	.	2.15893	.	-2.27298	4.399	0.917	3.94	4.49067		Leucine-rich repeat protein kinase family protein
AT4G37300	.	1.26476	.	.	.	.	196.109	121.055	197.103	282.833	MEE59	maternal effect embryo arrest 59
AT4G38670	.	1.6354	.	.	.	.	7.21267	4.31333	7.753	13.0913		Pathogenesis-related thaumatin superfamily protein
AT4G39120	.	1.74652	.	1.66018	.	-1.66617	17.404	5.99933	17.461	18.6553	IMPL2	inositol monophosphatase family protein
AT5G01020	.	1.7488	.	1.7909	.	-1.67109	53.4023	16.8177	56.0733	55.2263	PBL8	Protein kinase superfamily protein
AT5G01220	.	1.61522	.	1.50642	.	-1.60131	46.518	15.3977	42.3953	46.342	SQD2	sulfoquinovosyldiacylglycerol 2
AT5G01410	.	1.42753	.	1.71784	.	-1.50337	358.687	127.876	411.875	341.01	PDX13,RSR4	Aldolase-type TIM barrel family protein
AT5G01650	.	1.41219	.	.	.	-1.02661	221.24	110.026	207.585	283.963		Tautomerase/MIF superfamily protein
AT5G01790	.	1.98927	.	.	.	.	5.99733	3.318	6.19933	12.8943		hypothetical protein
AT5G01840	.	2.21879	.	.	.	.	3.339	1.32967	3.76467	6.18	OFP1	ovate family protein 1
AT5G01890	.	1.57931	.	.	.	-1.49184	2.562	0.913333	2.008	2.66933	PXC2	Leucine-rich receptor-like protein kinase family protein
AT5G02200	.	2.68394	.	.	.	-2.26746	2.01033	0.436667	1.44633	3.10633	FHL	far-red-elongated hypocotyl1-like protein
AT5G02400	.	2.85062	.	2.68383	.	.	0.469667	0.129	0.840667	0.941333	PLL2	pol-like 2
AT5G02710	.	1.44595	.	1.35297	.	-1.4874	86.109	30.854	75.8107	82.672		zinc/iron-chelating domain protein
AT5G04150	.	2.57725	.	.	.	-2.38998	3.38867	0.678667	1.94533	3.95567	BHLH101	basic helix-loop-helix (bHLH) DNA-binding superfamily protein
AT5G05160	.	.	.	.	.	-1.41081	2.632	0.991333	2.19267	3.14867	RUL1	Leucine-rich repeat protein kinase family protein
AT5G05740	.	1.53991	.	1.38159	.	-1.34348	58.154	22.7903	57.9597	65.351	EGY2	ethylene-dependent gravitropism-deficient and yellow-green-like 2
AT5G05960	.	2.09103	.	.	.	.	21.9903	8.47433	13.8623	35.2473		Bifunctional inhibitor/lipid-transfer protein/seed storage 2S albumin superfamily protein
AT5G06530	.	1.58932	.	2.0797	.	-1.19804	50.67	22.0767	91.21	65.8413	ABCG22	ABC-2 type transporter family protein
AT5G06670	.	.	.	.	.	-2.30607	2.622	0.555667	1.96	2.42433		P-loop containing nucleoside triphosphate hydrolases superfamily protein
AT5G07150	.	2.19308	.	2.38438	.	-2.16593	4.843	1.07033	5.43733	4.849		Leucine-rich repeat protein kinase family protein
AT5G08260	.	1.55316	.	1.05438	.	.	28.8823	16.6007	33.3647	47.6253	scpl35	serine carboxypeptidase-like 35
AT5G09220	.	1.3442	.	.	.	.	62.3263	39.5233	57.0387	98.2427	AAP2	amino acid permease 2
AT5G10330	.	1.37294	.	1.42468	.	-1.42054	22.6207	8.05733	21.2717	21.9657	HISN6A,HPA1	histidinol phosphate aminotransferase 1
AT5G10450	.	1.56377	.	1.17078	.	.	311.295	165.86	361.188	479.242	GRF6	G-box regulating factor 6
AT5G10690	.	1.80595	.	1.54471	.	-1.77083	35.3637	10.437	29.253	35.7313	CBSPPR1	pentatricopeptide (PPR) repeat-containing protein / CBS domain-containing protein
AT5G11480	.	1.45774	.	.	.	-1.03248	88.967	43.6137	82.1373	116.321		P-loop containing nucleoside triphosphate hydrolases superfamily protein
AT5G11690	.	1.92481	.	.	.	.	12.099	5.42133	13.0253	20.0593	TIM17-3	translocase inner membrane subunit 17-3
AT5G12050	.	2.52658	.	2.38462	.	-2.67874	4.39633	0.670667	3.42733	3.83967		rho GTPase-activating protein
AT5G12320	.	.	.	.	.	-1.28778	43.7103	17.8807	39.8727	54.29		ankyrin repeat family protein
AT5G12470	.	.	.	1.10083	.	.	34.935	18.6243	38.577	42.3383	RER4	UvrABC system C protein, putative (DUF3411)
AT5G13650	.	1.20963	.	1.09844	.	.	495.073	276.975	575.333	628.756	SVR3	elongation factor family protein
AT5G13770	.	.	.	1.58789	.	.	18.7417	8.12633	23.7503	23.8387		Pentatricopeptide repeat (PPR-like) superfamily protein
AT5G14100	.	.	.	1.44313	.	-1.47036	13.5587	4.89	12.8453	13.3283	ABCI11	non-intrinsic ABC protein 14
AT5G14350	.	.	.	.	.	-2.21028	6.53533	1.41333	5.133	5.68933		Pentatricopeptide repeat (PPR) superfamily protein
AT5G14660	.	1.57095	.	1.07773	.	-1.19872	76.525	33.8923	69.4177	99.7577	PDF1B	peptide deformylase 1B
AT5G14910	.	.	.	1.19474	.	-1.24301	248.597	105.131	232.482	248.983		Heavy metal transport/detoxification superfamily protein
AT5G14970	.	1.84675	.	1.49682	.	-1.09784	101.423	47.506	129.254	166.111		seed maturation-like protein
AT5G16150	.	.	.	1.04986	.	.	79.3507	42.352	84.239	85.0247	GLT1,PGLCT	plastidic GLC translocator
AT5G16400	.	1.99247	.	1.75529	.	-1.50701	40.489	14.308	46.5347	55.3507	TRXF2	thioredoxin F2
AT5G16530	.	2.44072	.	2.38021	.	-2.06982	3.12533	0.757667	3.76733	3.949	PIN5	Auxin efflux carrier family protein
AT5G16710	.	1.88792	.	1.24352	.	-1.20365	216.886	94.411	215.004	339.782	DHAR3	dehydroascorbate reductase 1
AT5G16790	.	1.97518	.	.	.	.	3.02033	1.58433	2.75767	5.752	THO7,THO7A	Tho complex subunit 7/Mft1p
AT5G17170	.	1.62345	.	1.76809	.	-1.24006	168.036	70.862	235.284	213.098	ENH1	rubredoxin family protein
AT5G17300	.	.	.	1.64396	.	.	0.990333	0.652667	1.96967	1.618	RVE1	Homeodomain-like superfamily protein
AT5G18210	.	1.97279	.	.	.	.	12.2397	5.78067	14.284	22.2167		NAD(P)-binding Rossmann-fold superfamily protein
AT5G19500	.	1.53815	.	1.29541	.	-1.07544	24.7863	11.8197	28.0663	33.558		Tryptophan/tyrosine permease
AT5G19600	.	3.73384	.	3.03689	.	-2.44505	0.867667	0.147	1.247	2.07	SULTR3;5	sulfate transporter 3;5
AT5G19940	.	1.73172	.	1.36721	.	-1.50692	288.426	101.728	252.74	328.896	PAP8	Plastid-lipid associated protein PAP / fibrillin family protein
AT5G22340	.	1.48716	.	1.21401	.	-1.2776	55.906	23.218	52.1383	63.573		NF-kappa-B inhibitor-like protein
AT5G23010	.	1.91856	.	1.36977	.	.	239.472	135.185	337.592	501.783	MAM1	methylthioalkylmalate synthase 1
AT5G23120	.	1.96863	.	1.37655	.	-1.09399	194.308	90.7397	227.407	347.747	HCF136	photosystem II stability/assembly factor, chloroplast (HCF136)
AT5G23280	.	.	.	1.50026	.	-1.49154	47.383	16.873	45.9327	45.8487	TCP7	TCP family transcription factor
AT5G24000	.	2.32561	.	1.81054	.	-1.45547	6.502	2.37	8.062	11.663		keratin-associated protein (DUF819)
AT5G24160	.	1.55705	.	.	.	.	20.7893	17.2343	35.4313	47.937	SQE6	squalene monooxygenase 6
AT5G24314	.	1.47192	.	.	.	-1.0645	208.025	97.6693	183.971	270.694	PTAC7	plastid transcriptionally active7
AT5G24780	.	2.25394	.	.	.	.	43.7667	11.687	24.7697	53.517	VSP1	vegetative storage protein 1
AT5G26230	.	4.28383	.	3.55913	.	-3.37896	1.76933	0.162667	1.90367	3.23233	MAKR1	membrane-associated kinase regulator
AT5G26622	.	1.80595	.	1.69073	.	-1.65247	15.499	4.843	16.126	16.4407		Beta-galactosidase related protein
AT5G26742	.	.	.	1.08572	.	-1.04561	398.297	193.231	400.013	402.842	emb1138,RH3	DEAD box RNA helicase (RH3)
AT5G27560	.	1.54857	.	1.11522	.	-1.15346	43.095	19.4553	40.6603	55.6247		DUF1995 domain protein, putative (DUF1995)
AT5G28500	.	1.09498	.	.	.	.	171.97	91.515	176.368	190.902	RAF1.1	rubisco accumulation factor-like protein
AT5G35630	.	1.68477	.	1.39435	.	-1.26482	1004.1	425.54	1050.9	1316.6	GLN2,GS2	glutamine synthetase 2
AT5G36940	.	1.5576	.	1.76279	.	-1.54605	16.378	5.623	18.464	16.1553	CAT3	cationic amino acid transporter 3
AT5G38510	.	2.04643	.	1.86305	.	-1.54352	50.6347	17.1467	61.3327	70.515	RBL9	Rhomboid-related intramembrane serine protease family protein
AT5G40610	.	1.86854	.	1.81897	.	-2.0356	15.7893	3.85167	13.174	13.778	DHAPRD,GPDHp	NAD-dependent glycerol-3-phosphate dehydrogenase family protein
AT5G40950	.	1.95451	.	1.5684	.	-1.62751	368.528	119.58	341.881	451.383	RPL27	ribosomal protein large subunit 27
AT5G42146	.	1.87408	.	.	.	.	13.2323	8.32933	17.1897	29.7787		transmembrane protein
AT5G42760	.	2.62689	.	2.28701	.	-2.08423	5.11267	1.15533	5.658	7.21667		Leucine carboxyl methyltransferase
AT5G42765	.	1.57205	.	1.21271	.	-1.21616	76.7633	33.1343	74.2847	95.937		plasma membrane fusion protein
AT5G44410	.	1.79269	.	1.85899	.	-1.86997	22.2353	6.10233	21.566	20.6987		FAD-binding Berberine family protein
AT5G45040	.	1.83295	.	1.82494	.	-1.8897	22.3623	5.94567	20.6037	20.91	CYTC6A,PETJ	Cytochrome c
AT5G46140	.	4.02018	.	4.02905	.	-3.80532	2.48467	0.177667	2.735	2.804		hypothetical protein (DUF295)
AT5G46390	.	.	.	1.03711	.	-1.07185	18.734	8.99733	17.8193	19.1913	CTPA1	Peptidase S41 family protein
AT5G46700	.	2.90355	.	2.45161	.	-3.11926	3.153	0.354333	1.89367	2.65967	TRN2	Tetraspanin family protein
AT5G46871	.	.	.	2.30878	.	.	4.37333	2.538	12.396	8.992		Putative membrane lipoprotein
AT5G47110	.	1.81783	.	1.40398	.	-1.0891	254.412	119.844	305.131	410.775	LIL3:2,LIL3.2	Chlorophyll A-B binding family protein
AT5G47190	.	1.23658	.	.	.	.	253.568	132.196	228.306	302.514		Ribosomal protein L19 family protein
AT5G47220	.	2.10862	.	.	.	.	11.745	6.845	16.8967	29.055	ERF2	ethylene responsive element binding factor 2
AT5G47630	.	.	.	.	.	-1.36403	77.0783	31.3637	54.2527	81.1687	MTACP2,mtACP3	mitochondrial acyl carrier protein 3
AT5G47910	.	1.44663	.	1.14731	.	.	19.5593	11.628	24.8453	31.1467	RBOHD	respiratory burst oxidase homologue D
AT5G48360	.	2.56088	.	2.61066	.	-2.5514	1.86767	0.315	1.88767	1.85667	FH9	Actin-binding FH2 (formin homology 2) family protein
AT5G48660	.	2.01508	.	1.94056	.	-2.09443	10.361	2.59733	8.55833	9.54267		B-cell receptor-associated protein 31-like protein
AT5G48730	.	1.96704	.	1.90926	.	-1.97259	20.466	5.22333	19.0383	20.095		Pentatricopeptide repeat (PPR) superfamily protein
AT5G49555	.	2.59344	.	1.4357	.	-1.44569	10.2287	3.76567	9.84633	22.2597		FAD/NAD(P)-binding oxidoreductase family protein
AT5G49560	.	3.30413	.	2.56524	.	-2.99197	2.97467	0.372667	2.15367	3.66867		Putative methyltransferase family protein
AT5G49980	.	1.11937	.	1.23312	.	.	44.065	24.3143	55.239	51.567	AFB5	auxin F-box protein 5
AT5G51110	.	1.76004	.	1.10013	.	.	303.436	172.398	345.333	573.066		Transcriptional coactivator/pterin dehydratase
AT5G51310	.	8.10658	.	.	.	.	0.789333	0	0.907333	1.79967		2-oxoglutarate (2OG) and Fe(II)-dependent oxygenase superfamily protein
AT5G51545	.	1.80282	.	1.72582	.	-1.72457	147.273	44.6693	142.501	151.755	LPA2	low psii accumulation2
AT5G51820	.	1.46688	.	.	.	.	54.0583	32.918	60.242	89.3323	PGM,PGMP	phosphoglucomutase
AT5G51960	.	.	.	1.29892	.	-1.33845	62.7897	24.8633	58.488	59.385		complex 1 protein, LYR family protein
AT5G51970	.	1.37802	.	1.02963	.	.	214.969	145.791	288.463	371.301	SDH	GroES-like zinc-binding alcohol dehydrogenase family protein
AT5G52190	.	1.88154	.	1.46324	.	-1.2465	53.942	22.7767	60.4447	81.4163		Sugar isomerase (SIS) family protein
AT5G52540	.	1.60706	.	1.52009	.	-1.57176	53.8307	18.1753	50.205	54.129		keratin-associated protein, putative (DUF819)
AT5G52970	.	1.68618	.	1.24863	.	-1.39525	95.501	36.394	83.3237	113.76		thylakoid lumen 15.0 kDa protein
AT5G53200	.	.	.	5.7385	.	.	1.02467	0.026	2.04	1.294	TRY	Homeodomain-like superfamily protein
AT5G53490	.	1.60363	.	1.67788	.	-1.62878	205.541	67.417	204.411	198.023		Tetratricopeptide repeat (TPR)-like superfamily protein
AT5G53580	.	1.50736	.	1.20021	.	-1.22418	68.1883	29.2853	65.078	81.326	PLR1	NAD(P)-linked oxidoreductase superfamily protein
AT5G54980	.	1.78335	.	1.78131	.	-1.63321	33.3643	10.783	35.9073	36.1793		Uncharacterized protein family (UPF0497)
AT5G55210	.	1.75335	.	1.45324	.	-1.48484	68.024	24.3733	64.3903	80.261		hypothetical protein
AT5G56610	.	2.11809	.	1.88986	.	-1.6634	6.667	2.16867	7.54133	9.23867		Phosphotyrosine protein phosphatases superfamily protein
AT5G56990	.	2.22538	.	.	.	.	7.029	2.98833	6.601	13.6803		proteinase inhibitor I25, cystatin, motif protein
AT5G57030	.	1.86636	.	1.5686	.	-1.38319	34.994	13.493	38.783	48.348	LUT2	Lycopene beta/epsilon cyclase protein
AT5G57170	.	2.42776	.	1.38071	.	-1.6022	39.79	13.112	33.0797	68.603		Tautomerase/MIF superfamily protein
AT5G57340	.	2.39636	.	.	.	.	3.14333	1.23867	4.168	5.837		ras guanine nucleotide exchange factor Q-like protein
AT5G57440	.	1.60303	.	1.62626	.	-1.61166	28.8897	9.43533	28.123	28.049	GPP2,GS1	Haloacid dehalogenase-like hydrolase (HAD) superfamily protein
AT5G57930	.	1.72456	.	1.36487	.	-1.25253	120.877	50.9153	126.797	164.386	APO2	APO RNA-binding protein (DUF794)
AT5G58250	.	1.24515	.	1.09484	.	-1.26121	176.542	73.8913	152.648	170.551	EMB3143	YCF54
AT5G58960	.	1.75664	.	1.56581	.	-1.98314	15.4403	3.99167	11.324	13.1083	GIL1	glucose-6-phosphate isomerase, putative (DUF641)
AT5G59000	.	.	.	.	.	-1.08697	37.0343	17.4553	27.4853	37.3653		RING/FYVE/PHD zinc finger superfamily protein
AT5G59540	.	1.51415	.	1.36391	.	.	41.6763	22.593	54.915	63.1227		2-oxoglutarate (2OG) and Fe(II)-dependent oxygenase superfamily protein
AT5G59780	.	1.71075	.	1.43006	.	.	16.5657	8.53	21.6357	26.7947	MYB59	myb domain protein 59
AT5G61160	.	8.51856	.	8.56362	.	-8.80378	1.63967	0	1.48333	1.55133	AACT1,ACT	anthocyanin 5-aromatic acyltransferase 1
AT5G62630	.	3.28284	.	3.25999	.	-3.17944	3.473	0.371	3.51833	3.638	HIPL2	hipl2 protein precursor
AT5G62900	.	.	.	1.30536	.	.	41.439	21.034	50.0207	47.0703		basic-leucine zipper transcription factor K
AT5G62980	.	.	.	1.23513	.	-1.42654	46.6413	18.036	39.2323	47.2447	FOLB2	Dihydroneopterin aldolase
AT5G63040	.	1.43772	.	.	.	-1.2512	14.708	6.12867	13.2287	16.7543		transmembrane protein
AT5G63310	.	1.69383	.	1.33689	.	-1.50348	218.701	77.3673	188.397	243.635	NDPK2	nucleoside diphosphate kinase 2
AT5G64460	.	1.70219	.	1.63694	.	-1.62107	74.7303	23.9347	72.8123	75.4017		Phosphoglycerate mutase family protein
AT5G65220	.	1.71379	.	.	.	-1.0449	598.253	290.644	543.234	922.344	RPL29	Ribosomal L29 family protein
AT5G65683	.	2.11497	.	2.32096	.	-1.97248	7.37733	1.872	9.011	7.94067	WAVH2	Zinc finger (C3HC4-type RING finger) family protein
AT5G66005	.	2.38108	.	2.13426	.	-2.36951	8.514	1.685	7.07167	8.44367		Expressed protein
AT5G66800	.	2.60787	.	2.15117	.	-2.66502	2.99833	0.461667	2.041	2.82967		membrane-associated kinase regulator-like protein
AT5G67200	.	2.13846	.	.	.	.	1.37133	0.483	1.12	2.10733		Leucine-rich repeat protein kinase family protein
ATCG00150	.	1.77135	.	1.42393	.	-1.51325	39.203	13.829	35.833	45.9783	ATPI	ATPase, F0 complex, subunit A protein
ATCG00420	.	1.61342	.	1.7475	.	-1.69229	1294.83	401.871	1301.63	1198.42	NDHJ	NADH dehydrogenase subunit J
ATCG00430	.	1.66612	.	1.70856	.	-1.74514	1167.32	349.283	1100.65	1080.54	NDHK,PSBG	photosystem II reaction center protein G
ATCG00470	.	1.56035	.	1.60773	.	-1.64297	7511.71	2413.89	7091.69	6952.75	ATPE	ATP synthase epsilon chain
ATCG01040	.	.	.	2.02729	.	-1.78223	5.50367	1.60767	6.31	6.71233	CCSA,YCF5	Cytochrome C assembly protein
ATCG01130	.	1.48738	.	.	.	-1.56676	108.643	36.8557	61.63	101.045	YCF1.2	Ycf1 protein
AT1G07430	4.297	.	7.61838	-4.97193	3.3325	8.36727	0.897667	301.613	9.19933	178.016	AIP1,HAI2	highly ABA-induced PP2C protein 2
AT1G22990	4.32532	-2.39229	6.91376	-6.69001	.	9.30523	0.292333	203.112	1.83733	37.4317	HIPP22	Heavy metal transport/detoxification superfamily protein
AT1G24580	4.75338	.	7.0805	-3.45197	.	5.84599	1.49967	88.241	7.67467	204.974		RING/U-box superfamily protein
AT1G32640	5.76326	1.60964	8.7201	-4.10112	.	7.12656	0.184	26.7117	1.50367	79.821	MYC2	Basic helix-loop-helix (bHLH) DNA-binding family protein
AT1G48000	2.63536	-2.10464	5.11051	-4.68982	2.4951	7.23269	1.01633	156.523	5.80033	35.4757	MYB112	myb domain protein 112
AT1G52690	.	-5.7107	5.71057	-6.8533	4.54604	11.4418	2.41667	6582.52	54.9613	123.568	LEA7	Late embryogenesis abundant protein (LEA) family protein
AT1G52890	2.11558	-1.28779	6.6027	-3.35051	4.50172	7.90564	1.08467	268.622	25.124	107.377	NAC019	NAC domain containing protein 19
AT1G56600	5.57566	.	8.08896	-5.17336	.	7.75815	1.12967	249.45	6.586	309.976	GolS2	galactinol synthase 2
AT1G60190	3.7437	.	8.41847	-3.84965	4.68042	8.59561	0.358667	143.054	9.47567	125.277	PUB19	ARM repeat superfamily protein
AT1G64660	3.71081	-1.73677	4.7051	-5.4049	.	6.46485	4.73533	420.684	9.54233	123.106	MGL	methionine gamma-lyase
AT1G67920	3.39186	-1.51559	4.92407	-4.87009	.	6.4599	5.28	472.777	15.398	160.187		hypothetical protein
AT1G69260	3.67262	-1.15576	6.77988	-4.77894	3.11985	7.95718	1.60533	403.882	14.078	176.864	AFP1	ABI five binding protein
AT1G72770	2.96667	.	5.14713	-3.6559	2.20418	5.91454	5.09167	297.872	23.0887	174.693	HAB1	HYPERSENSITIVE TO ABA1
AT2G21820	5.45785	-2.73085	6.28905	-8.15112	.	9.04228	1.29867	703.23	2.29267	102.501		seed maturation protein
AT2G25625	2.2718	-2.87876	4.90279	-5.10724	.	7.80718	5.49767	1166.01	33.149	154.346		histone deacetylase-like protein
AT2G33380	.	-2.35003	4.92556	-3.86986	3.36576	7.29236	8.217	1342.52	87.3537	255.051	PXG3,RD20	Caleosin-related family protein
AT2G38790	6.89329	-2.79427	11.1241	-9.59623	.	13.7506	0	92.656	0.094	13.0217		hypothetical protein
AT2G39030	2.93619	-2.51206	5.28868	-5.34956	2.40902	7.82099	1.94367	440.811	10.2857	76.391	NATA1	Acyl-CoA N-acyltransferases (NAT) superfamily protein
AT2G39800	3.82922	.	5.2303	-4.69348	.	6.1857	12.5133	912.935	34.2013	474.294	P5CS1,P5CSA	delta1-pyrroline-5-carboxylate synthase 1
AT2G41190	3.78634	-2.40342	7.79455	-6.13528	4.02885	10.2208	1.37733	1642.93	22.35	303.164		Transmembrane amino acid transporter family protein
AT2G43580	4.84789	-1.43001	7.17831	-6.23809	.	8.61997	0.280333	120.641	1.51867	43.524		Chitinase family protein
AT2G46270	3.89743	.	5.78969	-4.19532	.	6.16444	1.48	107.295	5.59067	81.6797	GBF3	G-box binding factor 3
AT2G46680	3.47416	-1.48088	5.46481	-4.88958	2.02251	6.95699	6.57433	821.394	26.3217	289.824	ATHB-7,HB-7	homeobox 7
AT2G47770	3.98703	-2.42725	8.28567	-6.37286	4.31508	10.7389	1.94533	3329.64	38.4863	601.811	TSPO	TSPO(outer membrane tryptophan-rich sensory protein)-like protein
AT2G47780	4.63688	.	6.31309	-4.05653	.	5.792	2.44	137.315	7.86967	194.221		Rubber elongation factor protein (REF)
AT3G17790	2.37763	-2.38383	4.84746	-4.71927	2.48076	7.2576	4.036	621.135	22.5623	115.642	PAP17	purple acid phosphatase 17
AT3G22560	2.82862	-2.35974	6.45592	-5.14617	3.63636	8.81231	0.174	87.7227	2.33433	16.581		Acyl-CoA N-acyltransferases (NAT) superfamily protein
AT3G22840	3.97292	-3.8994	5.25693	-7.826	.	9.18962	0.484	277.21	1.17633	18.1643	ELIP1	Chlorophyll A-B binding family protein
AT3G24520	3.73128	.	5.97582	-4.3424	.	6.65136	2.411	244.94	11.5573	151.458	HSFC1	heat shock transcription factor C1
AT3G27250	5.03789	.	6.30803	-4.32294	.	5.66256	1.369	68.9977	3.304	106.932		hypothetical protein
AT3G28007	2.49256	-2.44944	4.26621	-4.90968	1.77736	6.73913	3.98367	428.967	13.6913	76.097	SWEET4	Nodulin MtN3 family protein
AT3G29575	3.32556	.	6.6641	-4.27982	3.35118	7.68595	2.49367	480.336	23.4173	232.723	AFP3	ABI five binding protein 3
AT3G48020	.	-2.86473	5.0299	-4.84003	3.03454	7.93783	1.14667	275.116	9.195	36.608		hypothetical protein
AT3G48240	7.1336	.	9.4607	-7.98636	.	10.3449	0.0356667	52.423	0.191667	27.662		Octicosapeptide/Phox/Bem1p family protein
AT3G61890	3.82926	-1.40119	6.36671	-5.17622	2.55957	7.78867	3.55333	793.374	20.975	293.616	ATHB-12,HB-12	homeobox 12
AT4G08570	8.09298	.	7.72505	-8.3964	.	8.06564	0.268667	80.9627	0.231333	62.4857	HIPP24	Heavy metal transport/detoxification superfamily protein
AT4G12580	2.45041	-3.75664	5.76444	-6.18656	3.31441	9.53975	0.823333	648.397	8.60433	46.5487		hypothetical protein
AT4G14010	11.0402	.	11.1541	-11.6399	.	11.7803	0	32.0077	0	18.0873	RALFL32	ralf-like 32
AT4G16750	4.2964	.	6.28139	-5.16148	.	7.20381	0.799	122.968	3.27767	63.629	ERF039	Integrase-type DNA-binding superfamily protein
AT4G27410	2.77621	-1.72267	5.30759	-4.44603	2.55217	7.05099	6.33	1086.04	37.7407	313.782	RD26	NAC (No Apical Meristem) domain transcriptional regulator superfamily protein
AT4G33905	3.21169	-2.55873	6.72698	-5.71394	3.51301	9.33153	0.341	207.954	3.76333	34.494		Peroxisomal membrane 22 kDa (Mpv17/PMP22) family protein
AT5G01300	2.77272	-4.80805	5.41759	-7.54455	.	10.2466	0.422	676.304	3.325	24.6393		PEBP (phosphatidylethanolamine-binding protein) family protein
AT5G01520	3.03845	-2.72378	4.38362	-5.72138	.	7.13479	4.771	675.477	12.2687	99.5167	AIRP2	RING/U-box superfamily protein
AT5G02020	.	-2.6759	4.95322	-4.43433	3.17171	7.65065	0.878667	180.171	7.97733	27.3517	SIS	E3 ubiquitin-protein ligase RLIM-like protein
AT5G03210	4.404	.	11.3236	-4.21608	6.94308	11.2124	0.407333	1175.74	61.954	1265.34	DIP2	E3 ubiquitin-protein ligase
AT5G06760	3.10225	-3.19068	10.0382	-6.24741	6.89921	13.2521	0.314333	2817.88	35.3957	300.143	LEA4-5,LEA46	Late Embryogenesis Abundant 4-5
AT5G15190	3.59286	.	8.16693	-4.5185	4.607	9.14967	0.479667	298.768	12.316	146.329		hypothetical protein
AT5G40800	4.99334	.	8.47447	-5.14709	3.50822	8.69011	0.106	49.1663	1.315	41.6673		hypothetical protein
AT5G43840	5.5047	-1.97235	6.87668	-7.43666	.	8.88225	0.304667	141.606	0.758333	35.081	HSFA6A	heat shock transcription factor A6A
AT5G45630	.	-2.58518	7.0909	-4.7019	4.96763	9.66109	0.33	301.574	11.0263	48.7683		senescence regulator (Protein of unknown function, DUF584)
AT5G50360	3.42825	-1.91116	10.1134	-5.29296	6.73364	12.0324	0.103	490.499	11.9487	126.991		von willebrand factor A domain protein
AT5G52300	3.49503	-3.73053	6.35833	-7.13772	2.92953	10.106	1.34067	1465.75	10.0557	109.662	LTI65	CAP160 protein
AT5G53710	.	.	7.47644	-2.01225	5.74141	7.77831	0.241	61.873	14.6337	48.778		hypothetical protein
AT5G57050	2.94686	-1.72354	4.98915	-4.63037	2.05735	6.73593	2.94067	308.016	11.8667	90.1737	ABI2	Protein phosphatase 2C family protein
AT5G59220	3.84439	.	10.1878	-4.71842	6.36027	11.1304	0.487333	1087.87	39.5027	556.633	HAI1,SAG113	PP2C protein (Clade A protein phosphatases type 2C)
AT5G66400	3.73832	-3.94588	4.41754	-7.6627	.	8.39041	79.003	25981.4	124.551	1636.53	RAB18	Dehydrin family protein
AT1G03820	.	.	2.71336	.	.	.	4.65067	12.8347	11.03	30.5157		E6-like protein
AT1G06000	1.70475	.	1.91968	.	.	.	9.66667	16.4013	11.348	36.3807	UGT89C1	UDP-Glycosyltransferase superfamily protein
AT1G07700	.	1.22839	.	.	.	.	42.0447	34.746	53.0347	79.8297		Thioredoxin superfamily protein
AT1G09200	.	1.74937	1.58372	.	.	.	29.8423	27.0943	24.271	88.745	HTR2	Histone superfamily protein
AT1G14130	.	.	2.15292	.	.	.	3.20033	4.941	5.58233	14.14		2-oxoglutarate (2OG) and Fe(II)-dependent oxygenase superfamily protein
AT1G14340	.	.	1.6057	.	.	1.05306	22.725	47.2377	32.3423	68.429		RNA-binding (RRM/RBD/RNP motifs) family protein
AT1G15150	.	2.21543	.	.	.	.	0.646667	0.413	0.963	1.926	DTX10	MATE efflux family protein
AT1G17100	.	2.42223	1.88634	1.31552	.	.	117.655	82.5137	198.483	432.677	HBP1	SOUL heme-binding family protein
AT1G18060	.	1.31542	.	.	.	.	51.994	41.5663	48.7653	100.844		microbial collagenase
AT1G19330	.	2.09555	.	.	.	.	4.169	2.862	3.65533	12.2123		histone deacetylase complex subunit
AT1G19670	2.49097	2.9297	2.80943	.	.	.	51.706	48.6	65.3623	360.117	CLH1	chlorophyllase 1
AT1G20470	.	4.41854	.	.	.	.	0.960333	0.180333	1.193	4.141		SAUR-like auxin-responsive protein family
AT1G21440	1.46033	1.64979	1.86157	.	.	.	49.4363	58.7283	66.059	180.177		Phosphoenolpyruvate carboxylase family protein
AT1G21520	.	2.6138	2.07399	.	.	.	15.1997	10.6427	26.7947	63.229		hypothetical protein
AT1G21680	.	1.21991	1.66953	.	.	.	86.401	120.142	160.046	272.563		DPP6 N-terminal domain-like protein
AT1G21770	.	.	1.60962	.	.	.	217.034	335.324	269.798	655.238		Acyl-CoA N-acyltransferases (NAT) superfamily protein
AT1G23740	.	1.4592	.	.	.	.	97.5277	74.312	114.8	199.519	AOR	Oxidoreductase, zinc-binding dehydrogenase family protein
AT1G25277	1.43032	.	2.01867	.	.	.	23.3083	38.842	35.0433	93.2223		hypothetical protein
AT1G27360	.	.	1.55625	.	.	.	2.48833	3.64	3.90633	6.616	SPL11	squamosa promoter-like 11
AT1G28480	.	.	3.58966	.	.	.	0.611	2.20067	1.25767	7.462	GRX480,GRXC9	Thioredoxin superfamily protein
AT1G29700	.	.	1.44232	.	.	.	32.0133	53.3447	39.9067	85.2803		Metallo-hydrolase/oxidoreductase superfamily protein
AT1G30250	.	1.91316	1.91286	1.62524	1.59558	.	60.5277	61.6597	183.187	226.473		hypothetical protein
AT1G30260	.	1.74081	2.41409	.	.	.	51.2227	83.3987	102.898	270.104		galactosyltransferase family protein
AT1G35260	2.76031	5.57098	.	.	.	.	1.30933	0.107333	0.876	6.08133	MLP165	MLP-like protein 165
AT1G45201	1.57732	.	1.56315	.	.	.	46.0767	34.4583	45.9363	134.984	ATTLL1,TLL1	triacylglycerol lipase-like 1
AT1G47210	.	1.68711	1.79405	.	.	.	4.35467	4.538	4.21867	14.8617	CYCA3-2,CYCA3;2	cyclin-dependent protein kinase 3;2
AT1G48420	.	1.46375	1.46109	.	.	.	43.6127	44.1737	52.789	118.888	DCD,D-CDES	D-cysteine desulfhydrase
AT1G48750	.	1.54728	.	.	.	.	207.798	136.696	165.606	387.919		Bifunctional inhibitor/lipid-transfer protein/seed storage 2S albumin superfamily protein
AT1G50290	.	2.045	1.98197	.	.	.	11.1813	10.9167	19.9303	43.754		hypothetical protein
AT1G52400	2.18309	.	.	.	.	.	411.57	218.078	182.454	807.059	BGLU18	beta glucosidase 18
AT1G52800	.	3.22221	.	.	.	.	1.013	0.369667	1.31067	3.539		2-oxoglutarate (2OG) and Fe(II)-dependent oxygenase superfamily protein
AT1G53875	2.26617	3.50979	2.10866	.	.	.	1.67667	0.620667	1.551	7.26733		LURP-one-like protein
AT1G54040	1.62844	1.48967	1.58283	.	.	.	31.2637	34.2353	30.59	93.1273	ESP	epithiospecifier protein
AT1G54050	.	.	2.04594	.	.	.	1.08267	1.96233	1.58133	4.865	HSP17.4B	HSP20-like chaperones superfamily protein
AT1G55210	.	.	1.44802	.	.	.	56.8283	92.428	89.11	159.648	DIR20	Disease resistance-responsive (dirigent-like protein) family protein
AT1G55675	.	.	1.62117	.	.	.	53.5083	77.583	67.0463	162.86		transmembrane protein
AT1G57770	.	1.22981	.	.	.	.	26.7293	22.405	32.726	51.1987		FAD/NAD(P)-binding oxidoreductase family protein
AT1G61120	.	.	5.13318	.	.	3.90567	0.0406667	0.662667	0.213333	1.56267	GES,TPS04	terpene synthase 04
AT1G61255	.	.	2.51693	.	.	.	1.446	4.20733	3.113	8.10667		hypothetical protein
AT1G64080	1.91243	.	2.30799	.	.	1.36695	2.38533	6.14533	3.15067	11.708	MAKR2	membrane-associated kinase regulator
AT1G64500	.	2.1346	1.83894	1.45229	.	.	17.9117	14.876	39.1667	63.6353		Glutaredoxin family protein
AT1G65900	1.83063	2.72012	1.87817	.	.	.	2.84867	1.57633	3.12067	10.6983		plant/protein
AT1G66130	.	1.72216	1.69841	.	.	.	17.8003	17.8353	25.8087	57.5147		NAD(P)-binding Rossmann-fold superfamily protein
AT1G67940	.	2.08547	1.93806	.	.	.	6.67933	6.13733	11.312	25.416	ABCI17	non-intrinsic ABC protein 3
AT1G68470	1.98222	.	1.63511	.	.	.	1.547	3.03667	1.24333	4.78167	GT17	Exostosin family protein
AT1G70700	.	.	1.75689	.	.	.	98.833	191.057	163.411	329.325	JAZ9,TIFY7	TIFY domain/Divergent CCT motif family protein
AT1G72810	.	1.46462	.	.	.	.	5.37733	4.13867	6.31433	11.1663	TS2	Pyridoxal-5'-phosphate-dependent enzyme family protein
AT1G73325	.	.	1.94896	.	.	.	3.41067	1.394	3.96	13.195		Kunitz family trypsin and protease inhibitor protein
AT1G73330	.	2.54541	.	.	.	.	12.6137	6.40433	12.4187	36.651	ATDR4,DR4	drought-repressed 4
AT1G74290	.	.	2.69908	.	.	.	1.02633	3.28533	2.29567	6.738		alpha/beta-Hydrolases superfamily protein
AT1G74430	1.93549	1.86412	2.11692	.	.	.	2.82867	3.103	3.04433	11.7423	MYB95	myb domain protein 95
AT1G76955	.	1.44931	.	.	.	.	39.8883	33.701	49.7733	89.3293		Expressed protein
AT1G77200	6.43325	3.93413	5.8235	.	.	.	0.023	0.100667	0.0176667	1.79967	ERF037	Integrase-type DNA-binding superfamily protein
AT1G77400	.	2.2437	1.94771	.	.	.	3.04367	2.51967	4.518	11.715		extensin-like protein
AT2G01505	.	.	1.84432	.	.	.	1.24633	2.2	1.186	4.46967	CLE16	CLAVATA3/ESR-RELATED 16
AT2G03505	.	2.05833	.	.	.	.	2.038	1.63867	4.273	6.322		Carbohydrate-binding X8 domain superfamily protein
AT2G04066	4.54755	.	.	.	.	.	2.044	1.13267	0.330667	8.408		MATE efflux family protein
AT2G04495	.	.	2.38269	.	.	.	2.05867	4.194	2.69767	10.7637		transmembrane protein
AT2G04570	.	.	1.8899	.	.	.	1.50133	2.16867	3.00367	5.519		GDSL-like Lipase/Acylhydrolase superfamily protein
AT2G05070	.	1.63152	.	.	.	.	6.85667	4.645	5.708	14.0487	LHCB2.2	photosystem II light harvesting complex protein 2.2
AT2G14750	.	.	1.62682	.	.	.	56.9057	72.505	85.1503	174.262	APK,APK1	APS kinase
AT2G15020	.	2.63162	2.65027	.	.	.	0.973	0.993	1.90367	6.10833		hypothetical protein
AT2G15440	2.38233	.	.	.	.	.	1.60533	1.49667	0.890333	4.59133		polysaccharide biosynthesis protein (DUF579)
AT2G16600	.	1.28233	.	.	.	.	682.761	628.788	752.33	1473.59	CYP19-1,ROC3	rotamase CYP 3
AT2G18230	1.33961	.	1.5432	.	.	.	57.0567	96.4807	66.826	165.525	PPa2	pyrophosphorylase 2
AT2G20880	.	2.50284	5.38915	.	4.88506	.	0.15	1.22833	4.817	6.84733	ERF053,ERF53	Integrase-type DNA-binding superfamily protein
AT2G21185	.	.	1.9166	.	.	1.36485	25.0643	64.838	66.8513	93.871		transmembrane protein
AT2G21320	.	.	1.99876	.	.	.	1.25133	3.099	1.71767	4.95533	BBX18	B-box zinc finger family protein
AT2G21970	.	1.36665	1.83787	.	.	.	226.854	320.938	360.954	803.024	SEP2	stress enhanced protein 2
AT2G22190	2.31739	2.08657	2.74323	.	.	.	4.43933	7.102	6.02867	29.5133	TPPE	Haloacid dehalogenase-like hydrolase (HAD) superfamily protein
AT2G22200	3.05611	2.63553	4.39176	.	.	.	0.231333	0.790667	0.596667	4.865	ERF056	Integrase-type DNA-binding superfamily protein
AT2G22540	.	1.5624	.	.	.	.	55.852	41.677	73.2307	124.333	SVP	K-box region and MADS-box transcription factor family protein
AT2G23010	.	1.646	.	.	.	.	6.03033	4.153	4.701	12.5887	SCPL9	serine carboxypeptidase-like 9
AT2G24270	.	1.36966	1.18258	.	.	.	78.0927	70.2657	89.391	178.015	ALDH11A3	aldehyde dehydrogenase 11A3
AT2G25297	.	.	3.53475	.	.	.	0.392333	2.68167	2.27167	5.33		transmembrane protein
AT2G25680	.	.	1.7147	.	.	.	2.944	4.56067	5.154	9.649	MOT1	molybdate transporter 1
AT2G28940	.	1.62223	.	.	.	.	5.89533	4.35333	6.15867	13.112		Protein kinase superfamily protein
AT2G29090	.	.	1.62552	.	.	.	2.611	3.60433	4.737	7.971	CYP707A2	cytochrome P450, family 707, subfamily A, polypeptide 2
AT2G29340	.	1.7133	1.60235	.	.	.	48.2763	47.9353	65.5323	150.441		NAD-dependent epimerase/dehydratase family protein
AT2G30100	.	.	1.76319	.	.	.	6.85933	14.032	9.05233	23.2623		pentatricopeptide (PPR) repeat-containing protein
AT2G30790	.	1.58989	.	.	.	.	5.72	4.46033	8.151	13.2017	PSBP2,PSBP-2	photosystem II subunit P-2
AT2G30860	.	.	1.24283	.	.	.	536.713	779.034	641.227	1266.27	GSTF9	glutathione S-transferase PHI 9
AT2G32520	.	1.18547	.	.	.	.	38.1573	35.3623	42.7317	78.3697		alpha/beta-Hydrolases superfamily protein
AT2G34490	.	.	2.05721	.	.	.	3.78033	3.859	5.20267	15.6683	CYP710A2	cytochrome P450, family 710, subfamily A, polypeptide 2
AT2G35820	.	2.03377	1.55878	.	.	.	19.9873	14.7567	25.8193	58.4507		ureidoglycolate hydrolase
AT2G35950	2.91084	.	3.0058	.	.	.	0.886	2.61067	0.982667	7.407	EDA12	embryo sac development arrest 12
AT2G36145	1.49176	2.48664	1.49709	.	.	.	110.547	56.6967	111.63	309.225		hypothetical protein
AT2G36590	.	.	3.06178	.	3.62668	.	0.540667	3.047	6.664	4.53933	ProT3	proline transporter 3
AT2G37710	1.52603	1.37924	1.52473	.	.	.	21.7127	24.4863	21.872	61.9477	LECRK41,RLK	receptor lectin kinase
AT2G40130	2.13361	2.05837	2.15329	.	.	.	3.58333	3.76533	3.691	15.92	SMXL8	Double Clp-N motif-containing P-loop nucleoside triphosphate hydrolases superfamily protein
AT2G40475	1.8063	2.26019	2.18189	.	.	.	7.91167	7.615	10.319	35.5847	ASG8	hypothetical protein
AT2G42200	1.97354	.	.	.	.	.	1.416	1.366	1.09533	4.256	SPL9	squamosa promoter binding protein-like 9
AT2G42760	1.65361	.	.	.	.	.	11.593	10.1653	7.397	22.6453		DUF1685 family protein
AT2G42980	2.47126	.	3.664	.	.	.	0.104667	0.632667	0.261667	1.414		Eukaryotic aspartyl protease family protein
AT2G43060	.	.	1.92993	.	.	.	26.795	54.7297	42.754	101.137	IBH1	ILI1 binding bHLH 1
AT2G43530	1.64282	.	1.63674	.	.	.	190.187	136.951	191.085	587.706	ATTI3	scorpion toxin-like knottin superfamily protein
AT2G44230	.	1.85709	.	.	.	.	4.922	3.38767	6.02467	12.102		hypothetical protein (DUF946)
AT2G44300	.	.	1.68915	.	.	.	6.48967	8.74333	7.41533	20.7503		Bifunctional inhibitor/lipid-transfer protein/seed storage 2S albumin superfamily protein
AT2G44578	3.3971	3.12034	3.57751	.	.	.	0.467667	0.636333	0.579333	5.91733		RING/U-box superfamily protein
AT2G45630	.	.	1.89351	.	.	1.22117	10.2877	24.02	16.6407	38.2483		D-isomer specific 2-hydroxyacid dehydrogenase family protein
AT2G45930	.	3.36474	3.05532	.	.	.	0.153333	0.127	0.475	1.396		hypothetical protein
AT2G46640	2.13107	2.24893	1.82419	.	.	.	5.57333	4.20433	4.459	19.8293		NAD-dependent protein deacetylase HST1-like protein
AT2G46660	3.26648	2.32464	3.38229	.	.	.	1.642	3.485	1.80033	17.045	CYP78A6	cytochrome P450, family 78, subfamily A, polypeptide 6
AT2G47485	.	.	3.08862	.	3.03218	2.48242	1.23033	6.92333	10.109	10.504		hypothetical protein
AT3G02020	.	.	1.9575	.	.	.	14.3407	19.9787	25.028	55.7337	AK3	aspartate kinase 3
AT3G02885	.	.	2.88497	.	.	2.08458	0.826333	3.457	3.57567	5.926	GASA5	GAST1 protein homolog 5
AT3G03190	.	2.42272	2.32502	.	.	.	6.895	6.57133	12.128	34.4157	GSTF11	glutathione S-transferase F11
AT3G03450	2.67053	1.79721	2.82574	.	.	.	0.647333	1.34733	0.718333	4.55533	RGL2	RGA-like 2
AT3G07200	.	1.94747	1.6	.	.	.	9.563	7.20033	12.5063	29.2623		RING/U-box superfamily protein
AT3G08770	3.60888	.	.	.	.	.	2.75733	3.19467	0.796333	9.384	LTP6	lipid transfer protein 6
AT3G09410	.	1.8054	.	.	.	.	8.797	5.97467	10.2603	20.7003	PAE5	Pectinacetylesterase family protein
AT3G10150	2.08089	4.17894	2.44602	.	.	.	1.166	0.367333	1.537	6.37767	ATPAP16,PAP16	purple acid phosphatase 16
AT3G13110	.	1.42057	1.59657	.	.	.	46.489	53.548	59.7553	139.399	SAT3,SERAT2%3B2	serine acetyltransferase 2;2
AT3G16470	2.45411	.	.	.	.	.	90.123	95.671	45.0903	239.627	JAL35,JR1	Mannose-binding lectin superfamily protein
AT3G16910	.	1.93244	2.1798	.	.	.	25.7487	31.088	54.2617	116.032	AAE7	acyl-activating enzyme 7
AT3G19550	.	2.81965	2.36529	1.62032	.	.	5.17967	3.856	11.48	26.555		glutamate racemase
AT3G19700	.	2.10969	1.78339	.	.	.	1.58433	1.28867	2.14933	5.43633	IKU2	Leucine-rich repeat protein kinase family protein
AT3G19710	.	1.83564	1.73113	.	.	.	93.7757	89.062	151.855	308.705	BCAT4	branched-chain aminotransferase4
AT3G19800	.	1.71806	1.46059	.	.	.	101.277	86.235	139.681	277.093		E3 ubiquitin-protein ligase, putative (DUF177)
AT3G20810	.	1.3208	.	.	.	.	67.6517	55.464	72.1793	138.225	JMJ30,JMJD5	2-oxoglutarate (2OG) and Fe(II)-dependent oxygenase superfamily protein
AT3G21260	1.90722	1.90418	2.60244	.	.	.	8.318	14.3903	14.339	56.268	GLTP3	Glycolipid transfer protein (GLTP) family protein
AT3G22275	4.33172	2.80503	4.75686	.	.	.	0.232	0.933667	0.314333	6.61267	JAZ13	jasmonate ZIM-domain protein
AT3G24420	.	2.29376	2.66533	1.66768	2.00317	.	24.0897	31.8173	97.131	151.43		alpha/beta-Hydrolases superfamily protein
AT3G25010	.	.	2.42777	.	.	.	0.922333	2.02833	1.85967	5.108	AtRLP41,RLP41	receptor like protein 41
AT3G26230	.	2.1258	.	.	.	.	5.93133	4.36967	7.843	18.778	CYP71B24	cytochrome P450, family 71, subfamily B, polypeptide 24
AT3G26300	.	1.18357	.	.	.	.	20.4067	18.52	21.356	41.202	CYP71B34	cytochrome P450, family 71, subfamily B, polypeptide 34
AT3G26395	.	.	1.50695	.	.	.	68.18	123.451	92.7863	191.965		hypothetical protein
AT3G26740	.	.	1.68109	.	.	.	449.054	887.95	636.467	1425.28	CCL	CCR-like protein
AT3G27060	.	1.30624	1.392	.	.	.	18.759	20.2903	15.732	48.983	TSO2	Ferritin/ribonucleotide reductase-like family protein
AT3G28220	2.06239	.	.	.	.	.	183.87	82.7763	71.897	293.373		TRAF-like family protein
AT3G28740	1.84173	2.36408	3.71753	.	.	.	0.938667	2.47333	3.54767	12.4827	CYP81D11	Cytochrome P450 superfamily protein
AT3G28940	.	.	1.54315	.	.	.	212.575	334.031	309.997	613.744	AIG2B	AIG2-like (avirulence induced gene) family protein
AT3G44990	3.61314	5.28137	3.24115	.	.	.	2.33433	0.556667	1.83767	22.0193	XTH31	xyloglucan endo-transglycosylase-related 8
AT3G46940	2.21008	.	1.60428	.	.	.	9.32733	14.957	6.095	27.7197	DUT1	DUTP-PYROPHOSPHATASE-LIKE 1
AT3G47470	.	1.28225	.	.	.	.	183.772	126.813	154.621	299.282	LHCA4	light-harvesting chlorophyll-protein complex I subunit A4
AT3G47640	.	.	1.47671	.	.	.	18.8263	30.694	20.774	52.393	BHLH47,PYE	basic helix-loop-helix (bHLH) DNA-binding superfamily protein
AT3G48320	.	.	1.42044	.	.	.	12.1243	15.4753	20.938	32.3103	CYP71A21	cytochrome P450, family 71, subfamily A, polypeptide 21
AT3G50280	2.38652	2.88656	2.40668	.	.	.	0.412333	0.323667	0.418333	2.16567		HXXXD-type acyl-transferase family protein
AT3G50685	.	1.60273	1.7012	.	.	.	96.83	105.783	117.52	311.432		anti-muellerian hormone type-2 receptor
AT3G52230	.	.	1.31142	.	.	.	194.039	280.333	248.899	476.662		hypothetical protein
AT3G53400	.	.	1.51314	.	.	.	8.92267	17.446	10.9553	25.2973		peptide upstream protein
AT3G53470	.	1.44384	.	.	.	.	32.3507	31.492	42.1517	83.5547		2,3-bisphosphoglycerate-independent phosphoglycerate mutase
AT3G57040	.	.	1.70929	.	.	.	6.108	8.89767	6.67333	19.264	ARR9	response regulator 9
AT3G60415	.	.	1.84504	.	.	.	48.127	108.316	68.892	171.393		phosphoglycerate mutase family protein
AT3G61880	2.10762	2.79292	2.40066	.	.	.	1.16933	0.907667	1.464	6.2	CYP78A9	cytochrome p450 78a9
AT3G63450	.	.	1.77846	.	.	.	0.681	0.809667	0.624	2.207		RNA-binding (RRM/RBD/RNP motifs) family protein
AT4G00870	.	.	2.5217	.	.	.	0.256667	0.408333	0.725	1.47767	BHLH14	basic helix-loop-helix (bHLH) DNA-binding superfamily protein
AT4G01080	1.85306	2.37242	2.08149	.	.	.	7.00967	5.81233	8.40033	29.5963	TBL26	TRICHOME BIREFRINGENCE-LIKE 26
AT4G01130	1.93726	1.90727	1.5347	.	.	.	4.41	3.087	3.33	12.2367		GDSL-like Lipase/Acylhydrolase superfamily protein
AT4G04810	.	1.7984	.	.	.	.	10.307	10.166	15.232	34.302	MSRB4	methionine sulfoxide reductase B4
AT4G07995	.	.	3.01747	.	.	.	0.235	0.707667	0.399667	2.04267		hypothetical protein
AT4G10390	1.96402	.	1.89269	.	.	.	1.23567	1.24233	1.203	4.54367		Protein kinase superfamily protein
AT4G13100	.	2.11768	1.53398	.	.	.	16.861	11.2147	20.8087	48.8903		RING/U-box superfamily protein
AT4G14100	.	1.43454	.	.	.	.	44.9327	36.7407	50.3957	96.4523		transferases, transferring glycosyl groups
AT4G14440	.	2.06049	1.65421	.	.	.	16.8983	12.9903	27.6403	52.8267	ECI3,HCD1	3-hydroxyacyl-CoA dehydratase 1
AT4G14550	.	2.30209	.	.	.	.	4.351	1.35833	2.22567	10.9767	IAA14	indole-3-acetic acid inducible 14
AT4G14560	2.0042	.	1.71527	.	.	.	5.80067	9.93367	4.77933	18.9483	IAA1	indole-3-acetic acid inducible
AT4G14900	.	.	1.21986	.	.	.	10.536	16.9007	13.1833	24.358	FRL4B	FRIGIDA-like protein
AT4G15550	.	.	1.63485	.	.	.	3.80633	3.32167	7.80633	11.784	IAGLU,UGT75D1	indole-3-acetate beta-D-glucosyltransferase
AT4G15620	1.63176	.	1.53856	.	.	.	10.504	10.0157	9.89767	30.2223		Uncharacterized protein family (UPF0497)
AT4G16146	1.83841	.	2.1155	.	.	1.10284	23.0777	49.7887	28.151	99.1813		cAMP-regulated phosphoprotein 19-related protein
AT4G21650	1.9498	2.00251	.	.	.	.	5.43433	4.393	4.64867	17.4467	SBT3.13	Subtilase family protein
AT4G21926	3.33464	.	3.61144	.	.	.	0.264667	0.881333	0.339	3.76467		hypothetical protein
AT4G23020	3.19887	4.37377	2.10118	.	.	.	0.842	0.163	0.396333	3.56733	TRM11	hypothetical protein
AT4G23140	.	.	2.11648	.	.	.	3.38767	3.11333	4.42533	14.8563	CRK6	cysteine-rich RLK (RECEPTOR-like protein kinase) 6
AT4G23180	.	1.45491	.	.	.	.	10.0393	6.80067	7.451	18.0243	CRK10	cysteine-rich RLK (RECEPTOR-like protein kinase) 10
AT4G23690	.	.	2.42593	.	.	.	1.65333	5.304	3.66567	8.907	DIR6	Disease resistance-responsive (dirigent-like protein) family protein
AT4G23810	.	1.90559	2.68302	.	.	.	1.97633	3.43233	5.19733	12.71	WRKY53	WRKY family transcription factor
AT4G23890	.	.	1.51539	.	.	.	57.2947	101.596	72.085	162.872	NdhS	NAD(P)H-quinone oxidoreductase subunit S
AT4G28140	.	1.7678	4.83792	.	4.03051	3.07566	0.826333	6.98133	13.3933	23.403	ERF054	Integrase-type DNA-binding superfamily protein
AT4G28240	1.42178	.	1.65424	.	.	.	54.4317	106.815	64.385	169.9		Wound-responsive family protein
AT4G28250	1.81622	2.58502	1.89045	.	.	.	3.27667	1.966	3.55	12.268	EXPB3	expansin B3
AT4G29700	.	.	2.46602	.	.	.	0.793333	1.26867	1.38667	4.36867		Alkaline-phosphatase-like family protein
AT4G31115	.	.	1.44624	.	.	.	27.3467	49.288	38.0557	74.2133		DUF1997 family protein, putative (DUF1997)
AT4G31310	.	2.00293	1.77161	.	.	.	26.073	21.6903	33.3923	87.028		AIG2-like (avirulence induced gene) family protein
AT4G32290	1.67481	2.07712	1.9601	.	.	.	5.58767	5.24833	6.88167	21.6267		Core-2/I-branching beta-1,6-N-acetylglucosaminyltransferase family protein
AT4G33660	.	1.39892	.	.	.	.	11.8673	12.91	19.7553	33.1573		cysteine-rich TM module stress tolerance protein
AT4G34881	1.62344	.	1.97393	.	.	1.05977	242.594	506.454	310.357	941.089		transmembrane protein
AT4G36160	4.3578	.	.	.	.	.	0.379	0.324667	0.0683333	1.44033	ANAC076,NAC076	NAC domain containing protein 76
AT4G36830	.	.	1.74343	.	.	.	1.66	2.47367	1.76767	5.464	HOS3-1	GNS1/SUR4 membrane protein family
AT4G36910	.	1.48729	.	.	.	.	21.6577	16.644	22.0067	45.4403	CBSX1,LEJ2	Cystathionine beta-synthase (CBS) family protein
AT4G37230	7.98055	.	3.10614	.	.	.	0.909333	1.234	0	8.18633		Photosystem II manganese-stabilising protein (PsbO) family
AT4G38220	.	1.36765	1.35103	.	.	.	31.3347	31.557	42.468	79.4103	AQI	Peptidase M20/M25/M40 family protein
AT4G38340	.	.	2.41462	.	.	.	0.382667	1.21067	0.816	2.02533	NLP3	Plant regulator RWP-RK family protein
AT4G38740	1.24465	.	1.45495	.	.	.	267.111	451.931	311.506	726.486	CYP18-3,ROC1	rotamase CYP 1
AT4G38810	.	.	1.44241	.	.	.	22.5377	34.0817	38.2513	60.974		Calcium-binding EF-hand family protein
AT4G39190	.	2.22199	.	.	.	.	1.835	0.967333	1.69533	4.49		nucleolar-like protein
AT4G39780	.	.	1.61845	.	.	.	5.644	11.608	11.0247	17.234	ERF060	Integrase-type DNA-binding superfamily protein
AT4G40060	.	1.36532	.	.	.	.	33.476	32.8263	36.0883	82.047	ATHB-16,HB16	homeobox protein 16
AT5G01200	2.82351	.	2.61794	.	.	.	1.46467	3.377	1.28267	9.004		Duplicated homeodomain-like superfamily protein
AT5G03555	.	.	1.60817	.	.	.	5.36333	7.18567	8.55	16.3207	NCS1	permease, cytosine/purines, uracil, thiamine, allantoin family protein
AT5G04440	.	1.33531	.	.	.	.	54.184	43.4767	65.1663	106.97		RAP release 2, galactose-binding-like domain protein, putative (DUF1997)
AT5G04950	.	2.16504	1.908	1.63629	1.35197	.	15.6117	13.297	40.1113	58.2763	NAS1	nicotianamine synthase 1
AT5G10080	2.96403	.	.	.	.	.	0.858667	1.05267	0.445333	3.358		Eukaryotic aspartyl protease family protein
AT5G10390	.	.	1.75029	.	.	.	14.1377	15.8247	11.449	47.183	HTR2	Histone superfamily protein
AT5G11460	2.37372	1.96049	2.77752	.	.	.	1.336	2.38833	1.79167	9.13367		hypothetical protein (DUF581)
AT5G11550	.	2.54744	2.24022	.	.	.	0.977333	0.809	0.869	4.65067		ARM repeat superfamily protein
AT5G11590	3.26054	4.47162	3.08116	.	.	.	1.69533	0.630667	1.50067	14.2653	DREB3,TINY2	Integrase-type DNA-binding superfamily protein
AT5G12340	.	.	2.45828	.	.	.	0.278333	0.698333	0.541667	1.62833		DUF4228 domain protein
AT5G13740	.	1.7696	.	.	.	.	27.655	21.1997	28.2467	68.6543	ZIF1	zinc induced facilitator 1
AT5G14550	.	1.94791	.	.	.	.	22.082	14.9933	23.739	56.7227		Core-2/I-branching beta-1,6-N-acetylglucosaminyltransferase family protein
AT5G19230	.	.	1.96749	.	.	.	0.78	1.079	1.787	3.03233		Glycoprotein membrane precursor GPI-anchored
AT5G19470	4.02339	3.05021	4.00983	.	.	.	1.08567	2.17567	1.07733	17.4577	NUDT24	nudix hydrolase homolog 24
AT5G19970	.	.	3.03893	.	.	.	0.139	0.312667	0.306	1.12667		GRAS family transcription factor family protein
AT5G20190	1.32405	.	.	.	.	.	121.929	155.82	103.739	255.381		Tetratricopeptide repeat (TPR)-like superfamily protein
AT5G20700	1.67666	1.49541	2.14595	.	.	.	298.866	478.795	416.166	1309.33		senescence-associated family protein, putative (DUF581)
AT5G22880	1.94883	1.49679	1.32222	.	.	.	54.1947	48.8847	35.525	134.83	H2B,HTB2	histone B2
AT5G23420	2.30165	.	.	.	.	.	6.327	9.32867	3.39033	15.1593	HMGB6,HMGB7	high-mobility group box 6
AT5G24420	3.58825	.	3.02863	.	.	.	3.63233	7.111	2.50667	29.5373	PGL5	6-phosphogluconolactonase 5
AT5G25120	.	1.29137	1.28582	.	.	.	18.358	18.6237	25.814	44.5743	CYP71B11	cytochrome p450, family 71, subfamily B, polypeptide 11
AT5G27730	.	.	1.54406	.	.	.	13.255	21.8153	18.564	36.5817		heparan-alpha-glucosaminide N-acetyltransferase-like protein (DUF1624)
AT5G35375	.	.	1.85818	.	.	.	18.047	31.9093	24.491	65.0387		transmembrane protein
AT5G36170	.	1.09899	.	.	.	.	52.3017	42.105	52.8727	88.9023	HCF109,PRFB1	high chlorophyll fluorescent 109
AT5G36220	.	.	1.87028	.	.	.	11.032	26.4523	17.4217	39.7843	CYP81D1	cytochrome p450 81d1
AT5G37300	.	.	4.30863	.	.	3.43406	0.0793333	0.874	0.768333	1.67767	WSD1	O-acyltransferase (WSD1-like) family protein
AT5G37478	2.74938	3.68463	.	.	.	.	0.872333	0.223667	0.423	2.813		TPX2 (targeting protein for Xklp2) protein family
AT5G37790	2.2128	2.45303	1.77637	.	.	.	1.402	0.885	1.055	4.787		Protein kinase superfamily protein
AT5G38120	.	.	3.32407	.	.	.	0.0793333	0.221	0.224333	0.845333	4CL8,4CLL8	AMP-dependent synthetase and ligase family protein
AT5G41900	.	2.33987	4.17772	.	2.49442	1.85833	1.37567	5.00033	7.74233	24.757	BDG2	alpha/beta-Hydrolases superfamily protein
AT5G42650	1.55138	.	1.80358	.	.	.	179.242	317.907	215.109	620.149	AOS,CYP74A	allene oxide synthase
AT5G44210	.	.	2.73499	.	.	1.98834	0.546667	2.20667	1.698	3.70133	ERF9	erf domain protein 9
AT5G48500	.	.	1.62671	.	.	.	9.28967	13.3013	12.4537	28.5247		pathogenic type III effector avirulence factor Avr AvrRpt-cleavage: cleavage site protein
AT5G49480	.	.	1.91742	.	1.41281	1.03906	32.421	66.8653	86.6833	120.934	ATCP1,CP1	Ca2+-binding protein 1
AT5G53420	1.54445	.	1.5154	.	.	.	27.807	48.34	30.2787	83.2927		CCT motif family protein
AT5G53486	.	.	1.60034	.	.	.	8.67567	17.656	24.071	26.9207		transmembrane protein
AT5G54530	2.87455	3.76474	3.30468	.	.	.	1.15133	0.836667	1.57767	11.5047		serine protease, putative (Protein of unknown function, DUF538)
AT5G54960	.	.	1.19391	.	.	.	20.2007	33.07	27.0817	46.0237	PDC2	pyruvate decarboxylase-2
AT5G55120	.	.	1.71632	.	.	.	7.205	10.1317	10.723	23.5357	VTC5	GDP-L-galactose phosphorylase VITAMIN C DEFECTIVE 5 (VTC5)
AT5G56100	.	3.02772	2.16908	1.96565	.	.	4.722	2.64	9.92367	21.1573		glycine-rich protein / oleosin
AT5G56980	.	.	1.65062	.	.	.	10.0383	19.661	14.561	31.2297		cotton fiber protein
AT5G57100	.	.	1.71876	.	.	.	3.811	7.126	5.70333	12.5703		Nucleotide/sugar transporter family protein
AT5G57810	5.67161	3.54972	5.891	.	.	.	0.0526667	0.330333	0.0736667	3.77233	TET15	tetraspanin15
AT5G57815	.	.	1.45462	.	.	.	84.244	107.585	96.3183	228.557	COX6B-2	Cytochrome c oxidase, subunit Vib family protein
AT5G58800	.	.	1.40526	.	.	.	39.4903	56.3337	51.651	103.873		Quinone reductase family protein
AT5G59250	.	1.2551	.	.	.	.	33.1977	28.515	45.9087	66.2153		Major facilitator superfamily protein
AT5G59690	.	1.70696	1.55178	.	.	.	65.9053	60.4073	66.7113	191.478		Histone superfamily protein
AT5G59760	3.74215	3.84832	4.2605	.	.	.	0.100333	0.159333	0.158	2.183		hypothetical protein (DUF1635)
AT5G59870	.	1.61511	.	.	.	.	22.7963	18.7713	20.6387	56.3433	HTA6	histone H2A 6
AT5G60650	.	.	1.94311	.	.	.	1.44033	1.32033	2.18667	5.56333		proline-rich receptor-like kinase
AT5G60900	1.75197	.	.	.	.	.	6.97967	10.149	5.774	19.063	RLK1	receptor-like protein kinase 1
AT5G62380	.	2.50733	2.47632	.	.	.	0.275333	0.233667	0.485	1.521	NAC101	NAC-domain protein 101
AT5G62820	.	.	1.80429	.	.	.	1.20867	1.38467	1.35533	4.203		Uncharacterized protein family (UPF0497)
AT5G63850	.	1.20561	1.30836	.	.	.	27.2217	29.7337	45.6527	67.0533	AAP4	amino acid permease 4
AT5G64280	.	1.41659	1.18429	.	.	.	36.9973	32.0373	55.5523	83.4977	DIT2-2,DiT2.2	dicarboxylate transporter 2.2
AT5G64770	2.44147	3.13537	2.05109	.	.	-1.05668	104.768	50.404	79.9633	428.737	RGF9	root meristem growth factor
AT1G01500	.	.	.	-1.05888	.	1.2431	12.3127	29.2757	13.5813	19.783		Erythronate-4-phosphate dehydrogenase family protein
AT1G01570	.	.	2.08843	.	.	2.4778	0.501	3.075	0.908	2.202		transferring glycosyl group transferase (DUF604)
AT1G01710	.	.	.	.	.	1.17469	13.063	29.5947	16.3717	20.2333		acyl-CoA thioesterase II
AT1G01730	.	.	.	.	.	1.111	26.5613	57.453	31.9607	52.1673		hypothetical protein
AT1G01830	.	.	.	-1.25885	.	1.72439	5.48167	18.7493	7.47533	12.7873		ARM repeat superfamily protein
AT1G02270	.	.	.	-1.02105	.	1.11666	16.4257	35.7807	17.0483	20.7317		Calcium-binding endonuclease/exonuclease/phosphatase family
AT1G02305	.	.	.	-1.29959	.	1.70469	81.1883	265.518	104.438	181.526	CATHB2	Cysteine proteinases superfamily protein
AT1G02850	.	.	1.48487	.	.	1.55182	29.6527	86.9457	50.2103	82.466	BGLU11	beta glucosidase 11
AT1G02880	.	.	1.57256	.	.	1.64244	11.056	34.7687	16.08	33.2957	TPK1	thiamin pyrophosphokinase1
AT1G03030	.	.	1.42054	.	.	1.37611	13.4813	35.0693	16.943	35.814		P-loop containing nucleoside triphosphate hydrolases superfamily protein
AT1G03290	.	.	.	-1.38197	.	1.39582	20.3533	64.971	20.0637	40.32		ELKS/Rab6-interacting/CAST family protein
AT1G03340	.	.	.	-1.52855	.	1.71902	1.80933	6.029	2.02467	3.902		hypothetical protein
AT1G03380	.	.	.	-1.25252	.	1.41988	6.91633	18.6013	7.60833	9.54433	ATG18G	yeast autophagy 18 G-like protein
AT1G03440	.	.	1.58212	.	.	1.63792	4.154	12.9343	5.53367	12.3523		Leucine-rich repeat (LRR) family protein
AT1G03520	.	.	1.36928	-1.50161	.	1.73803	5.09333	17.0863	5.895	13.561		Core-2/I-branching beta-1,6-N-acetylglucosaminyltransferase family protein
AT1G03550	.	.	.	-1.12418	.	1.3197	10.0967	24.2463	10.902	13.867	SCAMP2,SCAMP4	Secretory carrier membrane protein (SCAMP) family protein
AT1G04020	2.79849	.	.	-2.46699	.	.	0.627667	1.21	0.220333	1.41067	ATBARD1,BARD1	breast cancer associated RING 1
AT1G04280	.	.	.	.	.	1.62672	3.63233	11.3577	5.137	6.81267		P-loop containing nucleoside triphosphate hydrolases superfamily protein
AT1G05060	.	.	.	-1.23236	.	1.32859	21.7593	54.8003	22.519	36.5173		coiled-coil protein
AT1G05490	.	.	.	-3.13218	.	2.85205	0.0443333	0.327333	0.0373333	0.065	chr31,CLSY3	chromatin remodeling 31
AT1G05890	.	.	.	.	.	1.27215	29.9707	72.6437	35.356	45.6717	ARI5	RING/U-box superfamily protein
AT1G05940	.	.	.	-1.24883	.	1.64554	32.955	103.997	41.8853	73.7707	CAT9	cationic amino acid transporter 9
AT1G06040	.	.	.	.	.	1.18141	13.686	31.1417	18.3757	29.26	BBX24,STO	B-box zinc finger family protein
AT1G06110	.	.	1.51667	-1.06399	.	1.40931	11.785	31.9993	14.8117	33.8767	SKIP16	SKP1/ASK-interacting protein 16
AT1G06760	.	.	.	-1.32314	.	1.51744	64.318	184.665	71.5887	110.756		winged-helix DNA-binding transcription factor family protein
AT1G07080	.	.	1.16687	.	.	1.02462	93.2407	190.166	109.972	207.895		Thioredoxin superfamily protein
AT1G07230	.	.	.	.	.	1.19917	24.6907	56.866	27.9187	40.3567	NPC1	non-specific phospholipase C1
AT1G07250	.	.	1.28881	.	.	1.50372	24.1173	68.612	32.0313	58.442	UGT71C4	UDP-glucosyl transferase 71C4
AT1G07380	.	.	.	.	.	1.52182	2.774	8.15733	3.71033	6.064		Neutral/alkaline non-lysosomal ceramidase
AT1G07390	.	.	.	.	.	1.61558	0.941	2.93333	0.975	1.541	AtRLP1,RLP1	receptor like protein 1
AT1G07470	.	.	.	-1.37285	.	1.51932	16.1303	46.1913	17.2743	26.5943		Transcription factor IIA, alpha/beta subunit
AT1G07590	.	.	.	.	.	1.60775	274.152	837.905	473.879	618.834		Tetratricopeptide repeat (TPR)-like superfamily protein
AT1G07610	.	.	1.58413	.	.	1.6292	38.425	119.489	110.453	114.683	MT1C	metallothionein 1C
AT1G07630	.	.	.	.	.	1.07958	6.32133	13.4483	7.08633	8.01967	PLL5	pol-like 5
[truncated: 5,766 more rows]

## Sheet: allGeneCounts
	Average TMM values
TAIR_ID	H2O+H2O	H2O+Dr	SF+H2O	SF+Dr	Gene name	Description
AT1G01010	2.41167	4.18633	3.59533	3.29033	NAC001	NAC domain containing protein 1
AT1G01020	18.6263	16.0147	19.3633	20.473	ARV1	ARV1 family protein
AT1G01030	0.467333	0.493333	0.550333	0.789667	NGA3	AP2/B3-like transcriptional factor family protein
AT1G01040	4.47933	3.264	3.72667	2.62833	DCL1	dicer-like 1
AT1G01050	92.9473	95.0843	105.855	134.312	PPa1	pyrophosphorylase 1
AT1G01060	0.823	1.999	0.911333	0.753	LHY	Homeodomain-like superfamily protein
AT1G01070	2.86767	24.1017	8.374	10.6843	UMAMIT28	nodulin MtN21 /EamA-like transporter family protein
AT1G01080	125.418	23.911	110.663	122.049		RNA-binding (RRM/RBD/RNP motifs) family protein
AT1G01090	106.288	117.338	112.776	118.942	PDH-E1 ALPHA	pyruvate dehydrogenase E1 alpha
AT1G01100	519.672	343.568	440.251	528.494	RPP1A	60S acidic ribosomal protein family
AT1G01110	0.541	0.0633333	0.415667	0.248333	IQD18	IQ-domain 18
AT1G01120	70.996	26.605	68.67	35.4473	KCS1	3-ketoacyl-CoA synthase 1
AT1G01130	9.48833	0.709667	10.295	4.67433		CBL-interacting Serine/Threonine-kinase
AT1G01140	52.629	56.4217	47.932	33.2467	CIPK9	CBL-interacting protein kinase 9
AT1G01150	0	0.0503333	0.039	0.0116667		Homeodomain-like protein with RING/FYVE/PHD-type zinc finger domain-containing protein
AT1G01160	34.575	39.8267	35.3397	39.0497	GIF2	GRF1-interacting factor 2
AT1G01170	214.649	114.213	222.658	492.208		ozone-responsive stress-like protein (DUF1138)
AT1G01180	8.48067	7.41433	14.8563	13.2047		S-adenosyl-L-methionine-dependent methyltransferases superfamily protein
AT1G01190	0.423	0.0336667	0.283333	0.096	CYP78A8	cytochrome P450, family 78, subfamily A, polypeptide 8
AT1G01200	1.66033	0.339333	1.197	1.21433	RABA3	RAB GTPase homolog A3
AT1G01210	74.1937	47.3937	64.5333	66.0503		DNA-directed RNA polymerase, subunit M, archaeal
AT1G01220	6.98367	5.98433	5.895	4.49067	FKGP	L-fucokinase/GDP-L-fucose pyrophosphorylase
AT1G01225	0.777667	1.289	1.04133	1.77967		NC domain-containing protein-like protein
AT1G01230	42.636	60.3803	52.1427	69.272		ORMDL family protein
AT1G01240	9.592	106.263	14.835	21.2977		transmembrane protein
AT1G01250	1.476	51.183	2.205	51.6993	ERF023	Integrase-type DNA-binding superfamily protein
AT1G01260	5.49067	8.736	4.835	5.94867	BHLH13	basic helix-loop-helix (bHLH) DNA-binding superfamily protein
AT1G01280	0	0	0	0	CYP703A2	cytochrome P450, family 703, subfamily A, polypeptide 2
AT1G01290	9.61433	9.47233	9.85767	9.36967	CNX3	cofactor of nitrate reductase and xanthine dehydrogenase 3
AT1G01300	69.2027	9.841	50.473	14.8267	APF2	Eukaryotic aspartyl protease family protein
AT1G01305	0	0	0	0		hypothetical protein
AT1G01310	0.0266667	0.0223333	0.0523333	0		CAP (Cysteine-rich secretory proteins, Antigen 5, and Pathogenesis-related 1 protein) superfamily protein
AT1G01320	45.205	39.653	43.3927	23.2097		Tetratricopeptide repeat (TPR)-like superfamily protein
AT1G01335	0	0	0	0	AREP1	auxin-responsive endogenous peptide protein
AT1G01340	5.14233	2.45733	4.38367	2.857	CNGC10	cyclic nucleotide gated channel 10
AT1G01350	17.5093	15.6797	14.2793	9.81533		Zinc finger (CCCH-type/C3HC4-type RING finger) family protein
AT1G01355	0.515	2.159	0.811	2.05167		Putative endonuclease or glycosyl hydrolase
AT1G01360	27.5463	24.3197	29.7733	38.7843	PYL9,RCAR1	regulatory component of ABA receptor 1
AT1G01370	0.707	0.57	0.773	2.11633	HTR12	Histone superfamily protein
AT1G01380	1.34467	1.163	1.958	3.35867	ETC1	Homeodomain-like superfamily protein
AT1G01390	1.305	0.071	1.531	2.83067		UDP-Glycosyltransferase superfamily protein
AT1G01400	0.0806667	0.125	0.109	0.029		hypothetical protein
AT1G01410	0	0	0	0.0173333	APUM22,PUM22	pumilio 22
AT1G01420	5.65667	6.36767	7.94	11.6527	UGT72B3	UDP-glucosyl transferase 72B3
AT1G01430	40.4587	11.5467	38.1887	13.1457	TBL25	TRICHOME BIREFRINGENCE-LIKE 25
AT1G01440	7.33367	11.0413	7.051	4.17633		hypothetical protein (DUF3133)
AT1G01450	3.935	1.503	4.22033	2.62967		Protein kinase superfamily protein
AT1G01453	0.106333	5.39133	0.460333	0.401		late embryogenesis abundant hydroxyproline-rich glycoprotein family protein
AT1G01460	0	0.073	0.0566667	0	PIP5K10,PIPK11	Phosphatidylinositol-4-phosphate 5-kinase, core
AT1G01470	234.835	3330.05	386.671	685.017	LEA14	Late embryogenesis abundant protein
AT1G01480	0.0363333	91.186	2.04133	1.731	ACS2	1-amino-cyclopropane-1-carboxylate synthase 2
AT1G01490	78.4607	57.7583	87.1173	61.862		Heavy metal transport/detoxification superfamily protein
AT1G01500	12.3127	29.2757	13.5813	19.783		Erythronate-4-phosphate dehydrogenase family protein
AT1G01510	13.0743	8.74167	12.797	11.3883	AN	NAD(P)-binding Rossmann-fold superfamily protein
AT1G01520	0.109	2.82833	0.296667	5.62933	ASG4	Homeodomain-like superfamily protein
AT1G01530	0.0196667	0	0.028	0	AGL28	AGAMOUS-like 28
AT1G01540	112.808	61.4853	102.112	49.279		Protein kinase superfamily protein
AT1G01550	145.299	206.373	144.131	145.285	BPS1	BPS1-like protein (DUF793)
AT1G01560	1.73467	12.7263	1.89	3.21967	MPK11	MAP kinase 11
AT1G01570	0.501	3.075	0.908	2.202		transferring glycosyl group transferase (DUF604)
AT1G01580	0.232	2.441	1.09333	5.34167	FRO2	ferric reduction oxidase 2
AT1G01590	0.442667	0.00733333	0.489333	1.17067	FRO1	ferric reduction oxidase 1
AT1G01600	0.639	0.0706667	0.4	0.358	CYP86A4	cytochrome P450, family 86, subfamily A, polypeptide 4
AT1G01610	35.1567	14.198	38.746	29.1443	GPAT4	glycerol-3-phosphate acyltransferase 4
AT1G01620	260.331	23.9137	281.027	157.704	PIP1-3,PIP1C	plasma membrane intrinsic protein 1C
AT1G01630	59.052	45.104	56.7347	46.3467		Sec14p-like phosphatidylinositol transfer family protein
AT1G01640	5.16933	6.84967	5.46667	9.30667		BTB/POZ domain-containing protein
AT1G01650	30.8107	135.798	39.654	59.8377	SPPL4	SIGNAL PEPTIDE PEPTIDASE-LIKE 4
AT1G01660	0.33	1.02967	0.412333	0.96		RING/U-box superfamily protein
AT1G01670	1.99	2.50433	2.724	4.803	PUB56	RING/U-box superfamily protein
AT1G01680	0.217667	2.54667	0.278	0.687333	PUB54	plant U-box 54
AT1G01690	1.37867	2.20333	1.36167	1.68067	ATPRD3,PRD3	putative recombination initiation defects 3
AT1G01695	0.146	0.0873333	0.04	0.131333	TRM33	Phosphatidylinositol N-acetyglucosaminlytransferase subunit P-like protein
AT1G01700	0.488	1.02233	0.547	0.963	ATROPGEF2,ROPGEF2	RHO guanyl-nucleotide exchange factor 2
AT1G01710	13.063	29.5947	16.3717	20.2333		acyl-CoA thioesterase II
AT1G01715	4.533	4.92933	4.662	4.95067		hypothetical protein
AT1G01720	14.443	209.526	39.3217	153.992	ATAF1,NAC002	NAC (No Apical Meristem) domain transcriptional regulator superfamily protein
AT1G01725	35.6557	56.726	39.184	81.6297		adenylosuccinate synthetase
AT1G01730	26.5613	57.453	31.9607	52.1673		hypothetical protein
AT1G01740	4.20867	1.77433	3.836	3.40133	BSK4	kinase with tetratricopeptide repeat domain-containing protein
AT1G01750	0.721	1.036	1.092	0.521667	ADF11	actin depolymerizing factor 11
AT1G01760	1.774	1.286	1.79233	1.50667		denosine deaminases acting on tRNA
AT1G01770	6.407	9.25667	7.349	7.31667		propionyl-CoA carboxylase
AT1G01780	5.17233	5.917	4.55333	5.10567	PLIM2b	GATA type zinc finger transcription factor family protein
AT1G01790	27.4933	4.98767	24.487	22.1967	KEA1	K+ efflux antiporter 1
AT1G01800	88.1677	118.611	100.378	159.42		NAD(P)-binding Rossmann-fold superfamily protein
AT1G01810	2.28667	3.28767	2.24233	2.73667		hypothetical protein
AT1G01820	98.535	81.1673	101.223	118.607	PEX11C	peroxin 11c
AT1G01830	5.48167	18.7493	7.47533	12.7873		ARM repeat superfamily protein
AT1G01840	2.51267	2.01	2.364	4.40233		AP2-like ethylene-responsive transcription factor SNZ
AT1G01860	18.1443	8.665	17.2163	18.2853	PFC1	Ribosomal RNA adenine dimethylase family protein
AT1G01880	0.702667	0.956	0.594333	0.453667	GEN1	5'-3' exonuclease family protein
AT1G01900	0.412667	0.364667	0.707	0.989	SBTI1.1	subtilase family protein
AT1G01910	51.3927	37.7293	48.147	34.6483		P-loop containing nucleoside triphosphate hydrolases superfamily protein
AT1G01920	13.3163	9.782	12.9177	12.4767		SET domain-containing protein
AT1G01930	7.165	6.124	5.679	4.288		zinc finger protein-like protein
AT1G01940	28.6447	22.148	25.033	26.7467	CYP18-1	Cyclophilin-like peptidyl-prolyl cis-trans isomerase family protein
AT1G01950	9.74167	3.551	6.722	4.44133	ARK2	armadillo repeat kinesin 2
AT1G01960	19.0653	11.8447	18.07	11.5303	BIG3,EDA10	SEC7-like guanine nucleotide exchange family protein
AT1G01970	32.8807	9.94333	29.537	23.4123		Tetratricopeptide repeat (TPR)-like superfamily protein
AT1G01980	0.013	0.041	0	0.006	SEC1A	FAD-binding Berberine family protein
AT1G01990	23.8453	30.038	27.838	35.1003		hypothetical protein
AT1G02000	8.728	28.4897	10.446	8.12267	GAE2	UDP-D-glucuronate 4-epimerase 2
AT1G02010	3.84467	4.14167	3.78233	3.747	SEC1A	secretory 1A
AT1G02020	7.53833	13.323	9.35067	11.4467		nitroreductase family protein
AT1G02030	0.138333	0.436667	0.079	0.467667	ZAT1	C2H2-like zinc finger protein
AT1G02040	0.01	0.0186667	0	0		C2H2-type zinc finger family protein
AT1G02050	4.75567	2.61367	3.845	2.54467	LAP6,PKSA	Chalcone and stilbene synthase family protein
AT1G02060	3.441	2.68167	3.01167	2.561		Tetratricopeptide repeat (TPR)-like superfamily protein
AT1G02065	0.029	0.0113333	0.078	0	SPL8	squamosa promoter binding protein-like 8
AT1G02067	0	0	0	0		hypothetical protein
AT1G02070	0.097	0.0446667	0.0933333	0.0206667		zinc ion-binding protein
AT1G02080	8.83467	9.34867	7.90033	5.10033		transcription regulator
AT1G02090	30.8057	35.2397	31.251	31.5017	CSN7,FUS5	Proteasome component (PCI) domain protein
AT1G02100	33.491	44.094	35.723	40.3177	SBI1	Leucine carboxyl methyltransferase
AT1G02110	6.82033	4.38067	6.601	10.748		bZIP domain class transcription factor (DUF630 and DUF632)
AT1G02120	45.958	46.9347	50.1513	59.2217	VAD1	GRAM domain family protein
AT1G02130	47.9043	72.1793	50.352	58.8077	RA-5,RABD2A	RAS 5
AT1G02140	270.306	291.181	257.973	313.358	MAGO,MEE63	mago nashi family protein
AT1G02145	14.7887	16.5043	16.841	19.6	ALG12	homolog of asparagine-linked glycosylation 12
AT1G02150	80.0317	31.547	67.0193	61.467		Tetratricopeptide repeat (TPR)-like superfamily protein
AT1G02160	168.314	130.107	160.28	221.267		Cox19 family protein (CHCH motif)
AT1G02170	24.0677	39.524	29.327	29.2213	AMC1,MC1	metacaspase 1
AT1G02180	3.724	2.37567	3.55067	6.458		ferredoxin-like protein
AT1G02190	0.006	0.0346667	0.0433333	0.006		Fatty acid hydroxylase superfamily
AT1G02205	10.8353	21.189	23.5963	28.2247	CER1	Fatty acid hydroxylase superfamily
AT1G02210	0	0	0	0		NAC (No Apical Meristem) domain transcriptional regulator superfamily protein
AT1G02220	1.414	5.79833	2.37467	0.807667	NAC003	NAC domain containing protein 3
AT1G02230	0.285667	0.041	0.109	0.192333	NAC004	NAC domain containing protein 4
AT1G02250	0	0.0446667	0.044	0	NAC005	NAC domain containing protein 5
AT1G02260	10.1977	15.3447	11.373	17.776		Divalent ion symporter
AT1G02270	16.4257	35.7807	17.0483	20.7317		Calcium-binding endonuclease/exonuclease/phosphatase family
AT1G02280	75.2243	35.6203	57.1603	54.889	TOC33	translocon at the outer envelope membrane of chloroplasts 33
AT1G02290	3.373	1.64967	2.63733	2.64333		hypothetical protein
AT1G02300	10.9987	6.38667	13.605	10.9903	CATHB1	Cysteine proteinases superfamily protein
AT1G02305	81.1883	265.518	104.438	181.526	CATHB2	Cysteine proteinases superfamily protein
AT1G02310	0.0253333	190.482	3.26133	1.19967	MAN1	Glycosyl hydrolase superfamily protein
AT1G02320	0	0	0	0		hypothetical protein
AT1G02330	21.1947	24.5707	17.032	14.271		integrator complex subunit-like protein
AT1G02335	17.023	14.802	12.3947	10.8033	GL22	germin-like protein subfamily 2 member 2 precursor
AT1G02340	2.50567	0.810333	1.867	1.40833	HFR1	basic helix-loop-helix (bHLH) DNA-binding superfamily protein
AT1G02350	10.6737	3.06367	7.99433	7.49467		protoporphyrinogen oxidase-like protein
AT1G02360	0.689667	0.056	1.74733	0.611667		Chitinase family protein
AT1G02370	11.074	2.541	7.99733	5.00933		Tetratricopeptide repeat (TPR)-like superfamily protein
AT1G02380	11.4917	1.796	8.43833	1.23633		transmembrane protein
AT1G02390	1.02133	24.584	1.643	9.52	GPAT2	glycerol-3-phosphate acyltransferase 2
AT1G02400	0.447	48.54	10.3793	4.425	GA2OX6	gibberellin 2-oxidase 6
AT1G02405	1.20967	0.807667	1.554	1.67267		proline-rich family protein
AT1G02410	21.4733	26.9223	21.255	27.4743	COX11	cytochrome c oxidase assembly protein CtaG / Cox11 family
AT1G02420	3.242	2.55333	2.45933	2.20467		Pentatricopeptide repeat (PPR) superfamily protein
AT1G02430	2.27433	1.84467	1.504	1.18533	ARFD1B,ATARFD1B	ADP-ribosylation factor D1B
AT1G02440	4.24533	2.941	3.98467	1.22033	ARFD1A,ATARFD1A	ADP-ribosylation factor D1A
AT1G02450	0.982667	0.608	0.481667	1.015	NIMIN1,NIMIN-1	NIM1-interacting 1
AT1G02460	4.16333	0.242333	3.73033	0.377667		Pectin lyase-like superfamily protein
AT1G02470	1.051	111.434	6.57833	12.9633		Polyketide cyclase/dehydrase and lipid transport superfamily protein
AT1G02475	125.207	186.874	152.631	217.315		Polyketide cyclase/dehydrase and lipid transport superfamily protein
AT1G02490	0.691333	0	0.199667	0.213333		hypothetical protein
AT1G02500	162.858	217.619	168.604	161.491	SAM1	S-adenosylmethionine synthetase 1
AT1G02510	0.098	0.335333	0.229	0.173333	TPK4	Outward rectifying potassium channel protein
AT1G02520	0.065	0.0573333	0.0853333	0.0693333	ABCB11	P-glycoprotein 11
AT1G02530	0.019	0.00733333	0.0373333	0.0493333	ABCB12	P-glycoprotein 12
AT1G02540	0	0	0	0.0176667		hypothetical protein
AT1G02550	0	0	0	0		Plant invertase/pectin methylesterase inhibitor superfamily protein
AT1G02560	351.489	417.489	414.915	473.585	CLPP5	nuclear encoded CLP protease 5
AT1G02570	0.0416667	0.147667	0	0.188667		transmembrane protein
AT1G02575	0.0843333	0	0.094	0.077		transmembrane protein
AT1G02580	0.0193333	0.094	0.0476667	0.0323333	MEA	SET domain-containing protein
AT1G02590	0	0	0	0		Aldehyde oxidase/xanthine dehydrogenase, molybdopterin binding protein
AT1G02610	16.6027	18.322	18.018	4.20733		RING/FYVE/PHD zinc finger superfamily protein
AT1G02620	0.803	0.0376667	0.977	0.295333		Ras-related small GTP-binding family protein
AT1G02630	0.0736667	0.0313333	0.147333	0.0486667	ETN8	Nucleoside transporter family protein
AT1G02640	26.775	0.689333	18.2153	1.50867	BXL2	beta-xylosidase 2
AT1G02650	0.939333	0.129333	0.758333	0.0516667		Tetratricopeptide repeat (TPR)-like superfamily protein
AT1G02660	4.75167	37.101	4.37333	2.17167		alpha/beta-Hydrolases superfamily protein
AT1G02670	0.171667	0.757	0.067	0.167333		P-loop containing nucleoside triphosphate hydrolases superfamily protein
AT1G02680	19.645	35.748	23.1347	32.2133	TAF13	TBP-associated factor 13
AT1G02690	1.50567	1.777	1.56067	1.641	IMPA-6	importin alpha isoform 6
AT1G02700	2.19	3.93233	2.61333	3.14167		GATA transcription factor-like protein
AT1G02705	4.40967	0.56	3.189	2.58667		hypothetical protein
AT1G02710	0	0	0	0		glycine-rich protein
AT1G02720	7.413	3.10667	6.702	4.80767	GATL5	galacturonosyltransferase 5
AT1G02730	0.841333	0.739333	0.658667	1.03733	CSLD5	cellulose synthase-like D5
AT1G02740	9.38467	13.481	9.78	13.602	MRG2	MRG family protein
AT1G02750	13.166	24.665	16.6903	20.098	DI19-2	Drought-responsive family protein
AT1G02770	2.26367	10.222	2.37933	4.501		hypothetical protein
AT1G02780	721.405	550.444	588.158	563.47	emb2386,RPL19A	Ribosomal protein L19e family protein
AT1G02790	0.028	0.138	0.109667	0.106667	PGA3,PGA4	polygalacturonase 4
AT1G02800	0.0586667	0.0283333	0.0393333	0.0206667	CEL2	cellulase 2
AT1G02810	0.0426667	0	0.091	0.0186667	PME7	Plant invertase/pectin methylesterase inhibitor superfamily
AT1G02813	0	0	0	0		pectinesterase (Protein of unknown function, DUF538)
AT1G02816	8.82867	74.235	16.2467	37.0733		pectinesterase (Protein of unknown function, DUF538)
AT1G02820	2.50833	45.5583	3.40233	8.43233	LEA2,LEA3	Late embryogenesis abundant 3 (LEA3) family protein
AT1G02830	0	0.372667	0	0.271	RPL22A	Ribosomal L22e protein family
AT1G02840	97.4683	103.836	97.6417	111.058	SR34	RNA-binding (RRM/RBD/RNP motifs) family protein
AT1G02850	29.6527	86.9457	50.2103	82.466	BGLU11	beta glucosidase 11
AT1G02860	61.9513	28.9553	46.787	12.3097	BAH1,NLA	SPX (SYG1/Pho81/XPR1) domain-containing protein
AT1G02870	59.5533	36.1973	51.005	37.073		nucleolar-like protein
AT1G02880	11.056	34.7687	16.08	33.2957	TPK1	thiamin pyrophosphokinase1
AT1G02890	25.3143	15.3407	18.1653	10.5073		AAA-type ATPase family protein
AT1G02900	14.06	1.68767	8.82067	1.88167	RALF1	rapid alkalinization factor 1
AT1G02910	60.1863	46.5367	61.4383	63.0903	LPA1	tetratricopeptide repeat (TPR)-containing protein
AT1G02920	12.4277	37.9877	42.4827	18.0627	GSTF7	glutathione S-transferase 7
AT1G02930	119.089	922.702	202.84	314.911	GSTF6	glutathione S-transferase 6
AT1G02940	0.473333	1.63833	0.554667	1.73167	ATGSTF5,GSTF5	glutathione S-transferase (class phi) 5
AT1G02950	2.463	1.682	2.548	2.99667	ATGSTF4,GSTF4	glutathione S-transferase F4
AT1G02960	7.48967	6.40267	6.13633	5.41367		kinetochore protein
AT1G02965	2.21867	2.229	2.10167	1.51433		hypothetical protein
AT1G02970	0.357	0.42	0.175	0.633	WEE1	WEE1-like kinase
AT1G02980	0.006	0.0206667	0.00633333	0	CUL2	cullin 2
AT1G02990	2.36	4.101	2.10367	1.66833		hypothetical protein
AT1G03000	9.49567	5.11567	9.68533	7.785	PEX6	peroxin 6
AT1G03010	1.507	0.00733333	1.04233	0.275		Phototropic-responsive NPH3 family protein
AT1G03020	6.98	6.62433	7.32833	14.574	GRXS1	Thioredoxin superfamily protein
AT1G03030	13.4813	35.0693	16.943	35.814		P-loop containing nucleoside triphosphate hydrolases superfamily protein
AT1G03040	39.2563	54.783	47.8743	57.204		basic helix-loop-helix (bHLH) DNA-binding superfamily protein
AT1G03050	0.0156667	0.0796667	0.0296667	0.006		ENTH/ANTH/VHS superfamily protein
AT1G03055	4.54567	0.794333	2.535	4.19667	D27	beta-carotene isomerase D27-like protein
AT1G03060	2.11667	2.49667	1.78933	1.185	SPI	BEACH-DOMAIN HOMOLOG A1
AT1G03070	0.208333	9.95633	0.412667	2.30633		Bax inhibitor-1 family protein
AT1G03080	2.63533	11.1587	2.74633	3.45067	NET1D	kinase interacting (KIP1-like) family protein
AT1G03090	5.607	10.702	7.02533	9.65967	MCCA	methylcrotonyl-CoA carboxylase alpha chain
AT1G03100	2.45167	0.815333	1.58667	0.996667		Pentatricopeptide repeat (PPR) superfamily protein
AT1G03103	0.0536667	0	0	0.0266667		Bifunctional inhibitor/lipid-transfer protein/seed storage 2S albumin superfamily protein
AT1G03106	0.0446667	1.202	0.0843333	0.186333		hypothetical protein
AT1G03110	8.53067	3.29733	6.223	3.23967	TRM82	Transducin/WD40 repeat-like superfamily protein
AT1G03120	0.0833333	0.315667	0.122667	0	ATRAB28,RAB28	responsive to abscisic acid 28
AT1G03130	65.6273	13.085	53.1303	56.8327	PSAD2,PSAD-2	photosystem I subunit D-2
AT1G03140	22.197	31.6077	18.3673	17.344		splicing factor Prp18 family protein
AT1G03150	43.5463	59.684	44.662	40.299	NAA20	Acyl-CoA N-acyltransferases (NAT) superfamily protein
AT1G03160	16.4443	9.00067	17.7523	19.9263	FZL	FZO-like protein
AT1G03165	0	0	0	0		hypothetical protein
AT1G03170	0.103667	0.0336667	0.073	0.123	FAF2	FANTASTIC four-like protein (DUF3049)
AT1G03180	1.093	6.60867	1.44633	1.764		non-structural protein
AT1G03190	4.319	5.93433	4.56667	3.98033	UVH6,XPD	RAD3-like DNA-binding helicase protein
AT1G03200	22.8507	68.5757	20.8543	31.109		hypothetical protein
AT1G03210	14.323	8.64267	14.2397	19.9677		Phenazine biosynthesis PhzC/PhzF protein
AT1G03220	24.979	568.408	69.481	66.2167		Eukaryotic aspartyl protease family protein
AT1G03230	6.96367	7.626	8.88967	11.0943		Eukaryotic aspartyl protease family protein
AT1G03240	1.36533	6.46133	1.26067	2.482		hypothetical protein
AT1G03250	25.9523	49.238	29.3923	35.778		R3H domain protein
AT1G03260	11.6617	14.871	11.972	11.1787		SNARE associated Golgi protein family
AT1G03270	1.65233	0.777333	1.55967	1.49633	CBSDUF4	CBS domain protein with a domain protein (DUF21)
AT1G03280	27.1253	27.102	24.7073	21.7647		Transcription factor TFIIE, alpha subunit
AT1G03290	20.3533	64.971	20.0637	40.32		ELKS/Rab6-interacting/CAST family protein
AT1G03300	0	0	0	0	ATDUF1,DUF1	agenet domain protein (DOMAIN OF UNKNOWN FUNCTION 724 1)
AT1G03310	18.222	9.88433	17.8477	17.7637	DBE1,ISA2	debranching enzyme 1
AT1G03320	0.209667	0	0.315667	0.106667		hypothetical protein
AT1G03325	0	0	0	0		hypothetical protein
AT1G03330	66.3907	85.6033	72.3037	86.7223	LSM2	Small nuclear ribonucleoprotein family protein
AT1G03340	1.80933	6.029	2.02467	3.902		hypothetical protein
AT1G03350	28.9323	41.3723	22.9963	15.9937		BSD domain-containing protein
AT1G03360	11.1037	2.31267	7.96633	5.08567	RRP4	ribosomal RNA processing 4
AT1G03365	5.10467	5.326	3.88533	3.11667	RF4	RING/U-box superfamily protein
AT1G03370	14.3627	15.2487	10.854	8.11433		C2 calcium/lipid-binding and GRAM domain containing protein
AT1G03380	6.91633	18.6013	7.60833	9.54433	ATG18G	yeast autophagy 18 G-like protein
AT1G03390	0.067	0	0.035	0		HXXXD-type acyl-transferase family protein
AT1G03395	0	0	0	0		hypothetical protein
AT1G03400	41.891	28.74	40.689	51.2363		2-oxoglutarate (2OG) and Fe(II)-dependent oxygenase superfamily protein
AT1G03410	21.3047	12.1763	22.3973	18.3527	2A6	2-oxoglutarate (2OG) and Fe(II)-dependent oxygenase superfamily protein
AT1G03430	17.5623	26.1803	21.2647	33.5787	AHP5	histidine-containing phosphotransfer factor 5
AT1G03440	4.154	12.9343	5.53367	12.3523		Leucine-rich repeat (LRR) family protein
AT1G03445	0.028	0.039	0.0113333	0.031	BSU1	Serine/threonine protein phosphatase family protein
AT1G03457	6.19233	0.359333	4.044	0.735		RNA-binding (RRM/RBD/RNP motifs) family protein
AT1G03470	2.585	2.58733	1.961	3.63033	NET3A	Kinase interacting (KIP1-like) family protein
AT1G03475	199.331	87.829	185.728	221.954	CPX1,LIN2	Coproporphyrinogen III oxidase
AT1G03490	0.0163333	0	0	0	NAC006	NAC domain containing protein 6
AT1G03495	12.1873	54.859	12.5723	20.306		HXXXD-type acyl-transferase family protein
AT1G03510	2.58833	1.03333	2.03633	1.441	PCMP-E3	Tetratricopeptide repeat (TPR)-like superfamily protein
AT1G03520	5.09333	17.0863	5.895	13.561		Core-2/I-branching beta-1,6-N-acetylglucosaminyltransferase family protein
AT1G03530	7.046	3.169	5.24233	3.57267	ATNAF1,NAF1	nuclear assembly factor 1
AT1G03540	0.539333	0.352	0.496333	0.207667	PCMP-E4	Pentatricopeptide repeat (PPR-like) superfamily protein
AT1G03550	10.0967	24.2463	10.902	13.867	SCAMP2,SCAMP4	Secretory carrier membrane protein (SCAMP) family protein
AT1G03560	8.38533	3.592	5.91233	3.145		Pentatricopeptide repeat (PPR-like) superfamily protein
AT1G03590	6.67367	5.46267	6.771	3.85233	PPC6-6	Protein phosphatase 2C family protein
AT1G03600	217.89	66.691	239.353	355.292	PSB27,PSB27-1	photosystem II family protein
AT1G03610	11.3037	50.2243	15.5067	29.3027		plant/protein (DUF789)
AT1G03620	1.20567	1.18767	1.27933	1.404		ELMO/CED-12 family protein
AT1G03630	116.213	26.0783	92.823	97.2183	PORC,POR C	protochlorophyllide oxidoreductase C
AT1G03650	17.1897	11.6447	13.307	16.132		Acyl-CoA N-acyltransferases (NAT) superfamily protein
AT1G03660	0.833333	3.317	1.472	1.37033		Ankyrin-repeat containing protein
AT1G03670	0.0923333	0.11	0.0916667	0.087		ankyrin repeat family protein
AT1G03680	517.977	248.208	601.573	842.868	ATHM1,THM1	thioredoxin M-type 1
AT1G03687	11.8017	7.11667	12.2313	7.94333		DTW domain-containing protein
AT1G03700	0.018	0.455667	0.0256667	0.178		Uncharacterized protein family (UPF0497)
AT1G03710	0.023	0	0	0.0653333		Cystatin/monellin superfamily protein
AT1G03720	0	0	0	0		Cysteine proteinases superfamily protein
AT1G03730	12.9953	17.0923	11.309	9.892		pyrroline-5-carboxylate reductase
AT1G03740	14.2933	6.741	10.5857	7.45		Protein kinase superfamily protein
AT1G03750	1.08933	2.33	1.13567	1.19867	SWI2	switch 2
AT1G03760	9.80367	9.52433	7.38567	5.05		Prefoldin chaperone subunit family protein
AT1G03770	3.006	2.36633	2.22567	1.37933	RING1B	RING 1B
AT1G03780	0.133	0.045	0.037	0.0323333	TPX2	targeting protein for XKLP2
AT1G03790	0.0353333	17.3417	0.262	0.245333	SOM	Zinc finger C-x8-C-x5-C-x3-H type family protein
AT1G03800	0	0.115333	0.0423333	0.0206667	ERF10	ERF domain protein 10
AT1G03810	0	0	0.088	0		Nucleic acid-binding, OB-fold-like protein
AT1G03820	4.65067	12.8347	11.03	30.5157		E6-like protein
AT1G03830	1.853	0.408	0.943667	0.611333		guanylate-binding family protein
AT1G03840	0.391333	0.561333	0.595333	0.233667	MGP	C2H2 and C2HC zinc fingers superfamily protein
AT1G03850	2.76067	2.63367	2.628	0.838667	GRXS13	Glutaredoxin family protein
AT1G03860	79.892	70.601	67.2737	48.5747	PHB2	prohibitin 2
AT1G03870	977.502	1.576	773.724	29.8443	FLA9	FASCICLIN-like arabinoogalactan 9
AT1G03880	0	0	0	0.0233333	CRB,CRU2	cruciferin 2
AT1G03890	0.009	0.0303333	0	0	CRD	RmlC-like cupins superfamily protein
AT1G03900	146.208	246.329	159.595	217.297	ABCI18,ATNAP4	non-intrinsic ABC protein 4
AT1G03905	1.55133	3.20033	2.53267	2.61967	ABCI19	P-loop containing nucleoside triphosphate hydrolases superfamily protein
AT1G03910	13.789	14.738	11.2317	8.759	CTN	cactus-binding carboxy-terminal, cactin
AT1G03920	0.319333	0.318	0.423	0.232333		Protein kinase family protein
AT1G03930	16.9093	8.78967	14.3947	9.47467	ADK1,CKL9	dual specificity kinase 1
AT1G03940	16.8427	163.965	18.5033	42.8367	3AT1	HXXXD-type acyl-transferase family protein
AT1G03950	16.097	31.067	17.5327	22.9243	VPS2.3	vacuolar protein sorting-associated protein 2.3
AT1G03960	3.49467	5.79867	4.58867	5.12367	B''EPSILON	Calcium-binding EF hand family protein
AT1G03970	44.1533	78.698	39.89	39.9313	GBF4	G-box binding factor 4
AT1G03980	0.180333	0.0596667	0.0563333	0	ATPCS2,PCS2	phytochelatin synthase 2
AT1G03982	0	0	0.0283333	0.031	RIC8	PAK-box/P21-Rho-binding family protein
AT1G03990	0.419	3.22	0.404667	0.879	FAO1	Long-chain fatty alcohol dehydrogenase family protein
AT1G04000	6.28867	11.925	9.393	13.8527		hypothetical protein
AT1G04010	4.40933	6.03633	3.955	4.05133	PSAT,PSAT1	phospholipid sterol acyl transferase 1
AT1G04020	0.627667	1.21	0.220333	1.41067	ATBARD1,BARD1	breast cancer associated RING 1
AT1G04030	1.51333	1.439	1.439	0.668333		eisosome protein
AT1G04040	302.972	3.56767	246.315	18.2763		HAD superfamily, subfamily IIIB acid phosphatase
AT1G04050	1.04833	0.238667	0.844	0.750333	SUVR1	histone-lysine N-methyltransferase SUVR2-like protein
AT1G04070	32.8027	39.109	25.7377	38.1463	TOM22-I,TOM9-1	translocase of outer membrane 22-I
AT1G04080	32.8413	30.576	30.199	21.158	PRP39	Tetratricopeptide repeat (TPR)-like superfamily protein
AT1G04090	0.0653333	0.0523333	0.0523333	0.013		vacuolar sorting-associated protein (DUF946)
AT1G04100	5.09967	8.443	5.08133	6.89633	IAA10	indoleacetic acid-induced protein 10
AT1G04105	0	0	0	0		hypothetical protein
AT1G04110	0	0	0.00566667	0	SBT1.2,SDD1	Subtilase family protein
AT1G04120	7.544	12.2407	7.96067	5.91733	ABCC5	multidrug resistance-associated protein 5
AT1G04130	8.859	10.2577	8.46033	6.744	TPR2	Tetratricopeptide repeat (TPR)-like superfamily protein
AT1G04140	38.333	57.8143	42.4297	44.0953		Transducin family protein / WD-40 repeat family protein
AT1G04150	0	0.0186667	0.012	0		C2 calcium/lipid-binding plant phosphoribosyltransferase family protein
AT1G04160	2.50867	0.818333	1.38967	0.275333	XIB,XI-B	myosin XI B
AT1G04170	78.174	42.345	65.277	45.3377	EIF2 GAMMA	eukaryotic translation initiation factor 2 gamma subunit
AT1G04180	0	0.0446667	0.017	0.0146667	YUC9	YUCCA 9
AT1G04190	31.8383	18.6023	24.679	18.5787	TPR3	Tetratricopeptide repeat (TPR)-like superfamily protein
AT1G04200	19.3073	12.8513	16.3287	6.20933		dyggve-melchior-clausen syndrome protein
AT1G04210	8.11567	7.94667	6.61	4.60767		Leucine-rich repeat protein kinase family protein
AT1G04220	0.648	15.569	3.115	4.09633	KCS2	3-ketoacyl-CoA synthase 2
AT1G04230	9.92167	12.264	8.64867	7.49633		rRNA-processing EFG1-like protein (DUF2361)
AT1G04240	89.707	71.6117	66.6397	49.5493	SHY2	AUX/IAA transcriptional regulator family protein
AT1G04250	23.3127	5.962	17.955	23.7267	AXR3,IAA17	AUX/IAA transcriptional regulator family protein
AT1G04260	17.107	21.3253	15.7623	17.3643	MPI7,PRA1D	CAMV movement protein interacting protein 7
AT1G04270	827.296	478.229	724.407	790.596	RPS15,RPS15A	cytosolic ribosomal protein S15
AT1G04280	3.63233	11.3577	5.137	6.81267		P-loop containing nucleoside triphosphate hydrolases superfamily protein
AT1G04290	27.6857	31.9533	33.101	44.4003		Thioesterase superfamily protein
AT1G04300	8.92067	14.392	7.548	6.28967		TRAF-like superfamily protein
AT1G04310	1.378	8.642	2.295	6.058	ERS2	ethylene response sensor 2
AT1G04330	0.445667	2.099	1.27033	1.698		hypothetical protein
AT1G04340	45.3187	54.0617	44.0847	39.7007		HR-like lesion-inducing protein-like protein
AT1G04350	28.916	34.2057	38.34	59.1597		2-oxoglutarate (2OG) and Fe(II)-dependent oxygenase superfamily protein
AT1G04360	1.39933	0.521333	1.10133	0.441333	ATL1	RING/U-box superfamily protein
AT1G04370	0	0	0.0313333	0.0996667	ERF14	Ethylene-responsive element binding factor 14
AT1G04380	0.135	0.100667	0.075	0.253		2-oxoglutarate (2OG) and Fe(II)-dependent oxygenase superfamily protein
AT1G04390	2.77533	3.98267	2.63133	2.36933		BTB/POZ domain-containing protein
AT1G04400	69.5373	95.7283	69.9727	43.206	CRY2	cryptochrome 2
AT1G04410	402.638	592.955	467.478	617.791	c-NAD-MDH1,MDH1	Lactate/malate dehydrogenase family protein
AT1G04420	89.942	45.769	86.7503	128.981		NAD(P)-linked oxidoreductase superfamily protein
AT1G04430	322.969	31.104	226.485	46.2827		S-adenosyl-L-methionine-dependent methyltransferases superfamily protein
AT1G04440	35.593	69.466	39.7013	29.9623	CKL13	casein kinase like 13
AT1G04445	0.424	0.96	0.146333	0.206667		C2H2-like zinc finger protein
AT1G04450	0.0693333	0.0693333	0.102333	0	RIC3	ROP-interactive CRIB motif-containing protein 3
AT1G04455	0	0	0.0126667	0		hypothetical protein
AT1G04470	0	0.00366667	0.003	0.006		hypothetical protein (DUF810)
AT1G04480	532.696	370.313	481.234	442.656	RPL23C	Ribosomal protein L14p/L23e family protein
AT1G04490	0.598	2.694	0.601	0.207		hypothetical protein (DUF3527)
AT1G04500	0.205333	2.57033	0.862667	0.821333		CCT motif family protein
AT1G04510	34.065	28.58	31.5987	28.5583	MAC3A,PRP19A	MOS4-associated complex 3A
AT1G04520	3.99067	0.176333	2.16367	1.032	CRRSP3,PDLP2	plasmodesmata-located protein 2
AT1G04530	25.1793	5.473	25.1553	18.5843	TPR4	Tetratricopeptide repeat (TPR)-like superfamily protein
AT1G04540	0.992	0.954667	1.43733	0.557667		Calcium-dependent lipid-binding (CaLB domain) family protein
AT1G04550	30.055	16.7947	35.2083	43.1077	IAA12	AUX/IAA transcriptional regulator family protein
AT1G04555	16.7963	23.836	14.431	21.6967		transmembrane protein
AT1G04560	0	6.91733	0	0.0276667		AWPM-19-like family protein
AT1G04570	0.587667	25.4793	1.14133	9.009		Major facilitator superfamily protein
AT1G04580	0.0126667	0.892	0.076	0.0333333	AAO4,AO4	aldehyde oxidase 4
AT1G04590	21.7663	13.1933	18.031	18.0387		PPR containing-like protein
AT1G04600	0.0373333	0.0473333	0.0386667	0.066	XIA,XI-A	myosin XI A
AT1G04610	0.091	0.057	0.0546667	0.11	YUC3	YUCCA 3
AT1G04620	33.0263	18.5383	32.783	40.4573	HCAR	coenzyme F420 hydrogenase family / dehydrogenase, beta subunit family
AT1G04625	0.0196667	0.209667	0	0		Polynucleotidyl transferase, ribonuclease H-like superfamily protein
AT1G04630	65.2383	62.335	62.9833	65.1563	MEE4	GRIM-19 protein
AT1G04635	6.31867	4.30133	4.417	3.597	EMB1687	ribonuclease P family protein / Rpp14 family protein
AT1G04640	105.688	36.8323	110.352	115.778	LIP2	lipoyltransferase 2
AT1G04645	0.877667	0	0.932333	0.211	SPH5	Plant self-incompatibility protein S1 family
AT1G04650	0.128667	0.142667	0.0543333	0.125667		holliday junction resolvase
AT1G04660	0.416667	0	0.1	0.0443333		glycine-rich protein
AT1G04670	0.0196667	0.0823333	0	0.0206667		hypothetical protein
AT1G04680	24.9517	4.278	18.138	9.508		Pectin lyase-like superfamily protein
AT1G04690	77.433	177.428	83.7657	87.4087	KAB1	potassium channel beta subunit 1
AT1G04700	0.0876667	0.0706667	0.092	0.0606667		PB1 domain-containing protein tyrosine kinase
AT1G04710	24.6877	17.76	23.5283	30.3053	KAT1,PKT4	peroxisomal 3-ketoacyl-CoA thiolase 4
AT1G04730	0.688667	0.794333	0.237333	0.868333	CTF18	P-loop containing nucleoside triphosphate hydrolases superfamily protein
AT1G04750	100.912	141.427	110.106	122.047	VAMP721	vesicle-associated membrane protein 721
AT1G04760	0.24	0.254333	0.189667	0.485667	VAMP726	vesicle-associated membrane protein 726
AT1G04770	17.587	4.531	9.746	2.30967		Tetratricopeptide repeat (TPR)-like superfamily protein
AT1G04778	0.374333	5.61867	0.306667	0.163		hypothetical protein
AT1G04780	15.2247	41.1723	14.5483	9.84733		Ankyrin repeat family protein
AT1G04790	9.356	9.74767	8.13433	6.653		RING/U-box superfamily protein
AT1G04800	4.62333	0.164333	0.565	0.271		glycine-rich protein
AT1G04810	15.0637	18.578	15.092	12.759	RPN2B	26S proteasome regulatory complex, non-ATPase subcomplex, Rpn2/Psmd1 subunit
AT1G04820	185.759	73.1967	153.878	102.877	TUA4,TUBA4	tubulin alpha-4 chain
AT1G04830	10.488	58.1097	12.0427	28.1897		Ypt/Rab-GAP domain of gyp1p superfamily protein
AT1G04840	0.870333	0.870333	0.700333	0.550333	PCMP-H64	Tetratricopeptide repeat (TPR)-like superfamily protein
AT1G04850	55.508	74.067	51.299	43.3117		ubiquitin-associated (UBA)/TS-N domain-containing protein
AT1G04860	15.4313	15.4247	12.717	7.92767	UBP2	ubiquitin-specific protease 2
AT1G04870	34.627	17.384	26.5307	24.4837	PRMT10	protein arginine methyltransferase 10
AT1G04880	0.0436667	0.0396667	0.0783333	0.062	HMGB15	HMG (high mobility group) box protein with ARID/BRIGHT DNA-binding domain-containing protein
AT1G04890	0.00666667	0.0503333	0.00866667	0		zein-binding protein (Protein of unknown function, DUF593)
AT1G04895	0	0	0	0		hypothetical protein
AT1G04900	12.665	6.30833	10.985	5.96233		NADH dehydrogenase ubiquinone complex I, assembly factor-like protein (DUF185)
AT1G04910	26.9453	33.5687	25.2053	19.826		O-fucosyltransferase family protein
AT1G04920	0.0853333	0.223	0.088	0.0293333	SPS3,SPS3F	sucrose phosphate synthase 3F
AT1G04930	5.45567	4.17333	5.00167	4.19967		hydroxyproline-rich glycoprotein family protein
AT1G04940	69.5343	37.9413	61.0033	73.351	Tic20-I	translocon at the inner envelope membrane of chloroplasts 20
AT1G04945	11.0337	8.966	9.317	6.72733		HIT-type Zinc finger family protein
AT1G04950	11.4227	9.99267	11.6377	13.2253	TAF6,TAFII59	TATA BOX ASSOCIATED FACTOR II 59
AT1G04960	23.8623	48.57	26.375	20.3893		golgin family A protein (DUF1664)
AT1G04970	13.429	48.615	16.9393	21.6813		lipid-binding serum glycoprotein family protein
AT1G04980	40.5877	35.817	31.661	16.3507	PDIL2-2	PDI-like 2-2
AT1G04985	41.1463	51.9337	40.9767	46.0033		triacylglycerol lipase-like protein
AT1G04990	8.647	71.4567	16.5227	35.587		Zinc finger C-x8-C-x5-C-x3-H type family protein
AT1G05000	15.7457	8.87433	17.375	7.56233	PFA-DSP1	Phosphotyrosine protein phosphatases superfamily protein
AT1G05005	0	0	0	0		PPR containing protein
AT1G05010	353.012	242.507	283.598	215.998	ACO4,EFE	ethylene-forming enzyme
AT1G05020	0.438	0.261667	0.269	0.130333	AP180	ENTH/ANTH/VHS superfamily protein
AT1G05030	10.72	12.7817	11.7053	12.3207		Major facilitator superfamily protein
AT1G05035	0.467333	0	0	0		hypothetical protein
AT1G05040	0	0	0.0156667	0.0176667		UBA-like domain protein
AT1G05055	12.8657	8.135	11.238	10.235	GTF2H2	general transcription factor II H2
AT1G05060	21.7593	54.8003	22.519	36.5173		coiled-coil protein
AT1G05065	2.78233	5.70767	2.98367	5.466	CLE20	CLAVATA3/ESR-RELATED 20
AT1G05070	27.7913	25.1913	31.292	38.5207		transmembrane protein, putative (DUF1068)
AT1G05080	0.0296667	0	0.014	0		F-box/RNI-like/FBD-like domains-containing protein
AT1G05085	0	0	0	0		hypothetical protein
AT1G05087	5.50033	4.98867	7.10633	5.42867		dentin sialophosphoprotein
AT1G05090	5.765	8.02867	6.02267	5.82033		dentin sialophosphoprotein-like protein
AT1G05100	0.009	141.358	4.41667	13.2683	MAPKKK18	mitogen-activated protein kinase kinase kinase 18
AT1G05120	5.22233	13.217	4.95733	5.38833		Helicase protein with RING/U-box domain-containing protein
AT1G05136	0	0	0	0		hypothetical protein
AT1G05140	90.7277	71.5357	103.517	138.193	ARASP2	Peptidase M50 family protein
AT1G05150	10.2487	4.73367	7.68167	4.836		Calcium-binding tetratricopeptide family protein
AT1G05160	5.29333	3.18333	4.88133	5.69933	CYP88A3,KAO1	cytochrome P450, family 88, subfamily A, polypeptide 3
AT1G05170	2.43733	18.6683	2.992	6.78167	B3GALT2	Galactosyltransferase family protein
AT1G05180	28.5433	37.0357	27.298	26.475	AXR1	NAD(P)-binding Rossmann-fold superfamily protein
AT1G05190	374.89	135.471	334.693	420.716	emb2394,RPL6	Ribosomal protein L6 family
AT1G05200	12.8397	7.54867	13.8717	10.188	GLR3.4	glutamate receptor 3.4
AT1G05205	64.363	50.0787	64.0557	74.965		hexokinase-1 protein
AT1G05210	11.8913	0.510667	6.91467	2.18533		Transmembrane protein 97, Putative
AT1G05220	0.285667	0.0503333	0.418333	0.182		Transmembrane protein 97, Putative
AT1G05230	7.91333	7.408	7.02	9.05367	HDG2	homeodomain GLABROUS 2
AT1G05240	0.018	0	0	0	PER1	Peroxidase superfamily protein
AT1G05250	0.0263333	0.106667	0.0206667	0.0773333	PER1	Peroxidase superfamily protein
AT1G05260	0.01	0.290667	0.028	0.125667	PER3,RCI3	Peroxidase superfamily protein
AT1G05270	28.3407	39.694	29.711	31.5113		TraB family protein
AT1G05280	0.209333	0.0953333	0.221667	0.263		ERV-F (C)1 provirus ancestral Env polyprotein, putative (DUF604)
AT1G05290	0.0236667	0.026	0	0.0236667		CCT motif family protein
AT1G05291	0	0	0	0		GPI inositol-deacylase C, putative (DUF1218)
AT1G05300	2.807	2.398	3.56267	3.489	ZIP5	zinc transporter 5 precursor
AT1G05310	4.85533	1.56533	4.18433	2.15367	PME8	Pectin lyase-like superfamily protein
AT1G05320	4.04067	2.577	3.081	2.248		myosin heavy chain, embryonic smooth protein
AT1G05330	0.035	2.65367	0.293333	0.135667		hypothetical protein
AT1G05340	6.65533	3839.06	55.9757	83.7813		cysteine-rich TM module stress tolerance protein
AT1G05350	20.943	10.862	17.953	10.4103		NAD(P)-binding Rossmann-fold superfamily protein
AT1G05360	4.76833	8.65967	4.52933	5.36033	KMS2	vacuole membrane-like protein
AT1G05370	0.299	0.315667	0.368	0.539333		Sec14p-like phosphatidylinositol transfer family protein
AT1G05380	11.2253	15.3137	9.79967	7.482		Acyl-CoA N-acyltransferase with RING/FYVE/PHD-type zinc finger protein
AT1G05385	60.6943	11.783	55.337	38.3037	LPA19,PSB27-2	photosystem II 11 kDa protein-like protein
AT1G05400	1.36767	2.746	1.92233	1.396		hypothetical protein
AT1G05410	14.6023	8.63733	11.3897	7.89433		CDPK adapter, putative (DUF1423)
AT1G05420	3.47267	0.0223333	1.10733	0.0443333	ATOFP12,OFP12	ovate family protein 12
AT1G05430	32.0307	30.2247	30.1547	26.3063		hypothetical protein
AT1G05440	0.047	0.0343333	0.0263333	0.145		C-8 sterol isomerase
AT1G05450	0	13.5897	0.186667	0.467		Bifunctional inhibitor/lipid-transfer protein/seed storage 2S albumin superfamily protein
AT1G05460	2.499	0.781667	2.11467	3.00833	SDE3	P-loop containing nucleoside triphosphate hydrolases superfamily protein
AT1G05470	1.52733	0.205333	1.07033	0.379333	CVP2,IP5P6	DNAse I-like superfamily protein
AT1G05490	0.0443333	0.327333	0.0373333	0.065	chr31,CLSY3	chromatin remodeling 31
AT1G05500	15.939	25.733	14.796	11.3927	NTMC2T2.1,SYT5	Calcium-dependent lipid-binding (CaLB domain) family protein
AT1G05510	0	5.276	0	0	OBAP1A	naphthalene 1,2-dioxygenase subunit alpha (DUF1264)
AT1G05520	20.0497	25.597	20.5457	15.152		Sec23/Sec24 protein transport family protein
AT1G05530	0.019	0.0186667	0.0176667	0.0353333	UGT75B2	UDP-glucosyl transferase 75B2
AT1G05540	5.59	1.45767	5.24233	7.129		hypothetical protein (DUF295)
AT1G05550	0.314333	0.295	0.566667	0.309333		hypothetical protein (DUF295)
AT1G05560	45.7487	142.614	70.835	61.783	UGT1,UGT75B1	UDP-glucosyltransferase 75B1
AT1G05570	10.597	2.47133	8.33567	4.85667	CALS1	callose synthase 1
AT1G05575	14.6743	10.7433	9.35567	6.82833		transmembrane protein
AT1G05577	0.063	0.0186667	0	0		UPSTREAM OF FLC protein (DUF966)
AT1G05580	0	0	0	0.0103333	CHX23	cation/H+ exchanger 23
AT1G05590	8.746	1.658	7.364	5.61333	HEXO2	beta-hexosaminidase 2
AT1G05600	4.253	1.735	4.26133	3.86333	EMB3101	Tetratricopeptide repeat (TPR)-like superfamily protein
AT1G05610	0.052	0.0186667	0.0593333	0.160333	APS2	ADP-glucose pyrophosphorylase small subunit 2
AT1G05615	0	0	0	0		B3 domain protein (DUF313)
AT1G05620	10.7703	22.7917	12.7213	13.1887	URH2	uridine-ribohydrolase 2
AT1G05630	6.695	2.48933	4.97033	4.18867	5PTASE13,AT5PTASE13	Endonuclease/exonuclease/phosphatase family protein
AT1G05640	1.038	0.0946667	0.825667	0.468333		Ankyrin repeat family protein
AT1G05650	0.071	0.0446667	0.0323333	0.097		Pectin lyase-like superfamily protein
AT1G05660	0.0236667	0.0113333	0	0		Pectin lyase-like superfamily protein
AT1G05670	2.117	1.80567	1.62033	1.434		Pentatricopeptide repeat (PPR-like) superfamily protein
AT1G05675	0.885	0.718333	0.745	1.23133	UGT74E1	UDP-Glycosyltransferase superfamily protein
AT1G05680	0.136667	13.5427	2.14567	1.052	UGT74E2	Uridine diphosphate glycosyltransferase 74E2
AT1G05690	2.704	3.47567	3.60133	4.80967	BT3	BTB and TAZ domain protein 3
AT1G05700	0.0223333	0.00733333	0.09	0.0336667		Leucine-rich repeat transmembrane protein kinase protein
AT1G05710	18.6627	9.769	28.4937	13.9137		basic helix-loop-helix (bHLH) DNA-binding superfamily protein
AT1G05720	61.727	59.7033	68.9397	84.675		selenoprotein family protein
AT1G05730	4.126	3.60767	3.042	2.60433		FAM136A-like protein (DUF842)
AT1G05740	0.167667	0	0.163667	0		FAM136A-like protein (DUF842)
AT1G05750	4.74367	3.23633	5.42167	3.97667	PDE247	Tetratricopeptide repeat (TPR)-like superfamily protein
AT1G05760	0.874333	1.82867	0.714	1.09933	RTM1	Mannose-binding lectin superfamily protein
AT1G05770	1.037	0.776333	0.957	0.703	JAL2	Mannose-binding lectin superfamily protein
AT1G05780	11.577	11.2677	10.2397	9.19467		Vacuolar ATPase assembly integral membrane protein VMA21-like domain-containing protein
AT1G05783	1.29467	4.37767	1.29	3.898		hypothetical protein
AT1G05785	12.4007	21.4167	15.1457	22.166		Got1/Sft2-like vescicle transport protein family
AT1G05790	9.05433	13.5623	10.0057	9.567		lipase class 3 family protein
AT1G05800	0	0.0706667	0.0186667	0.0176667	DGL	alpha/beta-Hydrolases superfamily protein
AT1G05805	25.138	15.5337	24.7217	19.3273	BHLH128	basic helix-loop-helix (bHLH) DNA-binding superfamily protein
AT1G05810	27.295	1.915	27.6087	8.81867	ARA,RABA5E	Rab GTPase-like A5A protein
AT1G05820	0.959667	0.589	0.884667	0.635667	SPPL5	SIGNAL PEPTIDE PEPTIDASE-LIKE 5
AT1G05830	7.92467	5.987	6.44167	4.77067	ATX2	trithorax-like protein 2
AT1G05835	0.0296667	0.357333	0.412	0.073		PHD finger protein
AT1G05840	17.4113	27.0197	19.874	21.217		Eukaryotic aspartyl protease family protein
AT1G05850	652.722	346.821	578.389	360.783	CTL1,POM1	Chitinase family protein
AT1G05860	7.282	4.82967	6.82267	7.04133		INO80 complex subunit D-like protein
AT1G05870	9.39067	50.6123	8.892	52.365		hypothetical protein (DUF1685)
AT1G05880	0.015	0.059	0.0323333	0.062	ARI12	RING/U-box superfamily protein
AT1G05890	29.9707	72.6437	35.356	45.6717	ARI5	RING/U-box superfamily protein
AT1G05894	0.0623333	0.272333	0.0566667	0.250667		hypothetical protein
AT1G05900	6.609	9.27567	7.20833	6.93667	NTH2	endonuclease III 2
AT1G05910	7.52067	5.462	6.281	3.70067		cell division cycle protein 48-related / CDC48-like protein
AT1G05920	0.01	0	0.0246667	0.0136667		B3 domain protein (DUF313)
AT1G05930	0	0	0	0		B3 domain protein (DUF313)
AT1G05940	32.955	103.997	41.8853	73.7707	CAT9	cationic amino acid transporter 9
AT1G05950	0.248	0.0663333	0.134333	0.455667		hypothetical protein
AT1G05960	9.38667	12.661	7.68667	7.50367		ARM repeat superfamily protein
AT1G05970	7.50167	4.277	9.07733	11.049		RNA-binding (RRM/RBD/RNP motifs) family protein
AT1G05990	0.0863333	0	0	0	CML7	EF hand calcium-binding protein family
AT1G06000	9.66667	16.4013	11.348	36.3807	UGT89C1	UDP-Glycosyltransferase superfamily protein
AT1G06010	15.6893	11.4693	16.077	27.596		basic leucine zipper/W2 domain protein
AT1G06020	0.191333	0.171667	0.261667	0.130667		pfkB-like carbohydrate kinase family protein
AT1G06030	0.101	0.0486667	0.039	0.048		pfkB-like carbohydrate kinase family protein
AT1G06040	13.686	31.1417	18.3757	29.26	BBX24,STO	B-box zinc finger family protein
AT1G06045	0	0	0	0		hypothetical protein
AT1G06050	3.033	7.99033	3.31233	2.57367		ENHANCED DISEASE RESISTANCE-like protein (DUF1336)
AT1G06060	17.5687	29.9867	19.6387	20.815		LisH and RanBPM domains containing protein
AT1G06070	9.28133	11.6033	8.723	6.206		Basic-leucine zipper (bZIP) transcription factor family protein
AT1G06080	0.0306667	5.889	0.083	0.220667	ADS1	delta 9 desaturase 1
AT1G06090	0.897	3.28067	0.351	0.449667		Fatty acid desaturase family protein
AT1G06100	0	0	0	0.074		Fatty acid desaturase family protein
AT1G06110	11.785	31.9993	14.8117	33.8767	SKIP16	SKP1/ASK-interacting protein 16
AT1G06120	0	0	0	0		Fatty acid desaturase family protein
AT1G06130	19.8737	24.4243	19.9563	35.522	GLX2-4	glyoxalase 2-4
AT1G06135	0.141333	0.419667	0	0.163667		transmembrane protein
AT1G06137	0	0	0	0		transmembrane protein
AT1G06140	0.684	0.71	0.594	0.51	MEF3,PCMP-E61	Pentatricopeptide repeat (PPR) superfamily protein
AT1G06143	2.674	1.81567	1.975	2.00167	EMB1444	basic helix loop helix DNA-binding superfamily protein
AT1G06148	1.93633	1.85067	1.72033	1.45167		hypothetical protein
AT1G06150	7.19633	3.59733	6.65	5.56467	EMB1444	basic helix loop helix (bHLH) DNA-binding superfamily protein
AT1G06160	2.58433	0.103	4.81833	4.949	ERF094,ORA59	octadecanoid-responsive AP2/ERF 59
AT1G06170	0.063	0.0346667	0.0303333	0.0683333	BHLH89	basic helix-loop-helix (bHLH) DNA-binding superfamily protein
AT1G06180	0.802667	31.6073	3.76233	21.0367	ATMYB13,MYB13	myb domain protein 13
AT1G06190	80.2823	73.3923	58.5613	53.6427	RHON1	Rho termination factor
AT1G06200	71.5263	98.7153	66.6743	76.5017		Peptidase S24/S26A/S26B/S26C family protein
AT1G06210	9.458	58.8307	9.37567	15.209		ENTH/VHS/GAT family protein
AT1G06220	22.4377	9.477	18.1397	12.128	CLO,MEE5	Ribosomal protein S5/Elongation factor G/III/V family protein
AT1G06225	0	0	0	0	CLE3	CLAVATA3/ESR-RELATED 3
AT1G06230	14.038	18.4073	11.8977	9.30267	GTE4	global transcription factor group E4
AT1G06240	12.384	4.68967	15.8547	22.2553		diiron containing four-helix bundle family ferritin protein, putative (Protein of unknown function DUF455)
AT1G06250	0.397	0.512667	0.839333	1.51667		alpha/beta-Hydrolases superfamily protein
AT1G06260	1.72467	1.49033	1.79467	1.75933		Cysteine proteinases superfamily protein
AT1G06270	4.106	4.50233	3.55367	3.473		Pentatricopeptide repeat (PPR) superfamily protein
AT1G06280	0	0	0	0	LBD2	LOB domain-containing protein 2
AT1G06290	27.858	45.771	28.473	20.5163	ACX3	acyl-CoA oxidase 3
AT1G06310	0.025	0	0	0.0216667	ACX3.2,ACX6	acyl-CoA oxidase 6
AT1G06320	0	0.141667	0	0		hypothetical protein
AT1G06330	0	0	0.0156667	0		Heavy metal transport/detoxification superfamily protein
AT1G06340	0.386333	0.205333	0.378667	0.474667		Plant Tudor-like protein
AT1G06350	0.134667	0	0	0	ADS4	Fatty acid desaturase family protein
AT1G06360	20.1127	0.0636667	1.37833	0.0616667		Fatty acid desaturase family protein
AT1G06380	15.1253	7.17933	11.4063	8.15333		Ribosomal protein L1p/L10e family
AT1G06390	43.8483	19.9187	44.7673	32.5847	ASK9,GSK1	GSK3/SHAGGY-like protein kinase 1
AT1G06400	41.7143	72.8957	45.4967	46.0747	ARA-2,RABA1A	Ras-related small GTP-binding family protein
AT1G06410	55.6727	40.867	46.391	19.7577	TPS7	trehalose-phosphatase/synthase 7
AT1G06420	0.285	0.0483333	0.021	0.153		DNA ligase-like protein
AT1G06430	37.623	247.15	41.6437	63.135	FTSH8	FTSH protease 8
AT1G06440	3.873	4.58267	3.638	3.05733		Ubiquitin carboxyl-terminal hydrolase family protein
AT1G06450	2.469	2.92367	1.918	1.592	CAF1-1	Polynucleotidyl transferase, ribonuclease H-like superfamily protein
AT1G06460	131.826	91.3827	138.832	195.888	ACD32.1	alpha-crystallin domain 32.1
AT1G06470	27.969	14.5967	25.2703	13.8553		Nucleotide/sugar transporter family protein
AT1G06475	9.67033	0	7.69767	6.58167		transmembrane protein
AT1G06490	0.209333	0.102	0.179667	0.171	CalS7	glucan synthase-like 7
AT1G06500	22.0473	18.2197	22.11	23.103		hypothetical protein
AT1G06510	29.3127	22.84	27.167	31.864		forkhead-associated domain protein
AT1G06515	90.18	50.281	87.0717	58.318		transmembrane protein, putative (DUF3317)
AT1G06520	0.687	8.305	3.06767	1.008	GPAT1	glycerol-3-phosphate acyltransferase 1
AT1G06530	87.5997	83.7037	77.7743	55.844	PMD2	Tropomyosin-like protein
AT1G06540	0.948667	1.47033	0.640333	0.935667		hypothetical protein
AT1G06550	21.682	21.736	15.8787	18.6673		ATP-dependent caseinolytic (Clp) protease/crotonase family protein
AT1G06560	14.1117	5.31033	11.2963	7.40867		NOL1/NOP2/sun family protein
AT1G06570	8.347	263.036	24.4563	82.3617	HPD,PDS1	4-hydroxyphenylpyruvate dioxygenase
AT1G06580	1.71467	1.92133	1.48467	1.44433		Pentatricopeptide repeat (PPR) superfamily protein
AT1G06590	2.23567	1.42033	2.06667	1.842	APC5	anaphase-promoting complex subunit
AT1G06620	4.25667	7.01933	6.96167	8.369		2-oxoglutarate (2OG) and Fe(II)-dependent oxygenase superfamily protein
AT1G06630	12.4703	11.0443	12.8873	13.7023		F-box/RNI-like superfamily protein
AT1G06640	91.0843	23.8403	75.9477	36.6223		2-oxoglutarate (2OG) and Fe(II)-dependent oxygenase superfamily protein
AT1G06645	18.0277	13.1793	20.0957	18.2627		2-oxoglutarate (2OG) and Fe(II)-dependent oxygenase superfamily protein
AT1G06650	61.7673	76.2153	65.953	60.6953		2-oxoglutarate (2OG) and Fe(II)-dependent oxygenase superfamily protein
AT1G06660	0.121667	0.461667	0.083	0.0563333	JASON	aspartyl/glutamyl-tRNA(Asn/Gln) amidotransferase subunit
AT1G06670	5.38733	2.46733	4.09267	2.176	NIH	nuclear DEIH-boxhelicase
AT1G06680	1067.57	121.308	999.272	1389.61	PSBP1,PSBP-1	photosystem II subunit P-1
AT1G06690	35.211	55.358	43.2237	70.6517		NAD(P)-linked oxidoreductase superfamily protein
AT1G06700	49.9603	63.4233	53.8853	51.3643	PTI11	Protein kinase superfamily protein
AT1G06710	1.544	1.42233	1.36333	0.893667		Tetratricopeptide repeat (TPR)-like superfamily protein
AT1G06720	10.2683	3.18	7.31533	3.16467		P-loop containing nucleoside triphosphate hydrolases superfamily protein
AT1G06730	12.5907	9.39567	11.8853	8.86167		pfkB-like carbohydrate kinase family protein
AT1G06740	2.40033	2.49533	2.14167	1.35733	MUG3	MuDR family transposase
AT1G06750	0.280667	0.149333	0.131	0.256333		P-loop containing nucleoside triphosphate hydrolases superfamily protein
AT1G06760	64.318	184.665	71.5887	110.756		winged-helix DNA-binding transcription factor family protein
AT1G06770	4.933	5.639	4.325	3.51233	DRIP1	DREB2A-interacting protein 1
AT1G06780	6.502	25.854	6.88467	6.47067	GAUT6	galacturonosyltransferase 6
AT1G06790	19.411	8.046	16.9243	14.9533		RNA polymerase Rpb7 N-terminal domain-containing protein
AT1G06800	7.94833	12.9097	10.1973	18.5073	PLA-I{gamma}1	alpha/beta-Hydrolases superfamily protein
AT1G06810	0.148	0.138333	0	0		endonuclease/glycosyl hydrolase
AT1G06820	22.6823	24.4703	23.255	29.2433	CRTISO	carotenoid isomerase
AT1G06830	99.7997	1.067	108.995	39.951	GRXS11	Glutaredoxin family protein
AT1G06840	4.90233	3.11633	5.52467	4.585		Leucine-rich repeat protein kinase family protein
AT1G06850	5.76767	4.55233	5.29667	2.28433	AtbZIP52,bZIP52	basic leucine-zipper 52
AT1G06870	18.7823	23.5017	16.778	11.1477	Plsp2A,TPP2	Peptidase S24/S26A/S26B/S26C family protein
AT1G06890	81.159	100.99	96.9087	88.371	UXT3	nodulin MtN21 /EamA-like transporter family protein
AT1G06900	15.518	9.267	13.9607	7.467		Insulinase (Peptidase family M16) family protein
AT1G06910	2.41133	1.94133	2.369	2.49433	TRFL7	TRF-like 7
AT1G06920	0	0	0	0.0116667	OFP4	ovate family protein 4
AT1G06923	0	0	0	0.141		transcription repressor OFP17-like protein
AT1G06925	0	0	0	0.254667		endonuclease/glycosyl hydrolase
AT1G06930	0	0	0	0		TPRXL
AT1G06950	59.4303	27.7797	43.4263	27.131	TIC110	translocon at the inner envelope membrane of chloroplasts 110
AT1G06960	23.622	7.22467	20.906	19.3527		RNA-binding (RRM/RBD/RNP motifs) family protein
AT1G06970	0.013	0.0806667	0.00866667	0.0116667	CHX14	cation/hydrogen exchanger 14
AT1G06980	3.20367	0.523667	1.69733	1.547		6,7-dimethyl-8-ribityllumazine synthase
AT1G06990	0.009	0	0.0713333	0		GDSL-like Lipase/Acylhydrolase superfamily protein
AT1G07000	23.6637	10.8557	23.6667	17.1863	ATEXO70B2,EXO70B2	exocyst subunit exo70 family protein B2
AT1G07010	40.635	26.0653	59.3213	83.9833	SLP1	Calcineurin-like metallo-phosphoesterase superfamily protein
AT1G07020	26.3787	22.08	21.43	24.638		hypothetical protein
AT1G07025	0	0.194667	0	0		Mitochondrial substrate carrier family protein
AT1G07030	22.066	28.687	24.7683	23.1137		Mitochondrial substrate carrier family protein
AT1G07040	12.4097	161.248	17.8757	31.1263		plant/protein
AT1G07050	34.5267	1.29367	29.672	29.407		CCT motif family protein
AT1G07060	0.0716667	0.426333	0.0996667	0.0236667	DFO	hypothetical protein
AT1G07070	70.2197	8.85233	49.2963	39.301	RPL35AA	Ribosomal protein L35Ae family protein
AT1G07080	93.2407	190.166	109.972	207.895		Thioredoxin superfamily protein
AT1G07090	45.682	4.851	53.4887	29.4493	LSH6	LIGHT-DEPENDENT SHORT HYPOCOTYLS-like protein (DUF640)
AT1G07110	71.8573	28.5697	69.7367	57.0517	F2KP,FKFBP	fructose-2,6-bisphosphatase
AT1G07120	1.44367	1.615	1.83367	1.75733		CHUP1-like protein
AT1G07130	25.1513	21.5773	26.503	31.0133	STN1	Nucleic acid-binding, OB-fold-like protein
AT1G07135	47.2627	34.2333	57.2303	15.061		glycine-rich protein
AT1G07140	255.455	184.093	207.806	152.512	RANBP1A,SIRANBP	Pleckstrin homology (PH) domain superfamily protein
AT1G07150	13.2323	1.55967	9.11833	1.10033	MAPKKK13	mitogen-activated protein kinase kinase kinase 13
AT1G07160	0.235	0.218333	0.204	0.212		Protein phosphatase 2C family protein
AT1G07170	66.4	72.045	74.0333	98.4873		PHF5-like protein
AT1G07175	0.138	0.219667	0	0.188333		alternative NAD(P)H dehydrogenase
AT1G07180	3.776	3.19167	2.895	6.526	NDA1	alternative NAD(P)H dehydrogenase 1
AT1G07190	0	0	0	0		Lon protease
AT1G07200	8.475	10.4927	9.68967	7.469	SMXL6	Double Clp-N motif-containing P-loop nucleoside triphosphate hydrolases superfamily protein
AT1G07210	60.521	60.441	57.279	52.7017		Ribosomal protein S18
AT1G07220	15.1273	12.7107	12.9643	9.79933		O-glucosyltransferase rumi-like protein (DUF821)
AT1G07230	24.6907	56.866	27.9187	40.3567	NPC1	non-specific phospholipase C1
AT1G07240	39.2773	42.1493	46.9613	48.0057	UGT71C5	UDP-glucosyl transferase 71C5
AT1G07250	24.1173	68.612	32.0313	58.442	UGT71C4	UDP-glucosyl transferase 71C4
AT1G07260	0.604	1.11833	0.501333	0.813333	UGT71C3	UDP-glucosyl transferase 71C3
AT1G07270	0.0346667	0.348667	0.168667	0.234	CDC6B	Cell division control, Cdc6
AT1G07280	100.82	35.63	114.362	84.775		Tetratricopeptide repeat (TPR)-like superfamily protein
AT1G07290	1.63233	2.28633	1.432	1.74333	GONST2	golgi nucleotide sugar transporter 2
AT1G07300	6.269	8.402	8.74433	11.4567		josephin protein-like protein
AT1G07310	17.294	34.3583	19.927	19.5747		Calcium-dependent lipid-binding (CaLB domain) family protein
AT1G07320	330.202	43.7887	294.701	312.272	RPL4	ribosomal protein L4
AT1G07330	0.087	0.0223333	0.0293333	0.0433333		dentin sialophosphoprotein
AT1G07340	0	0	0.00633333	0.006	STP2	sugar transporter 2
AT1G07350	18.6783	64.112	22.1063	24.6707	SR45a	RNA-binding (RRM/RBD/RNP motifs) family protein
AT1G07360	24.4237	24.335	25.4723	17.5857	MAC5A	CCCH-type zinc fingerfamily protein with RNA-binding domain-containing protein
AT1G07370	4.64067	2.18167	1.69933	4.97133	PCNA,PCNA1	proliferating cellular nuclear antigen 1
AT1G07380	2.774	8.15733	3.71033	6.064		Neutral/alkaline non-lysosomal ceramidase
AT1G07390	0.941	2.93333	0.975	1.541	AtRLP1,RLP1	receptor like protein 1
AT1G07400	0.187	7.67233	1.325	1.52467	HSP17.8	HSP20-like chaperones superfamily protein
AT1G07410	3.73133	3.75567	3.217	2.589	RABA2b	RAB GTPase homolog A2B
AT1G07420	28.809	25.018	32.923	40.5127	SMO2-1,SMO2-2	sterol 4-alpha-methyl-oxidase 2-1
AT1G07430	0.897667	301.613	9.19933	178.016	AIP1,HAI2	highly ABA-induced PP2C protein 2
AT1G07440	126.786	60.719	134.747	233.059		NAD(P)-binding Rossmann-fold superfamily protein
AT1G07450	0.264333	0	0.429667	0.246		NAD(P)-binding Rossmann-fold superfamily protein
AT1G07460	0.048	0.052	0.0893333	0.08		Concanavalin A-like lectin family protein
AT1G07470	16.1303	46.1913	17.2743	26.5943		Transcription factor IIA, alpha/beta subunit
AT1G07473	0.108667	0.237667	0.021	0.0386667		hypothetical protein
AT1G07476	0.0163333	0	0	0		transmembrane protein
AT1G07480	10.844	17.827	11.7167	17.6027		Transcription factor IIA, alpha/beta subunit
AT1G07485	0.460667	0	0.294667	0		hypothetical protein
AT1G07490	1.57833	0.149	0.902667	1.391	RTFL3	ROTUNDIFOLIA like 3
AT1G07500	0	0	0	0	SMR5	hypothetical protein
AT1G07510	5.5	13.4483	5.23033	6.043	ftsh10	FTSH protease 10
AT1G07520	0.215667	0.126667	0.236333	0.157		GRAS family transcription factor
AT1G07530	11.0897	27.8987	12.718	14.5487	SCL14	SCARECROW-like 14
AT1G07540	0.0383333	3.71233	0.0696667	0.0946667	TRFL2,TRP5	TRF-like 2
AT1G07550	0	0	0	0.007		Leucine-rich repeat protein kinase family protein
AT1G07560	0.0193333	0.0166667	0.0163333	0		Leucine-rich repeat protein kinase family protein
AT1G07570	2.20333	1.339	2.465	1.81667	APK1A	Protein kinase superfamily protein
AT1G07590	274.152	837.905	473.879	618.834		Tetratricopeptide repeat (TPR)-like superfamily protein
AT1G07600	0	0	0	0	MT1A	metallothionein 1A
AT1G07610	38.425	119.489	110.453	114.683	MT1C	metallothionein 1C
AT1G07615	11.414	9.37833	10.027	8.38	ATOBGM	GTP-binding protein Obg/CgtA
AT1G07620	3.34133	7.60467	2.33033	1.96267	ATOBGM	GTP-binding protein Obg/CgtA
AT1G07630	6.32133	13.4483	7.08633	8.01967	PLL5	pol-like 5
AT1G07640	21.9607	10.778	24.4177	19.0527	OBP2	Dof-type zinc finger DNA-binding family protein
AT1G07645	2.42167	3.95833	2.71367	2.40667	ATDSI-1VOC,DSI-1VOC	dessication-induced 1VOC superfamily protein
AT1G07650	27.753	3.14467	19.5747	9.25967		Leucine-rich repeat transmembrane protein kinase
AT1G07660	52.6297	68.0403	55.6113	65.1283		Histone superfamily protein
AT1G07670	16.975	28.274	17.6363	11.87	ECA4	endomembrane-type CA-ATPase 4
AT1G07680	0	0	0	0.107667		transmembrane protein
AT1G07690	0	0.067	0.028	0.0606667		transmembrane protein
AT1G07700	42.0447	34.746	53.0347	79.8297		Thioredoxin superfamily protein
AT1G07705	15.646	13.2247	14.968	12.7913		NOT2 / NOT3 / NOT5 family
AT1G07710	0.191667	0.074	0.280667	0.0796667		Ankyrin repeat family protein
AT1G07720	32.503	479.435	52.438	166.431	KCS3	3-ketoacyl-CoA synthase 3
AT1G07725	6.96333	19.2787	8.47133	11.211	ATEXO70H6,EXO70H6	exocyst subunit exo70 family protein H6
AT1G07730	0	0.126667	0.232	0.731667	DIR25	Disease resistance-responsive (dirigent-like protein) family protein
AT1G07740	3.179	2.97833	2.796	2.377		Tetratricopeptide repeat (TPR)-like superfamily protein
AT1G07745	4.96133	6.804	5.91867	7.45133	RAD51D	DNA repair RAD51-like protein
AT1G07747	0	0	0	0		Bifunctional inhibitor/lipid-transfer protein/seed storage 2S albumin superfamily protein
AT1G07750	33.5643	133.024	41.3513	80.4087		RmlC-like cupins superfamily protein
AT1G07770	472.092	358.927	444.542	551.677	RPS15A,RPS15AF	ribosomal protein S15A
AT1G07780	29.8837	13.228	22.7747	29.1143	PAI1	phosphoribosylanthranilate isomerase 1
AT1G07790	40.3143	57.0847	38.3383	54.9173	HTB1	Histone superfamily protein
AT1G07795	0	0.041	0	0		forkhead box protein G1
AT1G07810	14.514	38.7887	16.499	10.8947	ECA1	ER-type Ca2+-ATPase 1
AT1G07820	48.1423	59.3857	50.105	91.71		Histone superfamily protein
AT1G07830	33.6417	25.8373	30.7987	44.563		ribosomal protein L29 family protein
AT1G07840	29.6873	16.5297	24.1327	21.884		Sas10/Utp3/C1D family
AT1G07850	0.0196667	0.0346667	0	0.0146667		transferring glycosyl group transferase (DUF604)
AT1G07860	0	0.524667	0.0626667	0		Serine/Threonine-kinase RLCKVII protein
AT1G07870	4.52067	27.3173	6.153	14.4583		Protein kinase superfamily protein
AT1G07880	1.44333	0.0456667	0.872333	0.854	ATMPK13,MPK13	Protein kinase superfamily protein
AT1G07885	0.308333	0.588667	0.837667	0.366667		hypothetical protein
AT1G07890	362.098	1152.02	496.873	592.715	APX1	ascorbate peroxidase 1
AT1G07900	0.108333	24.373	7.54233	37.094	LBD1	LOB domain-containing protein 1
AT1G07901	0	0	0	0		hypothetical protein
AT1G07902	8.954	6.688	11.04	14.159		hypothetical protein
AT1G07910	3.597	5.73	2.92833	4.27333	ATRNL,RNL	RNAligase
AT1G07920	324.301	217.842	321.332	296	A1	GTP binding Elongation factor Tu family protein
AT1G07930	487.806	349.315	439.215	365.502	A1	GTP binding Elongation factor Tu family protein
AT1G07940	504.645	404.934	475.671	420.805	A1	GTP binding Elongation factor Tu family protein
AT1G07950	39.3057	43.7463	45.652	54.089	MED22B	Surfeit locus protein 5 subunit 22 of Mediator complex
AT1G07960	53.0163	73.3953	52.7387	59.111	PDIL5-1	PDI-like 5-1
AT1G07970	7.68033	3.823	7.59633	5.07567		cytochrome B561, amino-terminal protein
AT1G07980	18.8243	43.9027	18.556	17.848	NF-YC10	nuclear factor Y, subunit C10
AT1G07985	0.0446667	155.669	1.185	2.69333		Expressed protein
AT1G07990	11.9523	22.2047	11.1963	10.4077		SIT4 phosphatase-associated family protein
AT1G08000	7.471	10.9917	7.422	6.61867	GATA10	GATA transcription factor 10
AT1G08005	0	0	0	0		serine/threonine-protein phosphatase 6 regulatory subunit
AT1G08010	10.9997	10.079	9.878	7.07967	GATA11	GATA transcription factor 11
AT1G08030	8.94467	12.09	9.597	7.911	TPST	tyrosylprotein sulfotransferase
AT1G08035	0.622333	0.128667	0.126667	0.553333	SMR16	hypothetical protein
AT1G08040	14.0437	46.308	15.9903	23.594		trimethylguanosine synthase (DUF707)
AT1G08050	1.558	1.746	3.017	2.68833		Zinc finger (C3HC4-type RING finger) family protein
AT1G08060	1.70333	2.08733	1.363	0.937	MOM	ATP-dependent helicase family protein
AT1G08065	0	0	0	0	ACA5	alpha carbonic anhydrase 5
AT1G08070	1.25967	1.38267	1.07533	1.12333	OTP82,PCMP-H12	Tetratricopeptide repeat (TPR)-like superfamily protein
AT1G08080	0.0776667	0.508	0.0226667	0.287667	ACA7	alpha carbonic anhydrase 7
AT1G08090	0.818	0.051	0.621	0.155667	NRT2:1,NRT2.1	nitrate transporter 2:1
AT1G08100	0	0	0	0	NRT2.2	nitrate transporter 2.2
AT1G08110	131.509	147.8	113.073	183.928		lactoylglutathione lyase family protein / glyoxalase I family protein
AT1G08120	0.0443333	0.0846667	0.0696667	0.038		TP53-regulating kinase-like protein
AT1G08125	16.9457	14.7733	14.3517	16.4097		S-adenosyl-L-methionine-dependent methyltransferases superfamily protein
AT1G08130	10.3713	7.782	7.803	6.28633	LIG1	DNA ligase 1
AT1G08135	0	0.0146667	0	0.0116667	CHX6B	cation/H+ exchanger 6B
AT1G08140	0	0	0.003	0.007	CHX6A	cation/H+ exchanger 6A
AT1G08150	0.219	0.0766667	0.107333	0.232333	ATCHX5,CHX5	Cation/hydrogen exchanger family protein
AT1G08160	3.93367	0.929667	3.88967	2.04167		Late embryogenesis abundant (LEA) hydroxyproline-rich glycoprotein family
AT1G08165	2.04167	0.620667	1.08	1.23467		hypothetical protein
AT1G08170	0.0223333	0.194333	0.272333	0.387333		Histone superfamily protein
AT1G08180	3.03267	13.4447	3.28667	8.42667	SMR2	cyclin-dependent kinase inhibitor
AT1G08190	25.9293	44.7903	27.2	27.9413	VPS41	vacuolar protein sorting 41
AT1G08200	153.749	220.229	141.697	129.197	AXS2	UDP-D-apiose/UDP-D-xylose synthase 2
AT1G08210	12.0813	17.849	14.7293	18.3873		Eukaryotic aspartyl protease family protein
AT1G08220	12.7813	7.91	10.176	10.1257		ATPase complex subunit
AT1G08230	10.2497	138.881	19.8917	46.2707	GAT1	Transmembrane amino acid transporter family protein
AT1G08250	2.938	24.603	8.83567	26.312	ADT6	arogenate dehydratase 6
AT1G08260	0.444	0.431667	0.271333	0.284667	POL2A,TIL1	DNA polymerase epsilon catalytic subunit
AT1G08270	2.63133	4.64267	2.33633	1.96167		vacuolar protein sorting-associated protein
AT1G08280	7.13567	1.47133	5.49067	3.42133	GALT29A	Glycosyltransferase family 29 (sialyltransferase) family protein
AT1G08290	0.836	5.124	1.55767	2.11467	WIP3	WIP domain protein 3
AT1G08300	2.06067	1.379	2.05	1.105	NVL	no vein-like protein
AT1G08310	0.0903333	0.919667	0.421	0.246667		alpha/beta-Hydrolases superfamily protein
AT1G08315	19.8277	60.121	23.3077	20.649		ARM repeat superfamily protein
AT1G08320	0.0676667	0.229667	0.192667	0.249333	TGA9	bZIP transcription factor family protein
AT1G08340	0.923333	0.809333	0.698667	0.666333	ROPGAP5	Rho GTPase activating protein with PAK-box/P21-Rho-binding domain-containing protein
AT1G08350	5.92033	3.52333	6.31067	6.16233	TMN5	Endomembrane protein 70 protein family
AT1G08360	326.634	143.779	269.787	249.276	RPL10AA	Ribosomal protein L1p/L10e family
AT1G08370	13.497	24.484	13.7247	14.1923	DCP1	decapping 1
AT1G08380	842.558	188.804	685.62	887.466	PSAO	photosystem I subunit O
AT1G08390	8.09167	3.07033	8.62367	9.88767		recQ-mediated instability-like protein
AT1G08400	3.15067	5.288	3.10567	3.76067	MAG2L	RINT-1 / TIP-1 family
AT1G08410	11.358	4.27367	8.65	5.29233	LSG1-2	P-loop containing nucleoside triphosphate hydrolases superfamily protein
AT1G08420	27.0853	43.2947	34.0993	32.298	BSL2	BRI1 suppressor 1 (BSU1)-like 2
AT1G08430	0.0926667	0.026	0.04	0.0256667	ALMT1	aluminum-activated malate transporter 1
AT1G08440	0.128667	0	0.0506667	0	ALMT2	aluminum activated malate transporter family protein
AT1G08450	77.8833	41.6523	77.1757	75.3233	CRT3	calreticulin 3
AT1G08460	19.1417	44.8777	24.5763	41.985	HDA08,HDA8	histone deacetylase 8
AT1G08465	11.6457	35.765	13.6767	16.5563	YAB2	Plant-specific transcription factor YABBY family protein
AT1G08470	16.0117	12.1007	16.7087	16.078	SSL3	strictosidine synthase-like 3
AT1G08480	73.973	124.029	82.7707	131.656	SDH6	succinate dehydrogenase subunit
AT1G08490	29.6367	18.365	32.4447	29.5547	CPNIFS,NFS2	chloroplastic NIFS-like cysteine desulfurase
AT1G08500	1.052	3.63967	1.01733	3.16367	ENODL18	early nodulin-like protein 18
AT1G08510	129.802	88.438	128.597	66.403	FATB	fatty acyl-ACP thioesterases B
AT1G08520	80.6087	38.6457	67.772	64.16	ALB1,CHLD	ALBINA 1
AT1G08530	18.675	14.2193	16.7627	20.605		chitinase-like protein
AT1G08540	45.5817	20.3847	35.8063	24.8913	SIG2,SIGB	RNApolymerase sigma subunit 2
AT1G08550	40.5693	20.3463	37.8653	33.442	NPQ1,VDE1	non-photochemical quenching 1
AT1G08560	0.727667	0.418	0.130333	0.451	KN,SYP111	syntaxin of plants 111
AT1G08570	42.482	738.16	91.561	204.84	ACHT4	atypical CYS HIS rich thioredoxin 4
AT1G08580	116.602	42.198	88.5533	59.5597		hypothetical protein
AT1G08590	1.35	0.747333	1.08267	0.810667	PXL1	Leucine-rich receptor-like protein kinase family protein
AT1G08600	2.331	2.98767	2.51467	1.91567	ATRX	P-loop containing nucleoside triphosphate hydrolases superfamily protein
AT1G08610	6.78333	1.988	5.13067	2.954		Pentatricopeptide repeat (PPR) superfamily protein
AT1G08620	4.03433	8.043	3.539	3.21733	PKDM7D	Transcription factor jumonji (jmj) family protein / zinc finger (C5HC2 type) family protein
AT1G08630	0.492333	28.7007	1.329	11.468	THA1	threonine aldolase 1
AT1G08640	105.852	138.603	107.419	135.715	CJD1	Chloroplast J-like domain 1
AT1G08645	0.696333	0	1.245	5.03333		hypothetical protein
AT1G08650	19.1163	478.931	32.8153	80.3687	PPCK1	phosphoenolpyruvate carboxylase kinase 1
AT1G08660	23.1307	10.202	23.0127	16.161	MGP2,SIA1	MALE GAMETOPHYTE DEFECTIVE 2
AT1G08670	0.012	0.156667	0.064	0.0413333		ENTH/VHS family protein
AT1G08680	7.52867	16.3247	8.08667	7.62767	ZIGA4	ARF GAP-like zinc finger-containing protein ZIGA4
AT1G08695	0	0	0	0	SCRL3	SCR-like 3
AT1G08700	23.0547	20.264	25.6017	22.0713	PS1	Presenilin-1
AT1G08710	13.923	23.4907	12.8157	12.8	SKIP24	F-box family protein
AT1G08720	7.41167	10.5743	7.52467	7.67967	EDR1	Protein kinase superfamily protein
AT1G08730	0.151	0.0426667	0.130667	0.120667	XIC,XI-C	Myosin family protein with Dil domain-containing protein
AT1G08750	15.715	13.012	15.7793	15.4983		Peptidase C13 family
AT1G08760	6.25433	9.676	5.995	5.06033		GPI-anchored adhesin-like protein, putative (DUF936)
AT1G08770	25.89	80.042	28.3037	43.2973	PRA1E,PRA1.E	prenylated RAB acceptor 1.E
AT1G08780	61.4643	62.1613	54.94	48.762	AIP3	ABI3-interacting protein 3
AT1G08790	0	0	0	0		1-phosphatidylinositol-4,5-bisphosphate phosphodiesterase epsilon-1, putative (DUF1685)
AT1G08800	4.311	7.20033	4.535	2.501	MYOB1	myosin-binding protein (Protein of unknown function, DUF593)
AT1G08810	8.227	1.23033	5.86967	2.36167	MYB60	myb domain protein 60
AT1G08820	26.8627	45.845	28.325	27.9363	PVA22,VAP27-2	vamp/synaptobrevin-associated protein 27-2
AT1G08830	108.743	260.951	185.45	246.266	CSD1	copper/zinc superoxide dismutase 1
AT1G08840	1.44667	0.148333	1.37	0.809667	emb2411	DNA replication helicase
AT1G08845	16.122	9.37	12.1503	14.199		Ribosomal L18p/L5e family protein
AT1G08860	0.016	0.213333	0.0126667	0	BON3	Calcium-dependent phospholipid-binding Copine family protein
AT1G08880	60.7887	143.889	70.9157	133.998	H2AXA,HTA5	Histone superfamily protein
AT1G08890	10.2303	101.761	13.8257	22.497	SUGTL4	Major facilitator superfamily protein
AT1G08900	28.877	26.684	34.4373	31.0253	SUGTL3	Major facilitator superfamily protein
AT1G08910	3.83767	1.82067	3.32567	1.95967		zinc ion binding protein
AT1G08920	8.97333	275.695	16.845	10.8303	ESL1	ERD (early response to dehydration) six-like 1
AT1G08930	494.01	39.2653	349.462	115.75	ERD6	Major facilitator superfamily protein
AT1G08940	9.105	23.8303	10.069	7.134		Phosphoglycerate mutase family protein
AT1G08960	8.49867	6.911	8.99733	5.29633	CAX11,CCX5	cation exchanger 11
AT1G08970	44.481	79.7293	47.0247	72.0783	NFYC9,NF-YC9	nuclear factor Y, subunit C9
AT1G08980	82.0817	12.016	93.883	85.8357	AMI1	amidase 1
AT1G08985	0	0.0856667	0.0736667	0.0533333		AP2/B3-like transcriptional factor family protein
AT1G08990	0	0.0633333	0.0296667	0.0136667	GUX5,PGSIP5	plant glycogenin-like starch initiation protein 5
AT1G09000	0.497333	0.619333	0.388333	0.468667	ANP1,NP1	NPK1-related protein kinase 1
AT1G09010	19.875	20.893	21.907	23.364	EBM	glycoside hydrolase family 2 protein
AT1G09020	25.8163	31.5473	30.4487	28.6867	SNF4	sucrose nonfermenting-like protein
AT1G09030	0	0	0.0913333	0	NFYB4,NF-YB4	nuclear factor Y, subunit B4
AT1G09040	0.798333	0.553333	0.646	0.418333		arginine-glutamic acid dipeptide repeat protein
AT1G09050	0.64	0.726333	0.446	0.489667		arginine-glutamic acid dipeptide repeat protein
AT1G09060	7.98267	4.70067	6.70567	4.38367		JmjC domain protein JMJ24
AT1G09070	103.332	210.159	135.831	138.632	SRC2	soybean gene regulated by cold-2
AT1G09080	0.132333	0.131667	0.106	0.241	BIP3,MED37B	Heat shock protein 70 (Hsp 70) family protein
AT1G09090	0	0.019	0.003	0.003	RBOHB	respiratory burst oxidase-like protein
AT1G09100	31.6203	26.4793	29.185	28.7637	RPT5B	26S proteasome AAA-ATPase subunit RPT5B
AT1G09130	194.696	289.161	214.428	247.395		ATP-dependent caseinolytic (Clp) protease/crotonase family protein
AT1G09140	61.436	226.663	69.911	92.8223	SR30	SERINE-ARGININE PROTEIN 30
AT1G09150	35.6763	23.9983	35.339	37.5563		pseudouridine synthase and archaeosine transglycosylase (PUA) domain-containing protein
AT1G09155	0	0.123333	0.0313333	0.137667	PP2B15,PP2-B15	phloem protein 2-B15
AT1G09157	0	0	0.095	0.068		transmembrane protein, putative (DUF679)
AT1G09160	22.4693	5.40367	16.2753	7.808		Protein phosphatase 2C family protein
AT1G09170	0.0573333	0.0303333	0.0886667	0.0536667		P-loop nucleoside triphosphate hydrolases superfamily protein with CH (Calponin Homology) domain-containing protein
AT1G09176	0.112333	0.341333	0.366	0		transmembrane protein
AT1G09180	1.13967	14.246	1.62167	8.736	ATSAR1,SARA1A	secretion-associated RAS super family 1
AT1G09190	6.28567	3.04267	4.98067	3.44333	PCMP-E70	Tetratricopeptide repeat (TPR)-like superfamily protein
AT1G09195	5.093	6.041	5.90733	5.10567		Ppx-GppA phosphatase
AT1G09200	29.8423	27.0943	24.271	88.745	HTR2	Histone superfamily protein
AT1G09210	84.903	61.0857	71.855	46.0423	CRT1b,CRT2	calreticulin 1b
AT1G09220	2.209	1.25167	1.82567	1.92267	PCMP-E25	Pentatricopeptide repeat (PPR) superfamily protein
AT1G09230	4.218	9.54833	4.86833	3.99767	SNRNP65	RNA-binding (RRM/RBD/RNP motifs) family protein
AT1G09240	4.58667	16.818	13.7813	4.384	NAS3	nicotianamine synthase 3
AT1G09245	0.125	0	0.0876667	0.062	SPH14	Plant self-incompatibility protein S1 family
AT1G09250	25.1623	21.728	19.753	9.24133	BHLH149	basic helix-loop-helix (bHLH) DNA-binding superfamily protein
AT1G09260	0.059	0	0	0		Chaperone DnaJ-domain superfamily protein
AT1G09270	42.859	67.1357	46.8287	46.1977	IMPA4,IMPA-4	importin alpha isoform 4
AT1G09280	12.0573	11.9293	12.1237	10.622	STR6	rhodanese-like domain protein
AT1G09290	16.6503	10.998	14.4133	16.1533		hypothetical protein
AT1G09300	11.254	9.401	9.63333	7.59967		Metallopeptidase M24 family protein
AT1G09310	486.083	250.416	465.569	647.44		plant/protein (Protein of unknown function, DUF538)
AT1G09320	4.179	6.041	4.40267	3.15933		agenet domain-containing protein
AT1G09330	107.189	80.069	103.036	70.463	ECH	golgi apparatus membrane protein-like protein ECHIDNA protein
AT1G09340	476.504	31.4407	499.264	490.385	CRB	chloroplast RNA binding protein
AT1G09350	0.0386667	0.691	0.0796667	0.181333	GolS3	galactinol synthase 3
AT1G09360	0	0	0	0		Plant invertase/pectin methylesterase inhibitor superfamily protein
AT1G09370	0	0	0	0		Plant invertase/pectin methylesterase inhibitor superfamily protein
AT1G09380	0.006	0.666	0.095	0.0996667	UMAMIT25	nodulin MtN21 /EamA-like transporter family protein
AT1G09390	17.709	0.302667	16.9927	5.83033		GDSL-like Lipase/Acylhydrolase superfamily protein
AT1G09400	0.302667	0.171667	0.374667	0.577333		FMN-linked oxidoreductases superfamily protein
AT1G09410	0.363667	0.382667	0.326333	0.314	PCMP-H18	pentatricopeptide (PPR) repeat-containing protein
AT1G09415	41.9367	8.83867	29.898	48.1957	NIMIN-3	NIM1-interacting 3
AT1G09420	1.06533	1.56367	1.261	0.999	G6PD4	glucose-6-phosphate dehydrogenase 4
AT1G09430	37.9587	34.0483	38.496	30.165	ACLA-3	ATP-citrate lyase A-3
AT1G09440	10.5563	0.956333	8.008	3.17333		Protein kinase superfamily protein
AT1G09450	0.118	0.0276667	0.015	0.078	Haspin	Protein kinase superfamily protein
AT1G09460	1.40667	0	1.099	0.119333		Carbohydrate-binding X8 domain superfamily protein
AT1G09470	0.367333	0.091	0.488667	0.122333		myosin heavy chain, cardiac protein
AT1G09480	4.98433	7.49367	8.888	11.889		NAD(P)-binding Rossmann-fold superfamily protein
AT1G09483	0.105333	0	0.150667	0		myosin heavy chain, cardiac protein
AT1G09490	34.5523	117.651	35.6933	90.415		NAD(P)-binding Rossmann-fold superfamily protein
AT1G09500	7.60933	545.402	21.6073	49.897		NAD(P)-binding Rossmann-fold superfamily protein
AT1G09510	0	4.04033	0.0723333	0.112		NAD(P)-binding Rossmann-fold superfamily protein
AT1G09520	13.543	28.1733	13.8567	41.9407		hypothetical protein
AT1G09530	3.52567	66.4863	4.484	18.8187	PIF3	phytochrome interacting factor 3
AT1G09540	0.075	0.03	0.0503333	0.0886667	MYB61	myb domain protein 61
AT1G09550	0.009	0	0.0186667	0	PAE1	Pectinacetylesterase family protein
AT1G09560	44.811	114.337	58.1797	33.0567	GLP4,GLP5	germin-like protein 5
AT1G09570	15.3667	13.9213	14.182	9.268	PHYA	phytochrome A
AT1G09575	4.17	4.46333	3.75033	1.94033		calcium uniporter-like protein (DUF607)
AT1G09580	12.1043	13.4727	10.784	9.009		emp24/gp25L/p24 family/GOLD family protein
AT1G09590	490.54	224.375	390.907	273.243	RPL21C	Translation protein SH3-like family protein
AT1G09600	0.00933333	0.0446667	0.003	0.026		Protein kinase superfamily protein
AT1G09610	0.638	0.176667	0.587333	0.3	GXM1,GXM3	glucuronoxylan 4-O-methyltransferase-like protein (DUF579)
AT1G09620	44.1507	18.2853	38.3403	23.51		ATP binding/leucine-tRNA ligases/aminoacyl-tRNA ligase
AT1G09625	0	0	0.066	0		transmembrane protein
AT1G09630	54.0057	18.65	38.4997	25.6047	RAB11c,RABA2A	RAB GTPase 11C
AT1G09640	188.367	134.983	178.206	151.9		Translation elongation factor EF1B, gamma chain
AT1G09645	70.9067	84.481	77.7057	80.578		transmembrane protein
AT1G09650	0.076	0.0186667	0.121	0.135667		F-box and associated interaction domains-containing protein
AT1G09660	39.551	13.085	35.1503	27.2433		RNA-binding KH domain-containing protein
AT1G09665	0	0	0.0456667	0		Toll-Interleukin-Resistance (TIR) domain family protein
AT1G09680	2.11933	1.02967	1.81167	2.18133		Pentatricopeptide repeat (PPR) superfamily protein
AT1G09690	622.259	389.759	509.962	473.302	RPL21C	Translation protein SH3-like family protein
AT1G09700	15.7107	8.48733	11.3047	8.64467	DRB1,HYL1	dsRNA-binding domain-like superfamily protein
AT1G09710	3.75833	3.37467	3.84533	4.016		Homeodomain-like superfamily protein
AT1G09720	0.012	0.0166667	0.0126667	0	NET2B	Kinase interacting (KIP1-like) family protein
AT1G09730	7.101	6.31067	6.252	4.506		Cysteine proteinases superfamily protein
AT1G09740	10.1637	97.9297	16.8217	37.437		Adenine nucleotide alpha hydrolases-like superfamily protein
AT1G09750	40.5357	0.575	25.316	12.455	AED3	Eukaryotic aspartyl protease family protein
AT1G09760	39.5047	28.4437	35.6017	32.555	U2A'	U2 small nuclear ribonucleoprotein A
AT1G09770	27.0753	18.5813	21.1943	16.5077	CDC5	cell division cycle 5
AT1G09780	109.757	78.79	116.031	73.6303	iPGAM1,PGM1	Phosphoglycerate mutase, 2,3-bisphosphoglycerate-independent
AT1G09790	0	0	0	0	COBL6	COBRA-like protein 6 precursor
AT1G09794	13.5363	21.5183	12.1953	13.9423		Cox19 family protein (CHCH motif)
AT1G09795	127.912	153.447	140.814	172.72	ATP-PRT2,HISN1B	ATP phosphoribosyl transferase 2
AT1G09800	4.41333	1.70067	3.657	4.27033		Pseudouridine synthase family protein
AT1G09810	10.8473	3.488	7.956	4.00133	ECT11	evolutionarily conserved C-terminal region 11
AT1G09812	1.895	0.071	1.11033	0.437333		multidrug resistance protein
AT1G09815	58.055	78.7197	56.6847	70.4303	POLD4	polymerase delta 4
AT1G09820	2.14067	1.80933	2.17833	2.06467		Pentatricopeptide repeat (PPR-like) superfamily protein
AT1G09830	36.6703	12.568	33.4277	31.9043	PUR2	Glycinamide ribonucleotide (GAR) synthetase
AT1G09840	20.4523	18.114	20.129	18.0817	ASK10,SK41	shaggy-like protein kinase 41
AT1G09850	45.9987	161.637	60.7037	89.6437	XBCP3	xylem bark cysteine peptidase 3
AT1G09860	0	0.153667	0.0186667	0.009	PUP16	purine permease 16
AT1G09870	7.77867	26.0283	10.0523	13.873		histidine acid phosphatase family protein
AT1G09880	0.039	0.0263333	0.0436667	0		Rhamnogalacturonate lyase family protein
AT1G09890	0.647333	0.544333	0.413667	0.155		Rhamnogalacturonate lyase family protein
AT1G09900	24.1223	10.5397	20.008	13.6593		Pentatricopeptide repeat (PPR-like) superfamily protein
AT1G09910	8.38	20.0947	9.64467	13.5847		Rhamnogalacturonate lyase family protein
AT1G09920	26.745	76.349	30.996	35.7737		TRAF-type zinc finger-like protein
AT1G09930	0.0546667	0.124667	0.034	0.0446667	OPT2	oligopeptide transporter 2
AT1G09932	5.582	9.80967	8.14633	6.90967		Phosphoglycerate mutase family protein
AT1G09935	0	0	0	0.0826667		Phosphoglycerate mutase family protein
AT1G09940	10.8283	29.6507	13.526	8.69767	HEMA2	Glutamyl-tRNA reductase family protein
AT1G09950	0.611333	7.10567	0.516333	2.72367	RAS1	RESPONSE TO ABA AND SALT 1
AT1G09960	1.833	3.933	2.36067	4.964	SUC4,SUT4	sucrose transporter 4
AT1G09970	82.3813	94.2753	87.7767	52.444	LRR XI-23	Leucine-rich receptor-like protein kinase family protein
AT1G09980	8.983	10.7987	7.916	5.75833		Putative serine esterase family protein
AT1G09995	6.67067	11.3393	8.74633	12.4933		DNA repair DEAD helicase RAD3/XP-D subfamily protein
AT1G10000	5.47767	0.953	2.574	1.54033		Ribonuclease H-like superfamily protein
AT1G10010	0.0683333	0.0186667	0.00933333	0.058	AAP8	amino acid permease 8
AT1G10020	31.1757	1.48	33.1223	3.83867		formin-like protein (DUF1005)
AT1G10030	20.215	8.262	19.156	16.751	ERG28	ergosterol biosynthesis protein
AT1G10040	1.72933	7.36667	1.14833	2.39267		alpha/beta-Hydrolases superfamily protein
AT1G10050	2.51433	5.54867	2.18067	2.422		glycosyl hydrolase family 10 protein / carbohydrate-binding domain-containing protein
AT1G10060	2.67033	1.085	2.22933	1.336	ATBCAT-1,BCAT-1	branched-chain amino acid transaminase 1
AT1G10070	3.52867	74.309	8.40733	13.7333	BCAT2,BCAT-2	branched-chain amino acid transaminase 2
AT1G10090	6.675	40.6317	8.88233	16.9423		Early-responsive to dehydration stress protein (ERD4)
AT1G10095	4.40233	11.6353	3.69667	6.157		Protein prenylyltransferase superfamily protein
AT1G10100	0	0.884333	0	0.0473333		hypothetical protein
AT1G10110	0.071	0.409667	0.156333	0.336333		F-box family protein
AT1G10120	8.024	2.075	8.29033	5.48933	BHLH74	basic helix-loop-helix (bHLH) DNA-binding superfamily protein
AT1G10130	12.8593	7.37133	13.1827	8.93633	ECA3	endoplasmic reticulum-type calcium-transporting ATPase 3
AT1G10140	12.3213	34.8663	14.2047	18.417		Uncharacterized conserved protein UCP031279
AT1G10150	13.9037	15.7517	16.4337	8.539	PP2A10	Carbohydrate-binding protein
AT1G10155	7.11333	1.838	5.295	2.38967	ATPP2-A10,PP2-A10	phloem protein 2-A10
AT1G10170	16.6033	21.507	16.716	10.7793	ATNFXL1,NFXL1	NF-X-like 1
AT1G10180	5.88233	1.91733	4.47967	2.685	EXO84C	LOW protein: exocyst complex component-like protein
AT1G10190	0	0	0	0		NEP-interacting protein, putative (DUF239)
AT1G10200	112.089	25.3687	107.213	107.737	WLIM1	GATA type zinc finger transcription factor family protein
AT1G10210	6.473	6.01867	6.84933	12.9563	MPK1	mitogen-activated protein kinase 1
AT1G10220	0.061	0.123	0.0453333	0		ZCF37
AT1G10225	0.639	0.123	0.477667	0.329333		transmembrane protein
AT1G10230	32.5837	56.8577	27.081	37.5157	ASK18,SK18	E3 ubiquitin ligase SCF complex subunit SKP1/ASK1 family protein
AT1G10240	3.174	1.80967	2.97733	2.28267	FRS11	FAR1-related sequence 11
AT1G10250	0	0	0	0		paired amphipathic helix Sin3-like protein
AT1G10270	8.405	3.91833	7.37133	3.51267	GRP23	glutamine-rich protein 23
AT1G10280	3.265	9.86467	3.58333	7.202		Core-2/I-branching beta-1,6-N-acetylglucosaminyltransferase family protein
AT1G10290	32.35	40.764	32.611	20.7827	ADL6,DRP2A	dynamin-like protein 6
AT1G10300	0.01	0.0596667	0.00866667	0.0173333		Nucleolar GTP-binding protein
AT1G10310	35.7563	41.514	35.448	39.6773		NAD(P)-binding Rossmann-fold superfamily protein
AT1G10320	5.15233	6.28633	3.67033	3.05233		Zinc finger C-x8-C-x5-C-x3-H type family protein
AT1G10330	1.79367	1.34633	1.99433	1.985	PCMP-E71	Tetratricopeptide repeat (TPR)-like superfamily protein
AT1G10340	1.90867	0.529667	1.38433	1.08233		Ankyrin repeat family protein
AT1G10350	8.34067	16.2077	9.98567	19.4003		DNAJ heat shock family protein
AT1G10360	27.488	10.9333	42.0273	73.3433	GSTU18	glutathione S-transferase TAU 18
AT1G10370	7.62767	88.3607	13.6017	17.0543	ERD9,GSTU17	Glutathione S-transferase family protein
AT1G10380	4.072	0.525667	4.415	2.15433		Putative membrane lipoprotein
AT1G10385	0.0326667	0	0.007	0.009	EXO84A	Vps51/Vps67 family (components of vesicular transport) protein
AT1G10390	20.4	20.791	20.0807	14.4393	NUP98A	Nucleoporin autopeptidase
AT1G10395	0	0	0	0		hypothetical protein
AT1G10400	0	0.096	0.0323333	0.0103333	UGT90A2	UDP-Glycosyltransferase superfamily protein
AT1G10410	5.41367	53.128	9.022	9.82767		CW14 protein (DUF1336)
AT1G10417	0.190333	0.227	0.122333	0.184		RUN/FYVE domain protein
AT1G10430	33.29	46.457	34.3513	32.3117	PP2A2,PP2A-2	protein phosphatase 2A-2
AT1G10450	4.209	3.71567	3.175	2.04933	SNL6	paired amphipathic helix Sin3-like protein
AT1G10455	0.299667	0.38	0.133667	0.272		B3 DNA-binding domain protein
AT1G10460	2.16	0.0446667	1.754	0.416667	GLP7	germin-like protein 7
AT1G10470	279.113	61.1557	256.696	205.263	ARR4	response regulator 4
AT1G10480	0.171333	0.236	0.136333	0.0706667	ZFP5	zinc finger protein 5
AT1G10490	13.8107	4.67867	10.5	6.87633		GNAT acetyltransferase (DUF699)
AT1G10500	204.597	311.963	251.975	364.19	CPISCA,ISCA	chloroplast-localized ISCA-like protein
AT1G10510	35.9293	20.9167	31.0193	25.2477	emb2004	RNI-like superfamily protein
AT1G10520	0.385333	0.190333	0.398	0.33	POLL,Pol{lambda}	DNA polymerase lambda (POLL)
AT1G10522	97.3433	39.7637	71.5733	80.626	PRIN2	Serine/Threonine-kinase
AT1G10530	0.493	2.86267	0.877667	5.21233		D-ribose-binding periplasmic protein
AT1G10540	0.257	0.425333	0.610333	0.359333	NAT8	nucleobase-ascorbate transporter 8
AT1G10550	235.533	0.579	175.769	1.01267	XTH33	xyloglucan:xyloglucosyl transferase 33
AT1G10560	0.351333	1.82633	0.543333	1.09633	PUB18	plant U-box 18
AT1G10570	8.63533	9.42433	7.78867	6.73533	OTS2,ULP1C	Cysteine proteinases superfamily protein
AT1G10580	23.5773	65.1143	21.811	14.763		Transducin/WD40 repeat-like superfamily protein
AT1G10585	3.10367	224.761	12.477	10.2047	BHLH167	basic helix-loop-helix (bHLH) DNA-binding superfamily protein
AT1G10586	0	1.773	0.436	0.127333	BHLH168	basic helix-loop-helix (bHLH) DNA-binding superfamily protein
AT1G10588	0	0.100667	0	0		Gibberellin-regulated family protein
AT1G10590	275.023	364.24	272.167	315.706		Nucleic acid-binding, OB-fold-like protein
AT1G10600	21.901	23.7323	24.0043	34.397	AMSH2	associated molecule with the SH3 domain of STAM 2
AT1G10610	5.03067	5.94	4.30067	5.39133	BHLH90	basic helix-loop-helix (bHLH) DNA-binding superfamily protein
AT1G10620	0.045	0.130333	0.165667	0.274	PERK11	Protein kinase superfamily protein
AT1G10630	109.253	119.929	110.771	89.495	ARFA1F,ATARFA1F	ADP-ribosylation factor A1F
AT1G10640	0.00666667	0.0126667	0.00633333	0		Pectin lyase-like superfamily protein
AT1G10650	10.6463	61.452	9.78333	10.3587		SBP (S-ribonuclease binding protein) family protein
AT1G10657	5.91733	0.342	4.13	0.939333		transmembrane protein
AT1G10660	27.2697	49.3347	36.695	47.3943		transmembrane protein
AT1G10670	121.783	105.517	109.53	78.731	ACLA-1	ATP-citrate lyase A-1
AT1G10680	0.111	0.0706667	0.049	0.087	ABCB10,PGP10	P-glycoprotein 10
AT1G10690	9.74867	7.62567	11.091	5.179	SMR8	cyclin-dependent kinase inhibitor
AT1G10700	15.644	20.994	19.483	22.512	PRS3	phosphoribosyl pyrophosphate (PRPP) synthase 3
AT1G10710	0.168333	0.313333	0.181667	0.130333	PHS1	poor homologous synapsis 1
AT1G10715	0	0	0	0	ESFL2	EMBRYO SURROUNDING FACTOR-like protein
AT1G10717	0	0	0	0	ESF1.3	EMBRYO SURROUNDING FACTOR-like protein
AT1G10720	16.974	24.419	15.6377	15.2693		BSD domain-containing protein
AT1G10730	5.582	7.70967	5.19	6.03567	AP1M1	Clathrin adaptor complexes medium subunit family protein
AT1G10740	14.5287	58.008	24.8037	34.909		alpha/beta-Hydrolases superfamily protein
AT1G10745	0	1.255	0.920667	0.838667	ESF1.2	maternally expressed family protein
AT1G10747	0	0	0	0	ESF1.1	maternally expressed family protein
AT1G10750	0.537333	0.145333	0.3	0.383333		carboxyl-terminal peptidase, putative (DUF239)
AT1G10760	54.9813	22.472	42.5663	41.9997	GWD1,SEX1	Pyruvate phosphate dikinase, PEP/pyruvate binding domain-containing protein
AT1G10770	0.644333	0.198	0.451333	0.176333		Plant invertase/pectin methylesterase inhibitor superfamily protein
AT1G10780	1.04567	0.279667	0.787667	0.928		F-box/RNI-like superfamily protein
AT1G10790	0.396	0.103667	0.477667	0.412333		hydroxyproline-rich glycoprotein family protein
AT1G10800	0.472333	1.044	0.545333	0.386667		voltage-gated hydrogen channel-like protein
AT1G10810	0.176333	0.430333	0.129333	0.370667		NAD(P)-linked oxidoreductase superfamily protein
AT1G10820	11.33	9.374	11.6153	8.928		hypothetical protein (DUF3755)
AT1G10830	22.9	37.9473	24.2803	36.0943	Z-ISO	15-cis-zeta-carotene isomerase
AT1G10840	103.667	79.9567	100.965	99.231	TIF3H1	translation initiation factor 3 subunit H1
AT1G10850	1.54267	0.590667	1.107	0.856667		Leucine-rich repeat protein kinase family protein
AT1G10865	101.614	185.407	111.652	141.832		cytochrome C oxidase assembly factor
AT1G10870	7.18567	3.91633	5.55167	3.026	AGD4	ARF-GAP domain 4
AT1G10875	0	0.03	0	0.068		core-2/I-branching beta-1,6-N-acetylglucosaminyltransferase family protein
AT1G10880	0.0226667	0.0893333	0.0186667	0.106		core-2/I-branching beta-1,6-n-acetylglucosaminyltransferase family protein
AT1G10890	26.8443	36.008	24.198	28.4407		arginine/glutamate-rich 1 protein
AT1G10900	6.85167	7.69067	7.26	5.82533	PIP5K7	Phosphatidylinositol-4-phosphate 5-kinase family protein
AT1G10910	18.488	8.00733	17.4917	16.543	EMB3103	Pentatricopeptide repeat (PPR) superfamily protein
AT1G10920	4.33767	2.11733	3.20233	4.52533	LOV1	NB-ARC domain-containing disease resistance protein
AT1G10930	1.87	1.08967	1.205	0.991333	RECQ4A,RECQL4A	DNA helicase (RECQl4A)
AT1G10940	42.3897	65.0153	45.2607	47.9413	ASK1,SNRK2.4	Protein kinase superfamily protein
AT1G10950	92.9907	83.992	102.71	86.5813	TMN1	transmembrane nine 1
AT1G10960	318.724	54.8153	366.273	332.295	FD1	ferredoxin 1
AT1G10970	4.79133	6.41867	5.23767	11.5773	ZIP4	zinc transporter
AT1G10980	0.00666667	0	0	0		Lung seven transmembrane receptor family protein
AT1G10990	4.60933	0.206333	4.05667	0.462333		transmembrane protein
AT1G11000	1.39233	0.144333	0.901	0.228667	MLO4	Seven transmembrane MLO family protein
AT1G11020	8.721	15.1707	10.9363	12.2407		RING/FYVE/PHD zinc finger superfamily protein
AT1G11040	0	0.0156667	0	0		HSP40/DnaJ peptide-binding protein
AT1G11050	8.663	11.268	9.574	13.7187		Protein kinase superfamily protein
AT1G11060	3.99467	5.866	4.08667	3.11867		WAPL (Wings apart-like protein regulation of heterochromatin) protein
AT1G11070	0.00933333	0.00633333	0.0303333	0.0216667		hydroxyproline-rich glycoprotein family protein
AT1G11080	0.00333333	0.0596667	0.0436667	0.0646667	scpl31	serine carboxypeptidase-like 31
AT1G11090	13.0867	24.131	16.2697	19.0417		alpha/beta-Hydrolases superfamily protein
AT1G11100	0.0276667	0.148	0.0533333	0.061		SNF2 domain-containing protein / helicase domain-containing protein / zinc finger protein-like protein
AT1G11110	0.009	0	0.0126667	0		LisH and RanBPM domains containing protein
AT1G11112	0.262667	0.227333	0.346	0.282333		hypothetical protein
AT1G11120	1.00833	0.0983333	0.667	0.755		CTTNBP 2 amino-terminal-like protein
AT1G11125	0.273667	0	0.173	0.108333		hypothetical protein
AT1G11130	3.88167	0.451	3.12133	5.13033	SUB	Leucine-rich repeat protein kinase family protein
AT1G11145	0.046	0	0	0		hypothetical protein (DUF674)
AT1G11160	0.132333	0	0.077	0.0166667		Transducin/WD40 repeat-like superfamily protein
AT1G11170	1.969	25.1897	1.95633	5.795		lysine ketoglutarate reductase trans-splicing-like protein (DUF707)
AT1G11180	17.3393	16.733	19.4673	25.8877	SCAMP2	Secretory carrier membrane protein (SCAMP) family protein
AT1G11190	2.09933	8.64733	1.59833	1.586	BFN1,ENDO1	bifunctional nuclease i
AT1G11200	18.672	26.3523	22.4993	30.1317		organic solute transporter ostalpha protein (DUF300)
AT1G11210	7.86167	79.335	12.3127	137.931		cotton fiber protein, putative (DUF761)
AT1G11220	0.480667	0.952333	0.506	0.846667		cotton fiber, putative (DUF761)
AT1G11230	0	0.138333	0	0.150667		transmembrane protein, putative (DUF761)
AT1G11240	11.578	7.18467	9.109	7.098		ribosomal RNA-processing protein
AT1G11250	0	0	0.0113333	0.0173333	SYP125	syntaxin of plants 125
AT1G11260	164.431	7.446	122.084	28.2403	STP1	sugar transporter 1
AT1G11270	2.58367	7.00933	3.56967	5.05667		F-box and associated interaction domains-containing protein
AT1G11280	10.349	2.783	6.67033	4.454		S-locus lectin protein kinase family protein
AT1G11290	3.306	1.26067	3.16567	2.07133	CRR22,PCMP-H40	Pentatricopeptide repeat (PPR) superfamily protein
AT1G11300	0.588333	0.39	0.597667	0.924333		G-type lectin S-receptor-like Serine/Threonine-kinase
AT1G11303	1.48067	0.07	0.832667	0.52		G-type lectin S-receptor-like Serine/Threonine-kinase
AT1G11310	76.1447	60.6553	73.1723	82.706	MLO2	Seven transmembrane MLO family protein
AT1G11320	3.657	2.78933	3.04667	2.934		GDSL esterase/lipase
AT1G11330	11.959	2.896	9.092	4.874		S-locus lectin protein kinase family protein
AT1G11340	0.502	0.104	0.549	0.0906667	RKS1	G-type lectin S-receptor-like Serine/Threonine-kinase
AT1G11350	23.1427	1.53167	16.8763	7.84467	SD113,SD1-13	S-domain-1 13
AT1G11360	29.3333	22.3543	32.6147	38.295		Adenine nucleotide alpha hydrolases-like superfamily protein
AT1G11362	0.132667	0.134667	0.094	0		Plant invertase/pectin methylesterase inhibitor superfamily protein
AT1G11370	0	0.015	0.0343333	0	PME56	Pectin lyase-like superfamily protein
AT1G11380	26.217	4.43067	23.5857	7.98167		PLAC8 family protein
AT1G11390	8.43267	18.831	9.10733	6.95967		Protein kinase superfamily protein
AT1G11400	18.1897	39.0773	16.823	16.8187	PYM	partner of Y14-MAGO
AT1G11410	3.02	6.019	2.62	3.51333		S-locus lectin protein kinase family protein
AT1G11420	1.109	0.627667	0.67	0.848333	DUF2	agenet domain protein (DOMAIN OF UNKNOWN FUNCTION 724 2)
AT1G11430	297.231	262.293	261.409	336.49	MORF9	plastid developmental protein DAG
AT1G11440	7.815	7.85167	8.47633	12.6843		hypothetical protein
AT1G11450	0.0606667	0.045	0.181	0.0966667	UMAMIT27	nodulin MtN21 /EamA-like transporter family protein
AT1G11460	0.016	0	0.022	0.0206667	UMAMIT26	nodulin MtN21 /EamA-like transporter family protein
AT1G11470	0.021	0.0486667	0	0.0516667		Pentatricopeptide repeat (PPR) superfamily protein
AT1G11475	191.807	144.959	159.661	212.1	NRPB10	RNA polymerases N / 8 kDa subunit
AT1G11480	19.5523	48.2157	18.4127	16.0667		eukaryotic translation initiation factor-like protein
AT1G11490	0.0546667	0	0	0		zinc finger (C2H2 type) family protein
AT1G11500	0.24	0.432333	0.610667	0.321667		transmembrane protein, putative (DUF1218)
AT1G11510	0	0	0.0176667	0		DNA-binding storekeeper protein-related transcriptional regulator
AT1G11520	0	0.0746667	0	0		pliceosome associated protein-like protein
AT1G11530	156.962	79.501	180.703	231.536	CXXS1	C-terminal cysteine residue is changed to a serine 1
AT1G11540	0.0346667	0.0223333	0.0233333	0.0296667		Sulfite exporter TauE/SafE family protein
AT1G11545	18.7787	0.147667	8.48233	1.81967	XTH8	xyloglucan endotransglucosylase/hydrolase 8
AT1G11560	0.0746667	0	0.0536667	0	OST3A	Oligosaccharyltransferase complex/magnesium transporter family protein
AT1G11570	0.683333	0.288	0.429	0.706	NTL	NTF2-like protein
AT1G11572	0	0	0	0.069		Plant thionin family protein
AT1G11580	37.27	44.4807	52.9823	39.8677	ATPMEPCRA,PMEPCRA	methylesterase PCR A
AT1G11590	0.0403333	0.0373333	0.044	0.0576667	PME19	Plant invertase/pectin methylesterase inhibitor superfamily
AT1G11591	8.013	9.28667	8.42833	9.408		hypothetical protein
AT1G11593	0	0	0	0		Plant invertase/pectin methylesterase inhibitor superfamily protein
AT1G11600	0.0186667	0.0113333	0.00866667	0.013	CYP77B1	cytochrome P450, family 77, subfamily B, polypeptide 1
AT1G11608	0.0606667	0.015	0.014	0.0116667		F-box associated ubiquitination effector family protein
AT1G11610	0	0	0.042	0.0516667	CYP71A18	cytochrome P450, family 71, subfamily A, polypeptide 18
AT1G11620	0	0	0.0296667	0		F-box and associated interaction domains-containing protein
AT1G11630	9.55067	7.18833	9.51433	6.481		Tetratricopeptide repeat (TPR)-like superfamily protein
AT1G11650	235.072	277.569	257.543	266.149	RBP45B	RNA-binding (RRM/RBD/RNP motifs) family protein
AT1G11655	0	0	0.0283333	0		hypothetical protein
AT1G11660	11.9583	11.7617	9.73433	6.44767	HSP70-16	heat shock protein 70 (Hsp 70) family protein
AT1G11670	1.06967	0.305	1.13333	0.576	DTX36	MATE efflux family protein
AT1G11680	44.9933	35.192	48.8827	51.1497	CYP51G1	CYTOCHROME P450 51G1
AT1G11684	0	0	0	0		hypothetical protein
AT1G11690	0.256333	0.397	0.192	0.416667		BRANCHLESS TRICHOME-like protein
AT1G11700	185.387	118.581	188.86	305.708		senescence regulator (Protein of unknown function, DUF584)
AT1G11710	1.433	1.272	1.125	1.238		Pentatricopeptide repeat (PPR) superfamily protein
AT1G11720	8.803	7.386	7.61	10.292	ATSS3,SS3	starch synthase 3
AT1G11730	0.436333	0.0113333	0.252	0.384667	B3GALT1	Galactosyltransferase family protein
AT1G11740	1.355	0.00733333	0.499	0.013		ankyrin repeat family protein
AT1G11750	106.476	98.278	103.933	119.804	CLPP6	CLP protease proteolytic subunit 6
AT1G11755	17.8463	19.9073	18.6013	23.464	LEW1	Undecaprenyl pyrophosphate synthetase family protein
AT1G11760	10.5057	14.9463	13.2617	20.313	MED32	mediator of RNA polymerase II transcription subunit-like protein
AT1G11765	0	0	0	0		Plant self-incompatibility protein S1 family
AT1G11770	0	0	0.0303333	0		FAD-binding Berberine family protein
AT1G11780	16.692	8.28067	14.5983	12.232		oxidoreductase, 2OG-Fe(II) oxygenase family protein
AT1G11785	3.64467	20.5533	4.43433	10.54		transmembrane protein
AT1G11790	16.5593	22.2043	15.7077	13.9343	ADT1	arogenate dehydratase 1
AT1G11800	8.58933	7.28633	8.46633	9.56333		endonuclease/exonuclease/phosphatase family protein
AT1G11810	0	0	0.0423333	0.0446667		F-box associated ubiquitination effector family protein
AT1G11820	28.0193	8.04267	23.6927	11.628		O-Glycosyl hydrolases family 17 protein
AT1G11840	226.949	460.313	209.237	394.068	ATGLX1,GLX1	glyoxalase/bleomycin resistance protein/dioxygenase superfamily protein
AT1G11850	2.85367	0.273667	0.547667	0.134333		transmembrane protein
AT1G11860	705.116	57.535	733.064	715.326		Glycine cleavage T-protein family
AT1G11870	21.0433	17.2753	20.6913	24.9173	OVA7,SRS	Seryl-tRNA synthetase
AT1G11880	4.64067	4.89367	5.04867	5.764		transferases, transferring hexosyl groups
AT1G11890	90.714	127	89.1987	72.026	SEC22	Synaptobrevin family protein
AT1G11900	4.381	6.45967	4.696	4.56067		Tetratricopeptide repeat (TPR)-like superfamily protein
AT1G11905	23.511	24.3643	23.1853	19.1307		B-cell receptor-associated protein 31-like protein
AT1G11910	147.7	935.804	229.479	429.485	APA1	aspartic proteinase A1
AT1G11915	0.383	0.166333	0.176333	0.386		wall-associated receptor kinase galacturonan-binding protein
AT1G11920	0.018	0	0.0283333	0		Pectin lyase-like superfamily protein
AT1G11925	1.25333	9.63133	2.89633	0		Stigma-specific Stig1 family protein
AT1G11930	55.5107	74.65	55.1653	72.5917		Putative pyridoxal phosphate-dependent enzyme, YBL036C type
AT1G11940	3.333	15.466	4.16133	4.897		Core-2/I-branching beta-1,6-N-acetylglucosaminyltransferase family protein
AT1G11950	1.46	0.574333	1.51633	1.46367		Transcription factor jumonji (jmjC) domain-containing protein
AT1G11960	6.972	19.663	8.545	11.4603		ERD (early-responsive to dehydration stress) family protein
AT1G11970	0	0	0	0		Ubiquitin-like superfamily protein
AT1G11980	0	0	0	0	RUB3	ubiquitin-related protein 3
AT1G11990	0.191333	0.0296667	0.167333	0.114		O-fucosyltransferase family protein
AT1G12000	34.7857	9.45333	25.3293	14.305	PFP-BETA1	Phosphofructokinase family protein
AT1G12010	2.82	0.346667	3.77367	3.04533		2-oxoglutarate (2OG) and Fe(II)-dependent oxygenase superfamily protein
AT1G12020	12.4887	1.501	12.1407	8.33767		hypothetical protein
AT1G12030	0.637667	0.201667	0.559667	0.332333		phosphoenolpyruvate carboxylase, putative (DUF506)
AT1G12040	0.0923333	0	0.120667	0.055	LRX1	leucine-rich repeat/extensin 1
AT1G12050	38.8343	76.105	44.097	80.6663		fumarylacetoacetase
AT1G12060	10.0893	10.9227	10.1	8.64867	BAG5	BCL-2-associated athanogene 5
AT1G12064	0.221667	0	0.176333	0.142		transmembrane protein
AT1G12070	0.0426667	0.124333	0.0483333	0.152667		Immunoglobulin E-set superfamily protein
AT1G12080	7.02567	2.45933	4.653	7.469		Vacuolar calcium-binding protein-like protein
AT1G12090	863.034	29.5963	667.358	290.836	ELP	extensin-like protein
AT1G12100	1.31667	0	0.886333	0.062		Bifunctional inhibitor/lipid-transfer protein/seed storage 2S albumin superfamily protein
AT1G12110	168.119	5.58867	165.057	14.466	NPF6.3,NRT1.1	nitrate transporter 1.1
AT1G12120	28.437	16.7857	21.8	16.0767		hypothetical protein (DUF863)
AT1G12130	0.015	0	0.0113333	0		Flavin-binding monooxygenase family protein
AT1G12140	31.2197	26.15	33.9963	28.168	FMO GS-OX5,FMOGS-OX5	flavin-monooxygenase glucosinolate S-oxygenase 5
AT1G12150	0.430333	0.503667	0.296333	0.484667		weak chloroplast movement under blue light protein (DUF827)
AT1G12160	1.08233	0.222667	1.02567	0.52		Flavin-binding monooxygenase family protein
AT1G12170	0.043	0.056	0.017	0		F-box family protein
AT1G12180	0	0	0.072	0		14.7 kDa heat shock-like protein
AT1G12190	0	0	0	0		F-box and associated interaction domains-containing protein
AT1G12200	14.1113	11.4637	18.5373	8.938	FMO	Flavin-binding monooxygenase family protein
AT1G12210	1.67667	2.14833	1.593	1.46367	RFL1	RPS5-like 1
AT1G12211	0.259	0.218333	0.113333	0.299333		hypothetical protein
AT1G12220	6.273	5.55933	6.018	4.823	RPS5	Disease resistance protein (CC-NBS-LRR class) family
AT1G12230	31.474	19.7407	31.1927	46.823		Aldolase superfamily protein
AT1G12240	55.996	47.693	63.7387	58.1743	ATBETAFRUCT4,BFRUCT4	Glycosyl hydrolases family 32 protein
AT1G12244	7.08367	3.03567	9.281	15.0343		Polynucleotidyl transferase, ribonuclease H-like superfamily protein
AT1G12250	90.9883	30.2593	106.123	169.94	TL20.3	Pentapeptide repeat-containing protein
AT1G12260	0.517667	0.595667	0.275	0.291333	NAC007	NAC 007
AT1G12270	22.1367	12.3693	16.3077	9.42233	Hop1	stress-inducible protein
AT1G12280	7.89667	4.18433	8.60067	6.47567	SUMM2	LRR and NB-ARC domains-containing disease resistance protein
AT1G12290	1.53833	2.295	1.432	1.148		Disease resistance protein (CC-NBS-LRR class) family
AT1G12300	0.888	0.299333	0.633	0.748		Tetratricopeptide repeat (TPR)-like superfamily protein
AT1G12310	58.1297	55.676	60.36	57.0727	CML13	Calcium-binding EF-hand family protein
AT1G12320	7.11433	5.73367	5.83967	1.31533		ankyrin repeat/KH domain protein (DUF1442)
AT1G12330	12.8323	3.575	8.98167	7.62933		cyclin-dependent kinase-like protein
AT1G12340	0	0	0.057	0.0963333		Cornichon family protein
AT1G12350	18.2477	17.346	20.1897	23.869	COAB,PPCS1	4-phospho-panto-thenoylcysteine synthetase
AT1G12360	16.2697	20.2493	13.497	9.88367	KEU	Sec1/munc18-like (SM) proteins superfamily
AT1G12370	0.873	3.08967	0.927	1.774	PHR1	photolyase 1
AT1G12380	10.895	2.95533	7.43967	10.3927		hypothetical protein
AT1G12390	13.6363	19.9803	15.6643	20.5973		Cornichon family protein
AT1G12400	21.9573	55.236	26.7993	54.139		Nucleotide excision repair, TFIIH, subunit TTDA
AT1G12410	183.053	185.411	181.555	220.206	CLP2,CLPR2	CLP protease proteolytic subunit 2
AT1G12411	0	0	0	0		hypothetical protein
AT1G12420	1.268	9.83767	1.39567	3.39133	ACR8	ACT domain repeat 8
AT1G12430	7.93133	1.96933	5.73933	4.145	ARK3	armadillo repeat kinesin 3
AT1G12440	99.63	50.436	102.675	74.171	SAP1	A20/AN1-like zinc finger family protein
AT1G12450	10.049	7.25233	10.8617	4.27833		SNARE associated Golgi protein family
AT1G12460	4.10367	0.425	3.02333	2.11433		Leucine-rich repeat protein kinase family protein
AT1G12470	10.4	8.195	8.34833	5.084		zinc ion binding protein
AT1G12480	2.85367	2.803	2.27967	1.81333	OZS1,SLAC1	C4-dicarboxylate transporter/malic acid transport protein
AT1G12490	0.205	0.776	0.166	0.225667		F-box associated ubiquitination effector family protein
AT1G12500	85.2983	6.74533	67.0457	10.9253		Nucleotide-sugar transporter family protein
AT1G12520	28.7617	23.0347	38.36	33.0607	CCS	copper chaperone for SOD1
AT1G12530	23.648	24.0643	21.4757	30.9783		hypothetical protein
AT1G12540	0	0.0596667	0	0.0236667	BHLH55	basic helix-loop-helix (bHLH) DNA-binding superfamily protein
AT1G12550	6.67733	6.826	6.988	11.0887	HPR3	D-isomer specific 2-hydroxyacid dehydrogenase family protein
AT1G12560	0.0193333	0	0.0176667	0.0173333	EXPA7	expansin A7
AT1G12570	0.224	0	0	0		Glucose-methanol-choline (GMC) oxidoreductase family protein
AT1G12580	16.199	11.957	14.6463	14.4473	PEPKR1	phosphoenolpyruvate carboxylase-related kinase 1
AT1G12600	0.138667	0.257667	0.0733333	0.216	UTR4	UDP-N-acetylglucosamine (UAA) transporter family
AT1G12610	0.129	2.909	0.567667	0.112667	DDF1,DREB1F	Integrase-type DNA-binding superfamily protein
AT1G12615	0	0	0	0		pentatricopeptide (PPR) repeat protein
AT1G12620	2.90433	1.585	2.39967	1.72633		Pentatricopeptide repeat (PPR) superfamily protein
AT1G12630	0.658667	0.339333	0.585	0.602	ERF027	Integrase-type DNA-binding superfamily protein
AT1G12640	13.0943	62.3187	20.113	29.421	LPLAT1	MBOAT (membrane bound O-acyl transferase) family protein
AT1G12650	20.0577	15.8593	14.0163	12.776		rRNA biogenesis RRP36-like protein
AT1G12660	0	0	0	0		thionin-like protein
AT1G12663	0	0	0	0		thionin-like protein
AT1G12665	0	0	0.044	0		thionin-like protein
AT1G12672	4.33633	22.4463	4.46233	11.201		thionin-like protein
AT1G12680	11.1873	21.8767	12.03	12.3017	PEPKR2	phosphoenolpyruvate carboxylase-related kinase 2
AT1G12700	2.391	1.35267	1.99867	2.162	RPF1	RNA processing FACTOR
AT1G12710	22.4003	12.1617	24.893	22.1367	AtPP2-A12,PP2-A12	phloem protein 2-A12
AT1G12730	9.107	3.48533	9.30833	8.01333		GPI transamidase subunit PIG-U
AT1G12740	0.013	0.0186667	0.0666667	0.034	CYP87A2	cytochrome P450, family 87, subfamily A, polypeptide 2
AT1G12750	12.8047	17.8303	13.8393	21.4833	RBL6	RHOMBOID-like protein 6
AT1G12760	51.4967	142.947	59.7253	81.4087		Zinc finger, C3HC4 type (RING finger) family protein
AT1G12770	32.6217	23.3503	25.039	25.119	EMB1586,RH47	P-loop containing nucleoside triphosphate hydrolases superfamily protein
AT1G12775	1.87633	0.781	1.72933	1.86233		Pentatricopeptide repeat (PPR) superfamily protein
AT1G12780	99.8363	18.6007	94.8043	31.4863	UGE1	UDP-D-glucose/UDP-D-galactose 4-epimerase 1
AT1G12790	11.891	8.35167	10.8653	10.0843	PTD	DNA ligase-like protein
AT1G12800	45.037	28.002	32.804	29.6483		Nucleic acid-binding, OB-fold-like protein
AT1G12805	0	0.056	0	0		nucleotide binding protein
AT1G12810	50.934	115.684	65.5817	95.7393		proline-rich family protein
AT1G12820	21.806	21.296	26.6527	24.231	AFB3	auxin signaling F-box 3
AT1G12830	0	0	0	0		nucleolin
AT1G12840	105.921	168.96	120.406	140.699	DET3,VHA-C	vacuolar ATP synthase subunit C (VATC) / V-ATPase C subunit / vacuolar proton pump C subunit (DET3)
AT1G12845	6.69833	37.13	6.36967	17.591		transmembrane protein
AT1G12850	36.4243	32.106	34.6167	29.2623		Phosphoglycerate mutase family protein
AT1G12855	0.033	0	0.0226667	0		F-box family protein
AT1G12860	8.24067	3.414	7.68	10.333	SCRM2	basic helix-loop-helix (bHLH) DNA-binding superfamily protein
AT1G12870	0	0	0.00933333	0		F-box and associated interaction domains-containing protein
AT1G12880	9.92933	7.248	10.727	16.8897	NUDT12	nudix hydrolase homolog 12
AT1G12890	0.304333	0	0.279333	0.068	ERF088	Integrase-type DNA-binding superfamily protein
AT1G12900	772.601	40.5747	824.941	717.163	GAPA-2	glyceraldehyde 3-phosphate dehydrogenase A subunit 2
AT1G12910	29.112	18.643	29.5203	22.0023	ATAN11,LWD1	Transducin/WD40 repeat-like superfamily protein
AT1G12920	90.1053	54.3907	76.477	63.0983	ERF1-2	eukaryotic release factor 1-2
AT1G12930	5.753	4.28967	6.13267	5.504		ARM repeat superfamily protein
AT1G12940	0.058	0.0186667	0.101667	0.0986667	NRT2.5	nitrate transporter2.5
AT1G12950	0.340667	0.0486667	0.302333	0.249333	DTX31,RSH2	root hair specific 2
AT1G12960	0	0	0	0	RPL27AA	Ribosomal protein L18e/L15 superfamily protein
AT1G12970	8.43367	14.1953	9.23167	11.4007	PIRL3	plant intracellular ras group-related LRR 3
AT1G12980	0	0.071	0.00933333	0.009	ESR1	Integrase-type DNA-binding superfamily protein
AT1G12990	16.0177	6.98467	16.2723	18.403		beta-1,4-N-acetylglucosaminyltransferase family protein
AT1G13000	16.069	9.15133	13.3143	12.2603		transmembrane protein, putative (DUF707)
AT1G13020	18.356	10.02	14.5017	8.95533	EIF4B2	eukaryotic initiation factor 4B2
AT1G13030	5.80933	1.247	3.90467	1.97633	COIL	sphere organelles protein-like protein
AT1G13040	3.01367	2.22833	2.77267	1.07133		Pentatricopeptide repeat (PPR-like) superfamily protein
AT1G13050	2.38233	1.60233	1.745	1.15533		proline-rich receptor-like kinase
AT1G13060	86.719	118.58	92.9437	100.127	PBE1	20S proteasome beta subunit E1
AT1G13080	2.96167	5.27667	4.58567	6.01767	CYP71B2	cytochrome P450, family 71, subfamily B, polypeptide 2
AT1G13090	30.7983	49.5353	35.2933	45.752	CYP71B28	cytochrome P450, family 71, subfamily B, polypeptide 28
AT1G13100	8.24167	2.47167	6.606	2.597	CYP71B29	cytochrome P450, family 71, subfamily B, polypeptide 29
AT1G13110	157.673	8.38767	104.876	24.3313	CYP71B7	cytochrome P450, family 71 subfamily B, polypeptide 7
AT1G13120	7.13933	8.19267	6.416	4.941	GLE1	nucleoporin GLE1-like protein
AT1G13130	0.364333	0.873333	0.0963333	0.152333		Cellulase (glycosyl hydrolase family 5) protein
AT1G13140	0.265	0.231333	0.135667	0.0993333	CYP86C3	cytochrome P450, family 86, subfamily C, polypeptide 3
AT1G13143	0.305667	0.101	0	0		hypothetical protein
AT1G13150	0.519333	0.346333	0.563667	0.879333	CYP86C4	cytochrome P450, family 86, subfamily C, polypeptide 4
AT1G13160	12.3743	3.89967	8.45133	3.85967		ARM repeat superfamily protein
AT1G13170	8.67433	2.642	6.37867	3.50467	ORP1D	OSBP(oxysterol binding protein)-related protein 1D
AT1G13180	9.60367	5.489	8.87433	4.963	ARP3,DIS1	Actin-like ATPase superfamily protein
AT1G13190	27.4093	39.668	24.7837	21.098		RNA-binding (RRM/RBD/RNP motifs) family protein
AT1G13195	7.607	22.3887	8.62533	18.4853		RING/U-box superfamily protein
AT1G13200	0.0493333	0	0.0783333	0.0136667		F-box and associated interaction domains-containing protein
AT1G13210	23.1387	7.27233	14.3743	8.984	ACA.l,ALA11	autoinhibited Ca2+/ATPase II
AT1G13220	2.28733	1.715	1.66567	1.27133	LINC2	nuclear matrix constituent protein-like protein
AT1G13230	0.00666667	0.0336667	0.0416667	0.0503333	PII-2	Leucine-rich repeat (LRR) family protein
AT1G13245	108.575	27.3123	110.088	49.6987	RTFL17	ROTUNDIFOLIA like 17
AT1G13250	11.6573	0.517333	7.952	6.23767	GATL3	galacturonosyltransferase-like 3
AT1G13260	42.0613	1.257	32.2397	7.697	RAV1	related to ABI3/VP1 1
AT1G13270	94.407	73.555	83.0177	78.3423	MAP1B,MAP1C	methionine aminopeptidase 1B
AT1G13280	18.155	33.9717	21.2223	36.7897	AOC4	allene oxide cyclase 4
AT1G13290	0.032	0	0.0126667	0	DOT5,WIP6	C2H2-like zinc finger protein
AT1G13300	0.0216667	0.0223333	0	0.0493333	HRS1	myb-like transcription factor family protein
AT1G13310	0.009	0.530333	0.0656667	0.048		Endosomal targeting BRO1-like domain-containing protein
AT1G13320	33.794	41.3937	31.753	28.4817	PP2AA3	protein phosphatase 2A subunit A3
AT1G13330	1.62667	2.10667	1.256	1.41233	AHP2,HOP2	Tat-binding protein 1(Tbp-1)-interacting protein (TBPIP)
AT1G13340	0.606	7.15333	3.05367	1.908		Regulator of Vps4 activity in the MVB pathway protein
AT1G13350	8.40533	17.2603	7.61067	7.77933		Protein kinase superfamily protein
AT1G13360	36.346	408.748	62.6483	261.773		hypothetical protein
AT1G13370	0.984667	4.15	1.229	2.23433		Histone superfamily protein
AT1G13380	82.6137	20.4973	77.273	86.077		sodium/hydrogen exchanger (DUF1218)
AT1G13390	42.1873	63.6257	50.6503	60.4247		translocase subunit seca
AT1G13400	0	0	0.06	0	JGL,NUB	C2H2 and C2HC zinc fingers superfamily protein
AT1G13410	2.51233	1.32533	1.703	1.65933		Tetratricopeptide repeat (TPR)-like superfamily protein
AT1G13420	0.0216667	0	0.0256667	0	SOT8,ST4B	sulfotransferase 4B
AT1G13430	0	0	0.0593333	0.0446667	ST4C,STO9	sulfotransferase 4C
AT1G13440	564.714	513.319	661.314	988.499	GAPC2	glyceraldehyde-3-phosphate dehydrogenase C2
AT1G13450	19.5727	29.436	20.093	18.216	GT-1	Homeodomain-like superfamily protein
AT1G13460	9.78333	12.7287	8.48533	8.388	B'THETA	Protein phosphatase 2A regulatory B subunit family protein
AT1G13470	8.74433	2.66267	5.40167	11.2823		hypothetical protein (DUF1262)
AT1G13480	0	0	0.035	0.0693333		hypothetical protein (DUF1262)
AT1G13485	0	0	0	0		hypothetical protein
AT1G13490	0	0	0	0.0116667		hypothetical protein (DUF1262)
AT1G13500	0	0	0.017	0		hypothetical protein (DUF1262)
AT1G13510	0.00666667	0.0186667	0.022	0		hypothetical protein (DUF1262)
AT1G13520	0	3.277	0.664667	0.305667		hypothetical protein (DUF1262)
AT1G13530	0.0726667	0.0633333	0.163	0.0896667		hypothetical protein (DUF1262)
AT1G13540	0.0456667	0.022	0.0143333	0.009		hypothetical protein (DUF1262)
AT1G13550	0.194333	0.015	0.099	0.414333		hypothetical protein (DUF1262)
AT1G13560	55.02	66.6223	55.6487	53.1533	AAPT1	aminoalcoholphosphotransferase 1
AT1G13570	5.98867	6.60433	7.355	7.30933		F-box/RNI-like superfamily protein
AT1G13580	8.641	8.686	8.37467	5.464	LAG13	LAG1 longevity assurance-like protein
AT1G13590	0.0256667	0.104333	0.151667	0.0976667	PSK1	phytosulfokine 1 precursor
AT1G13600	0.779333	0.296333	0.17	0.0146667	AtbZIP58,bZIP58	basic leucine-zipper 58
AT1G13605	0	0	0	0		defensin-like protein
AT1G13607	0.166333	0	0	0.520667		Defensin-like (DEFL) family protein
AT1G13608	0.413333	0	0.221667	0.337333		Defensin-like (DEFL) family protein
AT1G13609	64.3487	0.853667	34.3183	129.13		Defensin-like (DEFL) family protein
AT1G13610	0.009	0	0	0.009		alpha/beta-Hydrolases superfamily protein
AT1G13620	0	0	0	0	RGF2	root meristem growth factor-like protein
AT1G13630	2.10333	0.828667	1.35933	0.64		Tetratricopeptide repeat (TPR)-like superfamily protein
AT1G13635	0.642667	0.226	0.487	0.56		DNA glycosylase superfamily protein
AT1G13640	48.465	26.2007	49.1587	31.8337	PI4KG6	Phosphatidylinositol 3- and 4-kinase family protein
AT1G13650	3.68433	0.831667	2.142	6.129		hypothetical protein
AT1G13670	0.654667	2.029	0.332667	0.652		hypothetical protein
AT1G13680	0.018	0.0483333	0.014	0.0136667		PLC-like phosphodiesterases superfamily protein
AT1G13690	51.016	42.548	43.222	43.0207	ATE1	ATPase E1
AT1G13700	6.77467	12.6487	8.86267	2.79533	PGL1	6-phosphogluconolactonase 1
AT1G13710	0.0223333	0.0126667	0.00633333	0.0233333	CYP78A5	cytochrome P450, family 78, subfamily A, polypeptide 5
AT1G13730	15.222	6.98133	11.472	10.348		Nuclear transport factor 2 (NTF2) family protein with RNA binding (RRM-RBD-RNP motifs) domain-containing protein
AT1G13740	11.9593	32.534	10.3517	16.2243	AFP2	ABI five binding protein 2
AT1G13750	11.417	3.96267	6.681	5.93333	PAP1	Purple acid phosphatases superfamily protein
AT1G13755	0.036	0	0	0		Defensin-like (DEFL) family protein
AT1G13760	0	0	0	0		hypothetical protein
AT1G13770	9.851	8.943	10.2283	12.416	RUS3	root UVB sensitive protein (Protein of unknown function, DUF647)
AT1G13780	3.93433	7.053	4.78133	4.87167		F-box/RNI-like/FBD-like domains-containing protein
AT1G13790	1.366	0.412667	0.553333	0.367	FDM4	XH/XS domain-containing protein
AT1G13800	1.52533	0.612667	1.18667	0.616	FAC19	Tetratricopeptide repeat (TPR)-like superfamily protein
AT1G13805	0	0	0	0		hypothetical protein
AT1G13810	17.1217	12.4523	16.5927	12.347		Restriction endonuclease, type II-like superfamily protein
AT1G13820	23.1043	23.9557	27.3967	50.221		alpha/beta-Hydrolases superfamily protein
AT1G13825	0.0383333	0	0	0		hypothetical protein
AT1G13830	0.272333	2.863	0.859667	2.40267		Carbohydrate-binding X8 domain superfamily protein
AT1G13860	5.83133	4.69867	5.857	4.14033	QUL1	QUASIMODO2 LIKE 1
AT1G13870	23.228	19.502	19.6493	14.2813	DRL1,KTI12	KTI12-like, chromatin associated protein
AT1G13880	25.637	23.8633	22.19	15.2393		ELM2 domain-containing protein
AT1G13890	0	0.191333	0.0386667	0	SNAP30	soluble N-ethylmaleimide-sensitive factor adaptor protein 30
AT1G13900	19.888	30.963	20.2887	13.663	PAP2	Purple acid phosphatases superfamily protein
AT1G13910	3.841	3.48	4.244	7.12767		Leucine-rich repeat (LRR) family protein
AT1G13920	1.74867	10.8673	1.85467	7.32867		Remorin family protein
AT1G13930	810.315	3444.64	825.396	2245.59		oleosin-B3-like protein
AT1G13940	3.08967	2.20567	2.56	1.173		T-box transcription factor, putative (DUF863)
AT1G13950	26.1337	31.4697	24.798	32.5237	ELF5A-1	eukaryotic elongation factor 5A-1
AT1G13960	12.8273	51.16	13.4023	18.901	WRKY4	WRKY DNA-binding protein 4
AT1G13970	0.309333	0.649333	0.523	0.479667		beta-hexosaminidase (DUF1336)
AT1G13980	9.00467	7.37767	7.27133	4.97367	GN	sec7 domain-containing protein
AT1G13990	29.709	502.488	51.9777	142.022		plant/protein
AT1G14000	45.793	74.841	43.2683	41.595	VIK	VH1-interacting kinase
AT1G14010	53.099	98.973	51.7167	49.7353		emp24/gp25L/p24 family/GOLD family protein
AT1G14020	12.024	11.2513	12.029	9.90333		O-fucosyltransferase family protein
AT1G14030	17.7057	5.936	15.9997	19.0393	LSMT-L	Rubisco methyltransferase family protein
AT1G14040	2.503	1.98567	2.06767	1.228	PHO1;H3	EXS (ERD1/XPR1/SYG1) family protein
AT1G14048	0	0	0	0		GCK domain-containing protein
AT1G14060	60.7107	25.7447	45.093	28.6683		GCK domain-containing protein
AT1G14080	0.196	0.158667	0.125333	0.193333	FUT6	fucosyltransferase 6
AT1G14100	0.582	0.309333	0.605333	0.524333	FUT8	fucosyltransferase 8
AT1G14110	0.047	0.373	0.275333	0.100667	FUT9	fucosyltransferase 9
AT1G14120	0	0.0483333	0.0313333	0.502		2-oxoglutarate (2OG) and Fe(II)-dependent oxygenase superfamily protein
AT1G14130	3.20033	4.941	5.58233	14.14		2-oxoglutarate (2OG) and Fe(II)-dependent oxygenase superfamily protein
AT1G14140	24.6297	13.408	22.366	16.4627	PUMP3,UCP3	Mitochondrial substrate carrier family protein
AT1G14150	247.202	51.6617	301.492	463.383	PnsL2	PsbQ-like 2
AT1G14160	0.810667	0.159	0.808333	1.974		Uncharacterized protein family (UPF0497)
AT1G14170	15.7713	8.976	11.5023	6.32767		RNA-binding KH domain-containing protein
AT1G14180	3.41033	0.134667	2.315	1.049		RING/U-box superfamily protein
AT1G14185	0.0476667	0.015	0.045	0.0813333		Glucose-methanol-choline (GMC) oxidoreductase family protein
AT1G14190	0.846	0.0803333	0.661333	0.796		Glucose-methanol-choline (GMC) oxidoreductase family protein
AT1G14200	16.3957	31.0723	23.8587	29.9437		RING/U-box superfamily protein
AT1G14205	23.2047	5.13267	16.4817	11.5743		Ribosomal L18p/L5e family protein
AT1G14210	83.2807	12.697	68.9423	21.772		Ribonuclease T2 family protein
AT1G14220	0.059	0	0	0		Ribonuclease T2 family protein
AT1G14230	11.1467	22.4203	13.8247	16.0143	APY4	GDA1/CD39 nucleoside phosphatase family protein
AT1G14240	0.0616667	0	0.0356667	0.0756667	APY3	GDA1/CD39 nucleoside phosphatase family protein
AT1G14250	8.32133	0.193	8.58467	12.0297	APY5	GDA1/CD39 nucleoside phosphatase family protein
AT1G14260	0.580667	0.266	0.550333	0.504333		RING/FYVE/PHD zinc finger superfamily protein
AT1G14270	68.182	44.538	71.6247	88.0697		CAAX amino terminal protease family protein
AT1G14280	24.1373	0.590667	15.5673	4.214	PKS2	phytochrome kinase substrate 2
AT1G14290	27.5907	2.67133	23.0133	10.2547	SBH2	sphingoid base hydroxylase 2
AT1G14300	35.3943	28.419	29.0403	22.7637		ARM repeat superfamily protein
AT1G14310	22.1827	15.928	20.834	24.89		Haloacid dehalogenase-like hydrolase (HAD) superfamily protein
AT1G14315	0.033	0.179333	0.0713333	0.117		F-box and associated interaction domains-containing protein
AT1G14320	780.006	633.72	714.378	620.811	RPL10A,SAC52	Ribosomal protein L16p/L10e family protein
AT1G14330	13.3227	20.1227	14.777	6.89833		Galactose oxidase/kelch repeat superfamily protein
AT1G14340	22.725	47.2377	32.3423	68.429		RNA-binding (RRM/RBD/RNP motifs) family protein
AT1G14345	91.8553	14.3507	124.788	103.705		NAD(P)-linked oxidoreductase superfamily protein
AT1G14350	3.40633	0.573667	1.863	1.754	FLP,MYB124	Duplicated homeodomain-like superfamily protein
AT1G14360	36.132	45.248	32.5137	22.8607	UTR3	UDP-galactose transporter 3
AT1G14370	7.91133	21.233	9.00033	8.61333	APK2A,PBL2	protein kinase 2A
AT1G14380	10.774	2.895	9.09967	5.57567	IQD28	IQ-domain 28
AT1G14390	0.019	0.101667	0.039	0.0223333		Leucine-rich repeat protein kinase family protein
AT1G14400	131.958	236.268	156.552	221.658	UBC1	ubiquitin carrier protein 1
AT1G14410	23.288	12.436	21.4617	23.3573	WHY1	ssDNA-binding transcriptional regulator
AT1G14420	0	0.00733333	0	0	AT59	Pectate lyase family protein
AT1G14430	0.772333	1.03033	0.457	0.712667		glyoxal oxidase-related protein
AT1G14440	2.35167	0.336	1.95033	0.946667	HB31,ZHD4	homeobox protein 31
AT1G14450	249.413	394.743	272.069	359.852		NADH dehydrogenase (ubiquinone)s
AT1G14453	0	0.559333	0.57	0.777		hypothetical protein
AT1G14455	0.406	2.00133	0.208667	0.893667		hypothetical protein
AT1G14460	1.90467	0.225667	1.057	0.424		AAA-type ATPase family protein
AT1G14470	1.37367	0.789667	0.924	1.32467	PCMP-A4	Pentatricopeptide repeat (PPR) superfamily protein
AT1G14480	1.91667	1.02767	1.16467	1.20433		Ankyrin repeat family protein
AT1G14490	0.561333	3.321	0.257667	1.54033		Putative AT-hook DNA-binding family protein
AT1G14500	0.0263333	0.019	0.034	0		Ankyrin repeat family protein
AT1G14510	49.236	24.9157	42.432	32.661	AL7	alfin-like 7
AT1G14520	15.453	22.9907	13.7727	13.7043	MIOX1	myo-inositol oxygenase 1
AT1G14530	5.328	43.389	7.807	29.365	THH1	tobamovirus multiplication-like protein (DUF1084)
AT1G14540	0	0.133667	0.0423333	0.0503333	PER4	Peroxidase superfamily protein
AT1G14550	0.012	0.048	0	0.0256667	PER5	Peroxidase superfamily protein
AT1G14560	11.5243	16.5397	11.77	9.72267		Mitochondrial substrate carrier family protein
AT1G14570	34.129	50.6467	35.6493	38.439	PUX7	UBX domain-containing protein
AT1G14580	28.655	8.344	22.1687	12.3903		C2H2-like zinc finger protein
AT1G14590	17.1647	16.8847	16.609	20.1693		Nucleotide-diphospho-sugar transferase family protein
AT1G14600	3.585	1.894	5.36733	8.87233		Homeodomain-like superfamily protein
AT1G14610	21.255	10.1113	14.9817	10.0937	TWN2	valyl-tRNA synthetase / valine-tRNA ligase (VALRS)
AT1G14620	32.9073	13.1687	25.822	25.448	DECOY	decoy
AT1G14630	0.725333	0.0706667	1.09467	0.804		XRI1-like protein
AT1G14640	1.23367	1.69633	1.416	1.49133		SWAP (Suppressor-of-White-APricot)/surp domain-containing protein
AT1G14642	0	0	0	0		hypothetical protein
AT1G14650	19.4763	18.892	19.2183	14.4573		SWAP (Suppressor-of-White-APricot)/surp domain-containing protein / ubiquitin family protein
AT1G14660	2.57333	3.00567	2.836	2.641	NHX8	Na+/H+ exchanger 8
AT1G14670	100.634	97.581	95.1117	53.575	TMN2	Endomembrane protein 70 protein family
AT1G14680	0.851667	0.531667	0.688	0.506		early endosome antigen
AT1G14685	35.041	31.9397	30.858	20.0057	BPC2	basic pentacysteine 2
AT1G14686	0.163333	0.17	0.0283333	0.203		ENTH/ANTH/VHS superfamily protein
AT1G14687	8.68767	2.91933	10.0237	9.641	HB32,ZHD14	homeobox protein 32
AT1G14688	0	0.0596667	0	0.0976667		E3 ubiquitin ligase
AT1G14690	9.52167	4.21	8.56967	5.72067	MAP65-7	microtubule-associated protein 65-7
AT1G14700	20.8737	3.53333	18.383	19.3083	PAP3	purple acid phosphatase 3
AT1G14710	25.9443	23.2697	21.559	12.8283		hydroxyproline-rich glycoprotein family protein
AT1G14720	60.2847	140.271	68.023	63.9533	XTH28	xyloglucan endotransglucosylase/hydrolase 28
AT1G14730	2.18267	104.808	1.77467	3.84167	CYB561C	Cytochrome b561/ferric reductase transmembrane protein family
AT1G14740	30.3643	27.2277	25.7403	19.0573	OBE3,TTA1	class I heat shock protein, putative (DUF1423)
AT1G14750	0.255333	0.0706667	0.111333	0.139	SDS	Cyclin family protein
AT1G14755	0.051	0.056	0	0		S locus-related glycoprotein 1 (SLR1) binding pollen coat protein family
AT1G14760	0	0	0.0433333	0.156667	KNATM	KNOX meinox protein
AT1G14770	3.421	3.011	2.84667	2.28233		RING/FYVE/PHD zinc finger superfamily protein
AT1G14780	2.52933	5.80867	3.21367	1.08967		MAC/Perforin domain-containing protein
AT1G14790	3.77133	1.83033	2.77267	3.23867	RDR1	RNA-dependent RNA polymerase 1
AT1G14800	0.016	0	0	0		Nucleic acid-binding, OB-fold-like protein
AT1G14810	138.223	40.1	135.119	109.3		semialdehyde dehydrogenase family protein
AT1G14820	35.8197	25.1687	38.497	35.7463		Sec14p-like phosphatidylinositol transfer family protein
AT1G14830	44.5733	65.102	38.755	23.0187	DL1C,DRP1C	DYNAMIN-like 1C
AT1G14840	5.37567	2.10567	3.757	3.66967	MAP70-4,MAP70.4	microtubule-associated proteins 70-4
AT1G14850	7.63567	4.97	6.924	3.93433	NUP155	nucleoporin 155
AT1G14860	0.313	0.19	0.391	0.277333	NUDT18	nudix hydrolase homolog 18
AT1G14870	2.13933	24.0903	7.27	6.14533	PCR2	PLANT CADMIUM RESISTANCE 2
AT1G14880	211.023	2.332	271.145	224.043	PCR1	PLANT CADMIUM RESISTANCE 1
AT1G14890	17.6933	5.025	22.587	12.8363		Plant invertase/pectin methylesterase inhibitor superfamily protein
AT1G14900	4.054	1.84333	4	3.077	HMGA	high mobility group A
AT1G14910	15.5337	12.791	15.757	13.5273		ENTH/ANTH/VHS superfamily protein
AT1G14920	32.4087	9.457	24.8957	26.5823	GAI	GRAS family transcription factor family protein
AT1G14930	0	0	0	0.0206667		Polyketide cyclase/dehydrase and lipid transport superfamily protein
AT1G14940	0	0	0.0316667	0		Polyketide cyclase/dehydrase and lipid transport superfamily protein
AT1G14950	0	0	0	0		Polyketide cyclase/dehydrase and lipid transport superfamily protein
AT1G14960	0.0286667	0	0	0		Polyketide cyclase/dehydrase and lipid transport superfamily protein
AT1G14970	2.75967	0.883667	2.30533	1.48567		O-fucosyltransferase family protein
AT1G14980	264.416	108.423	197.611	136.893	CPN10	chaperonin 10
AT1G14990	25.4243	39.8367	25.597	38.1497		transmembrane protein
AT1G15000	8.38933	0.479667	7.17867	6.62767	scpl50	serine carboxypeptidase-like 50
AT1G15010	3.056	101.045	9.567	4.263		mediator of RNA polymerase II transcription subunit
AT1G15015	0	0.0673333	0.0186667	0.074		F-box family protein
AT1G15020	9.47933	13.947	10.1513	9.90467	QSOX1	quiescin-sulfhydryl oxidase 1
AT1G15030	28.0527	20.6537	34.2457	36.362		hypothetical protein (DUF789)
AT1G15040	0.0636667	0.533333	0.133667	0.0523333	GAT1_2.1	Class I glutamine amidotransferase-like superfamily protein
AT1G15050	0.0803333	0.210667	0.0753333	0.590667	IAA34	indole-3-acetic acid inducible 34
AT1G15060	4.85767	18.4883	7.84367	13.7407		alpha/beta hydrolase family protein
AT1G15080	3.60233	2.531	3.891	5.01433	LPP2	lipid phosphate phosphatase 2
AT1G15085	0	0	0	0		hypothetical protein
AT1G15100	27.6583	177.916	44.8047	134.453	RHA2A	RING-H2 finger A2A
AT1G15110	4.53567	11.363	7.00933	5.724	PSS1	phosphatidyl serine synthase family protein
AT1G15120	199.328	126.152	204.335	205.381		Ubiquinol-cytochrome C reductase hinge protein
AT1G15125	12.206	1.119	19.7517	8.05567		S-adenosyl-L-methionine-dependent methyltransferases superfamily protein
AT1G15130	20.069	35.9533	21.6523	15.9563		Endosomal targeting BRO1-like domain-containing protein
AT1G15140	111.998	66.286	119.32	81.952		FAD/NAD(P)-binding oxidoreductase
AT1G15150	0.646667	0.413	0.963	1.926	DTX10	MATE efflux family protein
AT1G15160	0.847667	0.337667	0.507	0.770667	DTX11	MATE efflux family protein
AT1G15165	4.11433	2.33067	2.95933	2.327		RING/FYVE/PHD zinc finger superfamily protein
AT1G15170	7.09533	4.993	10.605	14.6853	DTX12	MATE efflux family protein
AT1G15180	19.1487	8.66467	21.456	30.5873	DTX13	MATE efflux family protein
AT1G15190	0.109333	2.708	0.147667	0.972667	FLA19	Fasciclin-like arabinogalactan family protein
AT1G15200	29.777	28.4883	24.4043	18.1757		protein-protein interaction regulator family protein
AT1G15210	0.0156667	0.032	0.0136667	0.021	ABCG35	pleiotropic drug resistance 7
AT1G15215	7.884	4.91967	9.02467	14.1483	SHH1	SAWADEE HOMEODOMAIN protein
AT1G15220	11.0407	8.798	10.6243	11.657	CCMH	cytochrome c biogenesis protein family
AT1G15230	26.3203	93.445	30.3303	67.503		hypothetical protein
AT1G15240	7.819	17.613	7.92533	7.577		phox (PX) domain-containing protein
AT1G15250	85.66	27.655	67.3107	72.1917	RPL37A	Zinc-binding ribosomal protein family protein
AT1G15260	104.471	11.245	72.6283	54.202		LOW protein: ATP-dependent RNA helicase-like protein
AT1G15270	823.181	696.29	771.822	896.278		Translation machinery associated TMA7
AT1G15280	27.8403	29.7723	27.122	24.0663		CASC3/Barentsz eIF4AIII binding protein
AT1G15290	6.99233	1.05233	7.694	5.78133		Tetratricopeptide repeat (TPR)-like superfamily protein
AT1G15310	3.82667	30.0417	4.673	6.01733	ATHSRP54A,SRP-54A	signal recognition particle 54 kDa subunit
AT1G15320	0	0	0.017	0.0236667		seed dormancy control protein
AT1G15330	0	0.0823333	0.0313333	0.131667	PV42A	Cystathionine beta-synthase (CBS) protein
AT1G15340	36.701	98.169	31.873	41.2957	MBD10	methyl-CPG-binding domain 10
AT1G15350	30.086	106.874	34.979	45.4273		DUF4050 family protein
AT1G15360	0.012	0	0	0	SHN1,WIN1	Integrase-type DNA-binding superfamily protein
AT1G15370	65.585	83.1313	75.6067	80.9673		SNARE-like superfamily protein
AT1G15380	0.134	13.9517	1.32667	1.00367	GLYI4	Lactoylglutathione lyase / glyoxalase I family protein
AT1G15385	3.76833	1.045	4.99933	0.254333		cotton fiber protein
AT1G15390	35.5243	18.1533	29.399	32.693	PDF1A	peptide deformylase 1A
AT1G15400	81.555	139.815	89.6137	125.385		hypothetical protein
AT1G15410	20.523	2.38067	18.6763	8.12933		aspartate-glutamate racemase family
AT1G15415	0.962667	9.02533	1.90067	0.596		late embryogenesis abundant-like protein
AT1G15420	38.0103	17.6883	31.246	23.2453		WD repeat protein
AT1G15430	7.89533	44.4973	9.31167	11.311		hypothetical protein (DUF1644)
AT1G15440	24.5887	9.56767	18.3043	10.561	PWP2	periodic tryptophan protein 2
AT1G15460	0.006	0.0126667	0	0.009	BOR4	HCO3- transporter family
AT1G15470	17.4593	16.5003	18.16	18.784		Transducin/WD40 repeat-like superfamily protein
AT1G15480	12.1077	2.573	8.30767	3.12933		Tetratricopeptide repeat (TPR)-like superfamily protein
AT1G15490	5.06967	6.07567	5.66367	5.12133		alpha/beta-Hydrolases superfamily protein
AT1G15500	94.4227	75.3697	95.2583	126.163	AATP2,ATNTT2	TLC ATP/ADP transporter
AT1G15510	11.0947	2.83933	8.05633	5.04033	ECB2,PCMP-H73	Tetratricopeptide repeat (TPR)-like superfamily protein
AT1G15520	0.791333	1.195	0.879	1.02	ABCG40	pleiotropic drug resistance 12
AT1G15530	15.704	9.35767	16.8803	10.1883	LECRKS1	Concanavalin A-like lectin protein kinase family protein
AT1G15540	0	0	0	0		2-oxoglutarate-dependent dioxygenase-like protein
AT1G15550	15.366	3.19667	11.482	1.81167	GA3OX1	gibberellin 3-oxidase 1
AT1G15570	0.839	0.179	0.401667	0.0806667	CYCA2-3,CYCA2;3	CYCLIN A2;3
AT1G15580	2.983	2.44933	1.75267	6.59367	IAA5	indole-3-acetic acid inducible 5
AT1G15590	0.0436667	0.026	0	0		E3 ubiquitin-protein ligase
AT1G15600	0	0	0.044	0		transmembrane protein
AT1G15610	0	0	0.04	0.0533333		transmembrane protein
AT1G15620	0.0703333	0.097	0.068	0.0146667		transmembrane protein
AT1G15625	0.064	0.194	0.187667	0.387667		E3 ubiquitin-protein ligase
AT1G15630	0.0236667	0	0	0		transmembrane protein
AT1G15640	0.023	0	0	0.0173333		transmembrane protein
AT1G15660	2.149	2.87	1.613	2.09067	CENP-C	centromere protein C
AT1G15670	54.005	36.2317	49.3663	8.88467		Galactose oxidase/kelch repeat superfamily protein
AT1G15680	0	0	0	0		F-box family protein
AT1G15690	582.048	276.523	685.362	406.178	AVP1	Inorganic H pyrophosphatase family protein
AT1G15700	2.15233	1.06767	2.59167	1.98867	ATPC2	ATPase, F1 complex, gamma subunit protein
AT1G15710	8.74033	11.2997	9.29733	13.5673	TYRAAT2	prephenate dehydrogenase family protein
AT1G15720	1.43667	1.627	1.196	1.14733	TRFL5	TRF-like 5
AT1G15730	48.2377	23.894	41.7863	37.1147		Cobalamin biosynthesis CobW-like protein
AT1G15740	19.5513	62.116	25.93	36.7453		Leucine-rich repeat family protein
AT1G15750	51.332	45.4947	52.797	31.929	TPL	Transducin family protein / WD-40 repeat family protein
AT1G15757	0	0	0	0		Molecular chaperone Hsp40/DnaJ family protein
AT1G15760	1.35367	0.104333	0.809	1.426		Sterile alpha motif (SAM) domain-containing protein
AT1G15770	0	0.0186667	0.0176667	0	MED15B	mediator of RNA polymerase II transcription subunit
AT1G15772	0.324333	1.35833	0.401	0.110667		mediator of RNA polymerase II transcription subunit
AT1G15780	5.01933	8.15633	4.61433	3.49633	NRB4	mediator of RNA polymerase II transcription subunit 15a-like protein
AT1G15790	16.7653	15.4353	11.0823	15.9527		mediator of RNA polymerase II transcription subunit 15a-like protein
AT1G15800	4.95433	20.573	8.414	22.2537		hypothetical protein
AT1G15810	24.0597	13.7537	22.1903	17.914		S15/NS1, RNA-binding protein
AT1G15820	236.642	20.9957	191.344	208.352	LHCB6	light harvesting complex photosystem II subunit 6
AT1G15825	0.228333	0.0846667	0.163	0.0966667		hydroxyproline-rich glycoprotein family protein
AT1G15830	0.327333	0	0.381	0.291667		hypothetical protein
AT1G15840	25.7407	4.84367	17.7783	22.9793		hypothetical protein
AT1G15850	0	0	0	0		Transducin/WD40 repeat-like superfamily protein
AT1G15860	45.657	81.985	49.5583	53.749		defective in cullin neddylation protein (DUF298)
AT1G15870	7.44167	0.843	3.53033	1.7		Mitochondrial glycoprotein family protein
AT1G15880	38.4053	78.6353	43.031	48.8113	GOS11	golgi snare 11
AT1G15885	23.8833	8.104	23.5867	50.383		hypothetical protein
AT1G15890	1.63467	1.828	1.745	1.14767		Disease resistance protein (CC-NBS-LRR class) family
AT1G15900	1.72133	2.123	2.466	2.55767		transmembrane protein
AT1G15910	4.321	0.524667	3.151	3.71567	FDM1	XH/XS domain-containing protein
AT1G15920	15.9127	25.326	14.663	16.179	CAF1-2	Polynucleotidyl transferase, ribonuclease H-like superfamily protein
AT1G15930	330.137	183.713	301.064	349.197	RPS12A	Ribosomal protein L7Ae/L30e/S12e/Gadd45 family protein
AT1G15940	2.77233	3.81333	2.03133	1.273		Tudor/PWWP/MBT superfamily protein
AT1G15950	60.1243	136.811	76.7487	105.296	CCR1	cinnamoyl coa reductase 1
AT1G15960	2.638	13.0027	3.45633	5.35867	NRAMP6	NRAMP metal ion transporter 6
AT1G15970	10.179	14.0433	11.8017	15.2663		DNA glycosylase superfamily protein
AT1G15980	125.671	17.3323	129.879	149.464	PnsB1	NDH-dependent cyclic electron flow 1
AT1G15990	0.856	0.0986667	0.810667	0.629	CNGC7	cyclic nucleotide gated channel 7
AT1G16000	132.329	78.525	109.516	102.619		GAG1At protein
AT1G16010	25.0253	44.5337	28.0163	24.787	MGT2,MRS2-1	magnesium transporter 2
AT1G16020	11.915	7.609	11.0677	10.5387	CCZ1A	vacuolar fusion protein (DUF1712)
AT1G16022	0.739667	0.257	0.956	0.916667		transmembrane protein
AT1G16025	0.319667	0.250333	0	0		hypothetical protein
AT1G16030	2.521	4.129	2.10267	1.73567	HSP70-5,Hsp70b	heat shock protein 70B
AT1G16040	10.72	24.694	12.502	17.522		phosphatidylinositol-glycan biosynthesis class F-like protein
AT1G16060	8.33533	5.439	8.779	16.1707	ADAP	ARIA-interacting double AP2 domain protein
AT1G16070	0.352333	0.196667	0.347667	0.44	TLP8,TULP8	tubby like protein 8
AT1G16080	101.912	40.6397	115.986	154.15		nuclear protein
AT1G16090	1.18267	2.01167	1.19633	2.06533	WAKL7	wall associated kinase-like 7
AT1G16110	3.00267	1.05133	2.04933	1.83767	WAKL6	wall associated kinase-like 6
AT1G16120	0.0456667	1.441	0.052	0.125667	WAKL1	wall associated kinase-like 1
AT1G16130	2.749	4.85067	1.50333	2.027	WAKL2	wall associated kinase-like 2
AT1G16150	0.05	0.019	0.0313333	0.009	WAKL4	wall associated kinase-like 4
AT1G16160	0.0343333	0.00733333	0.007	0.009	WAKL5	wall associated kinase-like 5
AT1G16170	50.5177	41.386	60.434	36.4963		ephrin-A3 protein
AT1G16180	112.005	230.104	148.43	202.728		Serinc-domain containing serine and sphingolipid biosynthesis protein
AT1G16190	21.5863	11.688	18.5937	12.7483	RAD23A	Rad23 UV excision repair protein family
AT1G16210	47.6527	93.046	48.3967	40.223		coiled-coil protein
AT1G16220	0.728667	0.077	0.780333	0.996333		Protein phosphatase 2C family protein
AT1G16225	0	0	0	0		Target SNARE coiled-coil domain protein
AT1G16230	0	0	0	0		Target SNARE coiled-coil domain protein
AT1G16240	70.9423	124.531	76.504	82.9893	SYP51	syntaxin of plants 51
AT1G16250	6.61067	10.1197	8.125	8.39		Galactose oxidase/kelch repeat superfamily protein
AT1G16260	12.081	0.748667	6.40633	4.25667	WAKL8	Wall-associated kinase family protein
AT1G16270	5.00467	8.49667	4.44667	3		kinase superfamily with octicosapeptide/Phox/Bem1p domain-containing protein
AT1G16280	10.2937	4.75733	7.568	6.11333	RH36	RNA helicase 36
AT1G16290	0.0193333	0	0	0.006		transglycosylase
AT1G16300	3.86533	9.30167	3.66967	8.71567	GAPCP2,GAPCP-2	glyceraldehyde-3-phosphate dehydrogenase of plastid 2
AT1G16310	2.828	3.97333	3.08167	4.99833	MTP10	Cation efflux family protein
AT1G16320	84.492	98.6557	107.971	128.325		plant/protein (DUF2358)
AT1G16330	0.0466667	0	0.042	0.0896667	CYCB3;1	cyclin b3;1
AT1G16340	14.2373	2.81	13.8593	20.2013	ATKDSA2	Aldolase superfamily protein
AT1G16350	35.0183	9.07667	27.421	20.4047		Aldolase-type TIM barrel family protein
AT1G16360	0.125333	0	0.313333	0.158		LEM3 (ligand-effect modulator 3) family protein / CDC50 family protein
AT1G16370	0.181	0.642	0.144667	0.564333	OCT6	organic cation/carnitine transporter 6
AT1G16380	0	0	0.00633333	0	ATCHX1,CHX1	Cation/hydrogen exchanger family protein
AT1G16390	3.862	0.02	1.86867	0.255	OCT3	organic cation/carnitine transporter 3
AT1G16400	3.274	1.692	5.01667	3.759	CYP79F2	cytochrome P450, family 79, subfamily F, polypeptide 2
AT1G16410	44.6647	25.576	76.94	92.995	CYP79F1	cytochrome p450 79f1
AT1G16420	0.113333	0.147667	0.0623333	0.064	AMC8,MC8	metacaspase 8
AT1G16430	23.1267	26.5223	19.7507	25.2657	MED22A	Surfeit locus protein 5 subunit 22 of Mediator complex
AT1G16440	0.172	0.164333	0.101333	0.100667	RHS3,RSH3	root hair specific 3
AT1G16445	13.549	3.208	10.663	7.99033		S-adenosyl-L-methionine-dependent methyltransferases superfamily protein
AT1G16460	55.86	51.4407	54.9923	71.4333	RDH2,STR2	rhodanese homologue 2
AT1G16470	93.37	134.272	100.375	106.384	PAB1	proteasome subunit PAB1
AT1G16480	0.861667	0.787	0.831667	0.439		Tetratricopeptide repeat (TPR)-like superfamily protein
AT1G16490	3.074	4.12767	2.52767	2.56267	MYB58	myb domain protein 58
AT1G16500	12.5253	8.69	16.4087	28.2687		filamentous hemagglutinin transporter
AT1G16510	35.794	39.979	48.868	71.213	SAUR41	SAUR-like auxin-responsive protein family
AT1G16515	5.29467	180.139	15.4467	127.872		transmembrane protein
AT1G16520	7.436	25.189	7.89867	14.6453		interactor of constitutive active ROPs protein
AT1G16530	2.47067	7.43967	4.136	3.40367	ASL9,LBD3	ASYMMETRIC LEAVES 2-like 9
AT1G16540	2.47067	10.1993	2.08067	2.187	ABA3,SIR3	molybdenum cofactor sulfurase (LOS5) (ABA3)
AT1G16560	53.1863	76.0167	55.3787	60.3103		Per1-like family protein
AT1G16570	15.7533	13.984	16.5043	15.6463		UDP-Glycosyltransferase superfamily protein
AT1G16590	5.449	6.44967	6.57	10.746	REV7	DNA-binding HORMA family protein
AT1G16610	40.4617	35.284	40.4243	36.334	SR45	arginine/serine-rich 45
AT1G16630	0.128667	0	0.0906667	0.068		transmembrane protein
AT1G16640	30.3203	0.261667	22.652	5.635		AP2/B3-like transcriptional factor family protein
AT1G16650	6.961	1.113	5.944	4.107		S-adenosyl-L-methionine-dependent methyltransferases superfamily protein
AT1G16670	8.47267	10.1243	8.08767	11.2807		Protein kinase superfamily protein
AT1G16680	10.1983	5.67	8.29767	6.40333		Chaperone DnaJ-domain superfamily protein
AT1G16690	5.26067	4.296	5.10233	4.38633		Enhancer of polycomb-like transcription factor protein
AT1G16700	58.1823	98.669	62.9083	69.3927		Alpha-helical ferredoxin
AT1G16705	0.313667	0.088	0.0286667	0.0583333		p300/CBP acetyltransferase-related protein-like protein
AT1G16710	3.46033	3.64267	3.297	2.45633	HAC12	histone acetyltransferase of the CBP family 12
AT1G16720	42.5227	23.7297	58.9127	75.0127	HCF173	high chlorophyll fluorescence phenotype 173
AT1G16730	0.917667	15.537	1.391	11.1847	UP6	hypothetical protein
AT1G16740	91.0223	99.891	74.7537	90.5313		Ribosomal protein L20
AT1G16750	5.85967	5.30633	5.813	7.57267		GPI-anchored adhesin-like protein, putative (Protein of unknown function, DUF547)
AT1G16760	0.009	0.0843333	0	0.0516667		kinase with adenine nucleotide alpha hydrolases-like domain-containing protein
AT1G16770	1.02467	0.761333	0.772667	1.61233		hypothetical protein
AT1G16780	6.82133	2.641	6.25467	4.02367	AVPL2,VHP2;2	Inorganic H pyrophosphatase family protein
AT1G16790	22.3903	22.0233	19.728	20.0617		ribosomal protein-like protein
AT1G16800	0.697667	0.385	0.472	0.352333		P-loop containing nucleoside triphosphate hydrolases superfamily protein
AT1G16810	142.282	211.338	128.964	189.542		7-dehydrocholesterol reductase-like protein
AT1G16820	6.63267	12.1777	9.645	14.5727		vacuolar ATP synthase catalytic subunit-related / V-ATPase-related / vacuolar proton pump-like protein
AT1G16825	16.3733	12.421	14.2103	19.6183	RTNLB23	Reticulon family protein
AT1G16830	2.87667	1.113	1.98833	0.825		Pentatricopeptide repeat (PPR) superfamily protein
AT1G16840	61.213	182.373	77.8037	121.991		hypothetical protein
AT1G16850	38.517	5149.99	78.16	321.343		transmembrane protein
AT1G16860	16.7997	68.561	18.389	24.935		Ubiquitin-specific protease family C19-related protein
AT1G16870	26.3727	11.5253	22.4313	12.81		mitochondrial 28S ribosomal protein S29-like protein
AT1G16880	575.561	107.801	642.095	614.424	ACR11	uridylyltransferase-like protein
AT1G16890	150.409	203.614	160.226	210.758	UBC36	ubiquitin-conjugating enzyme 36
AT1G16900	10.9483	9.92	12.6247	10.9483	ALG9,EBS3	Alg9-like mannosyltransferase family
AT1G16905	0	0	0	0		Curculin-like (mannose-binding) lectin family protein
AT1G16910	0.264333	0	0.207667	0.113333	LSH8	LIGHT-DEPENDENT SHORT HYPOCOTYLS-like protein (DUF640)
AT1G16916	74.687	49.0297	75.8857	110.03		transmembrane protein
AT1G16920	40.7313	13.136	38.7953	30.4083	RABA1b	RAB GTPase homolog A1B
AT1G16930	2.58567	1.658	1.979	2.28933		F-box/RNI-like/FBD-like domains-containing protein
AT1G16940	0.009	0	0.0143333	0		F-box/RNI-like/FBD-like domains-containing protein
AT1G16945	0	0	0	0		F-box/FBD/LRR protein
AT1G16950	0.0196667	0.169667	1.167	0	CEP13	transmembrane protein
AT1G16960	13.653	5.691	10.518	10.6743		Ubiquitin domain-containing protein
AT1G16970	4.616	3.287	3.822	2.97167	KU70	ATP-dependent DNA helicase 2 subunit Ku70-like protein
AT1G16980	0.00666667	0.022	0.007	0.006	TPS2	trehalose-6-phosphate synthase
AT1G17000	0.018	0	0.00566667	0.006	ATTPS3,TPS3	trehalose-phosphatase/synthase 3
AT1G17010	0.01	0.019	0	0.009		2-oxoglutarate (2OG) and Fe(II)-dependent oxygenase superfamily protein
AT1G17020	0.894	158.566	8.11567	5.329	SRG1	senescence-related gene 1
AT1G17030	0.444333	0.526333	0.153	0.168		hypothetical protein
AT1G17040	2.01633	2.195	1.83433	1.93467	SHA	SH2 domain protein A
AT1G17050	15.2	21.567	20.0527	28.9023	SPS2	solanesyl diphosphate synthase 2
AT1G17060	3.50467	0.728	3.644	1.29667	CYP72C1	cytochrome p450 72c1
AT1G17065	0.252667	0	0.069	0		hypothetical protein
AT1G17070	6.12933	7.51533	4.22733	3.34567	STIPL1	GC-rich sequence DNA-binding factor-like protein with Tuftelin interacting domain-containing protein
AT1G17080	84.271	127.249	96.938	117.365		Ribosomal protein L18ae family
AT1G17090	9.078	8.90833	13.571	17.247		transmembrane protein
AT1G17100	117.655	82.5137	198.483	432.677	HBP1	SOUL heme-binding family protein
AT1G17110	7.18833	6.17933	6.559	6.283	UBP15	ubiquitin-specific protease 15
AT1G17120	17.653	12.681	23.8133	24.905	CAT8	cationic amino acid transporter 8
AT1G17130	32.831	38.659	28.0327	22.9393		coiled-coil protein (DUF572)
AT1G17140	5.69767	1.038	4.15567	5.834	ICR1	interactor of constitutive active rops 1
AT1G17145	11.5943	17.999	12.0473	12.27		RING/U-box superfamily protein
AT1G17147	2.38467	2.861	2.77633	3.98033	VQ1	VQ motif-containing protein
AT1G17150	0	0.0186667	0	0		Pectin lyase-like superfamily protein
AT1G17160	29.6777	37.0633	37.6473	50.0087		pfkB-like carbohydrate kinase family protein
AT1G17170	1.52267	18.523	6.33167	9.61467	GSTU24	glutathione S-transferase TAU 24
AT1G17180	0	0.349667	0.02	0.0266667	GSTU25	glutathione S-transferase TAU 25
AT1G17190	5.08233	5.13933	2.887	6.82833	GSTU26	glutathione S-transferase tau 26
AT1G17200	76.4343	14.3017	68.587	65.227		Uncharacterized protein family (UPF0497)
AT1G17210	14.4413	13.306	14.946	16.467	ATILP1,ILP1	IAP-like protein 1
AT1G17220	100.476	25.9913	86.629	64.126	FUG1	Translation initiation factor 2, small GTP-binding protein
AT1G17230	4.17433	3.75267	3.98433	2.46167		Leucine-rich receptor-like protein kinase family protein
AT1G17235	0.423667	0.458333	0.579	0.283667	RTFL11	ROTUNDIFOLIA like 11
AT1G17240	0.572	1.19233	0.604667	1.19633	AtRLP2,RLP2	receptor like protein 2
AT1G17250	2.00133	1.29133	1.80533	1.72867	AtRLP3,RLP3	receptor like protein 3
AT1G17260	0.276	0.736333	0.191	0.342667	AHA10	autoinhibited H[+]-ATPase isoform 10
AT1G17270	4.38467	4.079	4.43233	2.703		O-fucosyltransferase family protein
AT1G17280	37.6057	58.6327	35.3883	37.5837	UBC34	ubiquitin-conjugating enzyme 34
AT1G17285	0.375333	0.383	0.688667	0.158333		transmembrane protein
AT1G17290	81.5947	120.443	106.642	91.9383	AlaAT1	alanine aminotransferas
AT1G17300	0	0.190333	0	0		hypothetical protein
AT1G17310	0	0	0	0		MADS-box transcription factor family protein
AT1G17330	31.134	26.4117	31.811	33.0347		Metal-dependent phosphohydrolase
AT1G17340	8.45367	21.4793	7.68733	7.46333	SAC5	Phosphoinositide phosphatase family protein
AT1G17345	1.273	0.0746667	0.514667	0.0116667		SAUR-like auxin-responsive protein family
AT1G17350	11.0183	3.59667	8.31867	12.094		NADH:ubiquinone oxidoreductase intermediate-associated protein 30
AT1G17360	3.17767	0.960333	2.71133	1.786		LOW protein: protein phosphatase 1 regulatory subunit-like protein
AT1G17370	47.3147	59.322	47.699	71.414	UBP1B	oligouridylate binding protein 1B
AT1G17380	4.663	15.1543	4.52567	14.067	JAZ5,TIFY11A	jasmonate-zim-domain protein 5
AT1G17400	0.187333	0.0596667	0.091	0.0786667		hypothetical protein
AT1G17410	11.04	13.513	11.792	20.2297		Nucleoside diphosphate kinase family protein
AT1G17420	2.91867	36.914	5.32567	19.152	LOX3	lipoxygenase 3
AT1G17430	20.3733	5.454	13.7097	13.1313		alpha/beta-Hydrolases superfamily protein
AT1G17440	11.1597	15.188	10.5267	10.4847	EER4,TAF12B	Transcription initiation factor TFIID subunit A
AT1G17450	1.59067	1.934	1.407	1.207		B-block binding subunit of TFIIIC
AT1G17455	15.5307	10.476	13.2203	16.6607	EFL4,ELF4-L4	ELF4-like 4
AT1G17460	1.928	3.161	1.682	1.95833	TRFL3	TRF-like 3
AT1G17470	81.1317	89.0247	81.4603	96.8263	DRG1	developmentally regulated G-protein 1
AT1G17480	2.45033	2.514	2.11267	1.966	IQD7	IQ-domain 7
AT1G17490	45.4563	77.2783	46.6433	88.056		epidermal patterning factor-like protein
AT1G17500	4.59767	9.07867	4.844	2.323	ALA4	ATPase E1-E2 type family protein / haloacid dehalogenase-like hydrolase family protein
AT1G17510	48.4427	47.6333	49.25	60.054		hypothetical protein
AT1G17520	14.4153	31.9697	12.5843	14.047		Homeodomain-like/winged-helix DNA-binding family protein
AT1G17530	25.958	86.0253	34.4147	64.1643	TIM23-1	translocase of inner mitochondrial membrane 23
AT1G17540	0.009	0.0156667	0.0113333	0		kinase with adenine nucleotide alpha hydrolases-like domain-containing protein
AT1G17545	0	0.0596667	0	0		Protein phosphatase 2C family protein
AT1G17550	12.9703	128.006	18.8807	61.915	HAB2	homology to ABI2
AT1G17560	4.08567	0.587667	2.95733	1.33533	HLL	Ribosomal protein L14p/L23e family protein
AT1G17580	4.63033	5.54067	4.13	3.20433	MYA1,XI-1	myosin 1
AT1G17590	2.986	2.548	2.711	3.20433	NFYA8,NF-YA8	nuclear factor Y, subunit A8
AT1G17600	2.844	0.125667	1.94867	1.051		Disease resistance protein (TIR-NBS-LRR class) family
AT1G17610	7.98267	0.854333	5.893	6.29267	CHS1	Disease resistance protein (TIR-NBS class)
AT1G17615	0.01	0.041	0.0386667	0.0816667		Disease resistance protein (TIR-NBS class)
AT1G17620	72.124	42.637	62.357	30.531		Late embryogenesis abundant (LEA) hydroxyproline-rich glycoprotein family
AT1G17630	2.11433	1.41367	1.39833	1.36633	PCMP-E72	Pentatricopeptide repeat (PPR-like) superfamily protein
AT1G17640	5.07633	6.85867	5.21567	5.21		RNA-binding (RRM/RBD/RNP motifs) family protein
AT1G17650	29.37	6.133	24.3817	38.6117	GLYR2	glyoxylate reductase 2
AT1G17665	33.8753	11.1593	32.2327	20.8073		CA-responsive protein
AT1G17680	5.543	8.42867	5.161	4.45933		tetratricopeptide repeat (TPR)-containing protein
AT1G17690	9.576	5.64233	6.416	3.91733	NOF1	U3 small nucleolar RNA-associated protein
AT1G17700	0.745333	0	0.526667	0.559667	PRA1F1,PRA1.F1	prenylated RAB acceptor 1.F1
AT1G17710	0.339667	0.176333	0.298	0	PEPC1	Pyridoxal phosphate phosphatase-related protein
AT1G17720	36.431	46.733	34.413	23.976	ATB BETA,PP2AB2	Protein phosphatase 2A, regulatory subunit PR55
AT1G17730	32.7437	58.623	34.6287	40.341	CHMP1A,VPS46.1	vacuolar protein sorting 46.1
AT1G17744	0.771	14.306	1.723	3.81		hypothetical protein
AT1G17745	33.5373	512.053	65.6583	170.9	PGDH	D-3-phosphoglycerate dehydrogenase
AT1G17750	0.424667	0.307	0.381	0.394	PEPR2	PEP1 receptor 2
AT1G17760	5.83967	7.75167	5.46067	5.66267	CSTF77	Tetratricopeptide repeat (TPR)-like superfamily protein
AT1G17770	0.00666667	0	0	0.0186667	SUVH7	histone-lysine N-methyltransferase, H3 lysine-9 specific SUVH3-like protein
AT1G17780	85.0553	66.651	67.4497	50.4813		transmembrane protein
AT1G17790	4.30267	7.94733	4.09167	5.18967	GTE5	DNA-binding bromodomain-containing protein
AT1G17800	0	0	0	0	ENODL22	early nodulin-like protein 22
AT1G17810	0.046	0.0723333	0.0313333	0.0343333	BETA-TIP,TIP3-2	beta-tonoplast intrinsic protein
AT1G17820	5.095	10.2477	4.99233	4.023		testis-expressed sequence 2-like protein (DUF2404)
AT1G17830	0.949667	33.0777	1.16067	5.99633		hypothetical protein (DUF789)
AT1G17840	42.6807	41.358	48.8353	46.783	ABCG11	white-brown complex-like protein
AT1G17850	12.255	1.215	9.66933	6.908	STR8	Rhodanese/Cell cycle control phosphatase superfamily protein
AT1G17860	5.08833	4.44267	13.196	12.1637	KTI2	Kunitz family trypsin and protease inhibitor protein
AT1G17870	2.416	149.898	2.91067	13.5077	EGY3	ethylene-dependent gravitropism-deficient and yellow-green-like 3
AT1G17880	438.656	201.733	350.929	251.707	BTF3	basic transcription factor 3
AT1G17890	38.7187	29.2783	36.366	24.5773	GER2	NAD(P)-binding Rossmann-fold superfamily protein
AT1G17910	0	0.00733333	0	0	WAKL13	Wall-associated kinase family protein
AT1G17920	0.769333	0.753667	0.596333	0.983667	HDG12	homeodomain GLABROUS 12
AT1G17930	4.126	4.491	3.147	3.35	MAIN	Aminotransferase-like, plant mobile domain family protein
AT1G17940	9.33067	34.358	10.0433	31.3017		Endosomal targeting BRO1-like domain-containing protein
AT1G17950	0.289333	1.14633	0.0593333	0.572667	MYB52	myb domain protein 52
AT1G17960	0.0446667	0.186667	0.332667	0.0963333		Threonyl-tRNA synthetase
AT1G17970	15.0487	6.192	13.033	7.84567		RING/U-box superfamily protein
AT1G17980	23.6917	13.197	17.9023	9.89667	PAPS1	poly(A) polymerase 1
AT1G17990	19.737	38.2297	16.2707	10.212		FMN-linked oxidoreductases superfamily protein
AT1G18000	116.354	42.6537	99.0137	52.6607		Major facilitator superfamily protein
AT1G18010	0.380333	0.515	0.207	0.445333		Major facilitator superfamily protein
AT1G18020	21.5403	25.352	19.0053	8.665		FMN-linked oxidoreductases superfamily protein
AT1G18030	14.1313	7.19967	10.2257	5.977		Protein phosphatase 2C family protein
AT1G18040	3.745	2.521	2.50867	3.037	CDKD1;3,CDKD-3	cyclin-dependent kinase D1;3
AT1G18050	0	0	0	0		SWAP/surp RNA-binding domain protein
AT1G18060	51.994	41.5663	48.7653	100.844		microbial collagenase
AT1G18070	82.2507	83.1103	66.1267	42.0487		Translation elongation factor EF1A/initiation factor IF2gamma family protein
AT1G18080	294.791	226.457	266.975	281.76	ATARCA,RACK1A	Transducin/WD40 repeat-like superfamily protein
AT1G18090	4.69667	1.23267	2.862	2.24		5'-3' exonuclease family protein
AT1G18100	0.305667	0.337667	0.156	0.197667	E12A11,MFT	PEBP (phosphatidylethanolamine-binding protein) family protein
AT1G18130	0	0	0	0		Class II aaRS and biotin synthetases superfamily protein
AT1G18140	0.131667	0.04	0.105667	0.0833333	LAC1	laccase 1
AT1G18150	20.1793	32.5867	21.211	22.8023	ATMPK8,MPK8	Protein kinase superfamily protein
AT1G18160	13.2527	11.8023	11.0663	7.62633		Protein kinase superfamily protein
AT1G18170	89.9327	52.7467	93.1433	132.886	FKBP17-2	FKBP-like peptidyl-prolyl cis-trans isomerase family protein
AT1G18180	1.16	0.677	1.13833	1.588		3-oxo-5-alpha-steroid 4-dehydrogenase (DUF1295)
AT1G18190	3.23733	4.092	2.69833	1.99133	GC2	golgin Putative 2
AT1G18193	0	0	0.088	0		hypothetical protein
AT1G18197	0.0296667	0.203	0.329	0.521		GCK domain protein
AT1G18200	3.26367	13.662	6.353	4.525	RABA6b	Rab GTPase-like A1I protein
AT1G18210	300.383	469.161	351.927	299.271	CML27	Calcium-binding EF-hand family protein
AT1G18220	0	0	0	0	ATPUP9,PUP9	purine permease 9
AT1G18250	2.40767	0.0786667	1.20567	1.00467	ATLP-1	Pathogenesis-related thaumatin superfamily protein
AT1G18260	26.8383	41.822	30.445	37.5183	EBS5,HRD3A	HCP-like superfamily protein
AT1G18265	5.348	2.56233	8.09867	19.1607		zein-binding protein (Protein of unknown function, DUF593)
AT1G18270	7.21733	13.46	7.53	6.575		ketose-bisphosphate aldolase class-II family protein
AT1G18280	0.113	0.111333	0.164	0.024		Bifunctional inhibitor/lipid-transfer protein/seed storage 2S albumin superfamily protein
AT1G18290	0.035	0.03	0.122	0		DUF4228 domain protein
AT1G18300	6.71867	17.161	6.982	4.71633	NUDT4	nudix hydrolase homolog 4
AT1G18310	0.0493333	0.0363333	0	0.0336667		glycosyl hydrolase family 81 protein
AT1G18320	5.69367	1.35933	4.00233	2.69633		Mitochondrial import inner membrane translocase subunit Tim17/Tim22/Tim23 family protein
AT1G18330	0.55	0.203	0.377	0.195333	EPR1,RVE7	Homeodomain-like superfamily protein
AT1G18335	3.01967	4.32633	2.68367	2.377		Acyl-CoA N-acyltransferases (NAT) superfamily protein
AT1G18340	9.01167	6.097	8.44033	6.88067	TFB4	basal transcription factor complex subunit-like protein
AT1G18350	0	0	0.0493333	0.0173333	MKK7	MAP kinase kinase 7
AT1G18360	7.068	15.8187	7.25167	9.94067		alpha/beta-Hydrolases superfamily protein
AT1G18370	0.0783333	0.0483333	0.03	0.0796667	HIK,KIN7A	ATP binding microtubule motor family protein
AT1G18390	4.17033	8.426	4.116	3.32433		Serine/Threonine kinase family catalytic domain protein
AT1G18400	96.0943	2.10667	59.08	4.34067	BEE1	BR enhanced expression 1
AT1G18410	0.054	0.055	0.041	0.016		P-loop containing nucleoside triphosphate hydrolases superfamily protein
AT1G18420	2.672	0.648333	2.58667	1.11633	ALMT3	aluminum activated malate transporter family protein
AT1G18440	19.4933	14.4163	19.4733	13.9407		Peptidyl-tRNA hydrolase family protein
AT1G18450	31.3017	24.4767	27.725	24.726	ARP4	actin-related protein 4
AT1G18460	5.221	28.366	6.499	15.9403		alpha/beta-Hydrolases superfamily protein
AT1G18470	44.0053	71.529	44.7443	44.226		Transmembrane Fragile-X-F-associated protein
AT1G18480	30.2563	26.81	27.4447	16.7147	SLP2	Calcineurin-like metallo-phosphoesterase superfamily protein
AT1G18485	7.71133	2.434	6.82967	5.00433	PCMP-H8	Pentatricopeptide repeat (PPR) superfamily protein
AT1G18486	0	0	0	0		transmembrane protein
AT1G18490	20.7153	17.9603	20.973	21.713	PCO3	2-aminoethanethiol dioxygenase, putative (DUF1637)
AT1G18500	48.6817	15.695	45.3923	29.656	IPMS1,MAML-4	methylthioalkylmalate synthase-like 4
AT1G18510	0	0	0	0	TET16	tetraspanin
AT1G18520	0	0.112	0	0.029	TET11	tetraspanin11
AT1G18530	0	0	0	0	CML15	EF hand calcium-binding protein family
AT1G18540	242.824	154.22	194.615	157.324	RPL6A	Ribosomal protein L6 family protein
AT1G18550	0.174667	0.145	0.125667	0.283333	KIN8A	ATP binding microtubule motor family protein
AT1G18560	2.166	2.07167	1.531	1.298		BED zinc finger and hAT dimerization domain-containing protein
AT1G18570	9.746	6.43767	10.407	7.075	MYB51	myb domain protein 51
AT1G18580	13.3097	7.54833	11.6947	6.02433	GAUT11	galacturonosyltransferase 11
AT1G18590	24.1043	10.343	31.566	31.8033	SOT17	sulfotransferase 17
AT1G18600	19.539	32.3787	21.7557	23.512	RBL12	RHOMBOID-like protein 12
AT1G18610	9.67967	5.92167	8.18833	6.28567		Galactose oxidase/kelch repeat superfamily protein
AT1G18620	26.0137	0.197	14.8	1.24233	TRM3	LONGIFOLIA protein
AT1G18630	32.762	23.9053	33.7877	26.783	GR-RBP6,RBG6	glycine-rich RNA-binding protein 6
AT1G18640	52.8413	20.0143	48.2457	38.8743	PSP	3-phosphoserine phosphatase
AT1G18650	20.0507	1.57933	13.5567	10.1243	PDCB3	plasmodesmata callose-binding protein 3
AT1G18660	27.507	27.5043	27.1003	23.5713		zinc finger (C3HC4-type RING finger) family protein
AT1G18670	3.30967	1.43967	3.54033	3.23033	IBS1	Protein kinase superfamily protein
AT1G18680	17.61	19.5047	18.1653	27.833		HNH endonuclease domain-containing protein
AT1G18690	3.535	3.88467	3.36667	4.136	XXT4	Galactosyl transferase GMA12/MNN10 family protein
AT1G18700	17.8823	15.0423	15.538	13.3947		DNAJ heat shock N-terminal domain-containing protein
AT1G18710	3.51767	22.999	4.45733	70.9297	AtMYB47,MYB47	myb domain protein 47
AT1G18720	79.2747	248.74	116.408	252.128		ER membrane protein, putative (DUF962)
AT1G18730	333.322	59.4997	346.826	522.608	PnsB4	NDH dependent flow 6
AT1G18740	19.4717	20.2703	27.654	18.568		ROH1, putative (DUF793)
AT1G18750	2.74633	5.317	2.94333	4.29367	AGL65	AGAMOUS-like 65
AT1G18760	0	0	0	0		Zinc finger, C3HC4 type (RING finger) family protein
AT1G18770	0	0	0	0		RING/U-box superfamily protein
AT1G18773	7.39633	3.36767	7.90133	12.057		acyl thioesterase-like protein
AT1G18780	0.0223333	0	0	0		RING/U-box superfamily protein
AT1G18790	0.015	0	0	0	RKD1	RWP-RK domain-containing protein
AT1G18800	65.3627	35.6413	41.7577	35.9147	NRP2	NAP1-related protein 2
AT1G18810	1.833	2.49667	1.51133	1.62933	PKS3	phytochrome kinase substrate-like protein
AT1G18830	0.053	0.0843333	0.0433333	0.0573333	SEC31A	Transducin/WD40 repeat-like superfamily protein
AT1G18835	0	0.0856667	0.0846667	0.0603333	MIF3	mini zinc finger
AT1G18840	6.187	6.76067	4.45933	4.386	IQD30	IQ-domain 30
AT1G18850	22.033	12.0587	14.98	9.65133		hypothetical protein
AT1G18860	0	1.99433	0.274333	0.315333	WRKY61	WRKY DNA-binding protein 61
AT1G18870	0.374	11.386	0.594667	2.59133	ICS2	isochorismate synthase 2
AT1G18871	0	0	0	0		hypothetical protein
AT1G18880	1.156	0.239667	1.28767	0.837667	NPF2.9,NRT1.9	Major facilitator superfamily protein
AT1G18890	20.233	36.6427	19.314	14.338	CDPK1,CPK10	calcium-dependent protein kinase 1
AT1G18900	4.603	5.618	3.971	3.904		Pentatricopeptide repeat (PPR) superfamily protein
AT1G18910	1.106	0.308333	0.705	0.448667		zinc ion binding protein
AT1G18940	0.687667	2.661	1.02633	1.20467		Nodulin-like / Major Facilitator Superfamily protein
AT1G18950	8.25433	9.21867	6.87833	5.468		DDT domain superfamily
AT1G18960	0	0.025	0	0		myb-like HTH transcriptional regulator family protein
AT1G18970	0.012	0.752	0.212	0.071	GLP1,GLP4	germin-like protein 4
AT1G18975	0.0493333	0.0533333	0	0		hypothetical protein
AT1G18980	0.0223333	0.242333	0.0973333	0.0296667		RmlC-like cupins superfamily protein
AT1G18990	0.0216667	0	0.0336667	0.0163333	MYOB5	myosin-binding protein, putative (Protein of unknown function, DUF593)
AT1G19000	143.393	149.795	165.798	193.521		Homeodomain-like superfamily protein
AT1G19010	6.108	7.61033	5.99267	3.965		hypothetical protein
AT1G19020	40.208	59.1347	45.9833	32.1607		CDP-diacylglycerol-glycerol-3-phosphate 3-phosphatidyltransferase
AT1G19025	1.44767	1.20133	1.29133	1.279		DNA repair metallo-beta-lactamase family protein
AT1G19040	0.01	0	0.0283333	0		NAC (No Apical Meristem) domain transcriptional regulator superfamily protein
AT1G19050	81.3377	7.77767	68.8383	20.6283	ARR7	response regulator 7
AT1G19060	0	0	0	0		hypothetical protein (DUF626)
AT1G19070	0	0	0	0		F-box family protein
AT1G19080	14.201	21.6713	14.7723	21.1407	TTN10	GINS complex protein
AT1G19086	0	0	0.0543333	0		hypothetical protein
AT1G19090	0	0	0.007	0.0136667	RKF2	receptor-like serine/threonine kinase 2
AT1G19100	3.84667	3.26233	3.68067	2.90267	DMS11,MORC6	Histidine kinase-, DNA gyrase B-, and HSP90-like ATPase family protein
AT1G19110	11.8093	14.457	11.2307	12.2873		inter-alpha-trypsin inhibitor heavy chain-like protein
AT1G19115	0.0573333	0.246	0.0156667	0		hypothetical protein
AT1G19120	45.5987	29.8633	49.8523	49.5733	LSM1A	Small nuclear ribonucleoprotein family protein
AT1G19130	69.3087	52.2283	85.6207	93.575		RmlC-like jelly roll fold protein
AT1G19140	16.289	30.5937	20.1117	32.6897		ubiquinone biosynthesis COQ9-like protein
AT1G19150	108.321	4.847	130.339	202.693	Lhca6	PSI type II chlorophyll a/b-binding protein (Lhca2*1)
AT1G19160	0.206333	0.051	0.284	0.260667		F-box family protein
AT1G19170	10.5663	10.856	9.54433	10.014		Pectin lyase-like superfamily protein
AT1G19180	19.8033	227.803	27.1703	44.687	JAZ1,TIFY10A	jasmonate-zim-domain protein 1
AT1G19190	0.758	4.46167	1.262	2.15033	CXE1	alpha/beta-Hydrolases superfamily protein
AT1G19200	1.95767	119.565	3.53467	4.93333		cyclin-dependent kinase, putative (DUF581)
AT1G19210	0.266	1.21133	0.0456667	0.963667	ERF017	Integrase-type DNA-binding superfamily protein
AT1G19220	1.884	1.16067	1.47833	0.903333	ARF19	auxin response factor 19
AT1G19230	0.0456667	0.086	0.0836667	0.048	RBOHE	Riboflavin synthase-like superfamily protein
AT1G19240	34.1497	30.1797	32.2903	43.3923		transmembrane protein
AT1G19250	0.047	0.780667	0.077	0.377	FMO1	flavin-dependent monooxygenase 1
AT1G19260	0	0	0	0		TTF-type zinc finger protein with HAT dimerization domain-containing protein
AT1G19270	4.77233	9.96867	4.208	3.67267	DA1	DA1
AT1G19290	3.249	1.94133	2.57333	1.98033		Pentatricopeptide repeat (PPR) superfamily protein
AT1G19300	8.366	21.8983	11.786	26.522	GATL1,PARVUS	Nucleotide-diphospho-sugar transferases superfamily protein
AT1G19310	15.492	38.4627	18.199	34.0227		RING/U-box superfamily protein
AT1G19320	0.102	0	0	0		Pathogenesis-related thaumatin superfamily protein
AT1G19330	4.169	2.862	3.65533	12.2123		histone deacetylase complex subunit
AT1G19340	1.237	0.259667	1.24933	1.93033		Methyltransferase MT-A70 family protein
AT1G19350	131.59	27.6693	148.714	135.431	BES1	Brassinosteroid signaling positive regulator (BZR1) family protein
AT1G19360	20.6577	13.3327	18.3203	8.60467	RRA3	Nucleotide-diphospho-sugar transferase family protein
AT1G19370	15.7077	5.67767	13.192	7.79167		membrane protein
AT1G19380	98.041	24.1183	101.193	34.6387		sugar, putative (DUF1195)
AT1G19390	0.131	0.0373333	0.201667	0.219	WAKL11	Wall-associated kinase family protein
AT1G19394	0	0	0	0		hypothetical protein
AT1G19396	22.7117	63.5277	32.902	34.5627		hypothetical protein
AT1G19397	19.015	51.272	24.7367	35.121		transmembrane protein
AT1G19400	33.873	82.5327	47.9243	70.5167		Erythronate-4-phosphate dehydrogenase family protein
AT1G19410	0	0.0223333	0.0236667	0		FBD / Leucine Rich Repeat domains containing protein
AT1G19430	10.8747	11.0943	9.28767	5.78933		S-adenosyl-L-methionine-dependent methyltransferases superfamily protein
AT1G19440	19.1613	53.139	18.0943	19.7693	KCS4	3-ketoacyl-CoA synthase 4
AT1G19450	70.2477	12.932	67.1323	9.387		Major facilitator superfamily protein
AT1G19460	0	0	0	0		Galactose oxidase/kelch repeat superfamily protein
AT1G19470	0.0456667	0	0	0		Galactose oxidase/kelch repeat superfamily protein
AT1G19480	4.335	4.12833	5.351	5.83967		DNA glycosylase superfamily protein
AT1G19485	2.93933	2.345	2.25433	2.15333		Transducin/WD40 repeat-like superfamily protein
AT1G19490	0.514333	12.714	1.07067	9.001		Basic-leucine zipper (bZIP) transcription factor family protein
AT1G19500	0	0.041	0.174	0.113667		hypothetical protein
AT1G19510	14.5727	3.27733	15.3323	11.6967	RL5	RAD-like 5
AT1G19520	12.7697	4.825	9.894	5.68067	NFD5	pentatricopeptide (PPR) repeat-containing protein
AT1G19530	0.718333	0.167667	1.273	1.152		DNA polymerase epsilon catalytic subunit A
AT1G19540	2.013	3.48833	2.20767	3.67367		NmrA-like negative transcriptional regulator family protein
AT1G19550	0	0.549	0.165333	0.100667		Glutathione S-transferase family protein
AT1G19565	0.083	0.654	0	0.136		hypothetical protein
AT1G19570	484.382	1849.85	510.745	1755.61	DHAR1	dehydroascorbate reductase
AT1G19580	28.634	30.2443	32.014	28.9173	GAMMACA1,GAMMA CA1	gamma carbonic anhydrase 1
AT1G19600	37.637	43.3497	37.8997	46.299		pfkB-like carbohydrate kinase family protein
AT1G19610	0.407	2.29467	3.916	3.78367	PDF1.4	defensin-like protein
AT1G19620	1.47033	0	0.968333	0.601		transmembrane protein
AT1G19630	1.88167	0.741	0.928	1.39333	CYP722A1	cytochrome P450, family 722, subfamily A, polypeptide 1
AT1G19640	3.67333	2.63267	3.62233	3.32833	JMT	jasmonic acid carboxyl methyltransferase
AT1G19650	3.39567	15.5857	3.17633	7.245	SFH4	Sec14p-like phosphatidylinositol transfer family protein
AT1G19660	57.7713	160.496	81.0997	219.016	BBD2	Wound-responsive family protein
AT1G19670	51.706	48.6	65.3623	360.117	CLH1	chlorophyllase 1
AT1G19680	19.1087	38.145	25.1743	44.99		RING/U-box superfamily protein
AT1G19690	14.507	16.6627	15.828	17.425		NAD(P)-binding Rossmann-fold superfamily protein
[truncated: 25,657 more rows]

## Sheet: allGeneCounts.withReplicates
	Normalised expression - Trimmed mean of M-values (TMM)
TAIR_ID	H2O+H2O_rep1	H2O+H2O_rep2	H2O+H2O_rep3	H2O+Dr_rep1	H2O+Dr_rep2	H2O+Dr_rep3	SF+H2O_rep1	SF+H2O_rep2	SF+H2O_rep3	SF+Dr_rep1	SF+Dr_rep2	SF+Dr_rep3
AT1G01010	1.754	3.406	2.196	4.271	3.819	4.191	4.674	3.686	2.536	2.035	3.479	4.376
AT1G01020	15.279	17.543	23.989	16.763	16.675	13.497	17	16.569	25.045	25.277	20.747	14.74
AT1G01030	0.735	0.166	0.526	0.304	0.685	0.454	0.412	0.759	0.51	0.685	0.682	0.997
AT1G01040	4.529	6.138	3.009	3.019	2.42	4.142	5.348	3.584	2.359	1.19	2.225	4.538
AT1G01050	89.412	108.396	85.881	97.516	97.062	84.172	90.167	115.527	115.378	137.194	135.246	128.075
AT1G01060	0.941	0.484	1.087	1.431	1.432	3.027	1.089	0.963	0.703	0.677	0.819	0.756
AT1G01070	2.031	3.66	3.062	27.805	21.222	21.599	8.803	8.935	7.653	9.159	12.766	9.972
AT1G01080	117.476	118.5	146.652	16.79	27.585	25.869	102.504	102.217	130.456	133.884	117.431	112.251
AT1G01090	103.631	100.9	119.755	122.302	107.211	114.609	100.809	109.57	131.323	122.049	121.631	110.891
AT1G01100	521.248	374.737	688.939	312.133	409.467	285.795	383.241	406.768	543.395	739.371	453.413	373.501
AT1G01110	0.574	0.57	0.51	0	0.184	0	0.46	0.42	0.376	0.113	0.306	0.327
AT1G01120	75.021	62.853	78.731	17.122	35.261	25.742	66.784	61.737	79.416	33.882	34.922	37.079
AT1G01130	10.875	7.391	10.676	0	0.408	1.695	7.526	8.284	15.346	7.04	3.561	3.239
AT1G01140	48.427	75.445	36.827	46.664	47.419	71.741	52.534	55.615	37.307	20.569	25.122	54.605
AT1G01150	0	0	0	0	0	0.147	0.039	0	0.075	0	0	0.035
AT1G01160	29.431	40.067	36.008	41.165	42.314	33.244	31.846	36.979	38.315	39.374	36.346	40.863
AT1G01170	170.291	252.875	231.838	96.799	140.162	98.042	160.877	246.978	267.609	704.748	431.885	320.728
AT1G01180	6.883	12.514	6.494	5.974	8.905	6.872	7.266	17.872	19.968	19.034	12.951	7.037
AT1G01190	0.813	0.2	0.284	0	0.1	0	0.246	0.257	0.353	0.144	0	0.132
AT1G01200	2.17	0.84	2.059	0.146	0.85	0	1.106	0.91	1.611	2.227	0.727	0.628
AT1G01210	77.054	51.356	97.875	48.582	52.015	38.297	63.871	62.28	69.372	84.869	55.469	55.934
AT1G01220	7.033	8.544	5.75	4.946	4.486	8.154	7.763	6.073	4.029	0.834	4.645	8.144
AT1G01225	0.631	0.827	0.912	1.356	2.092	0.322	0.965	0.936	1.249	3.175	1.071	1
AT1G01230	44.088	41.808	44.206	52.892	70.776	53.444	41.834	56.771	59.542	92.59	65.23	47.536
AT1G01240	7.477	15.747	6.062	136.228	84.611	90.343	12.733	20.082	12.277	14.134	26.485	23.184
AT1G01250	0.374	2.696	1.437	52.369	62.296	35.245	1.607	2.44	2.646	75.176	45.923	31.883
AT1G01260	5.138	7.652	3.974	8.762	6.982	9.908	5.93	5.088	3.632	3.113	5.656	9.172
AT1G01280	0	0	0	0	0	0	0	0	0	0	0	0
AT1G01290	8.688	8.135	12.503	8.831	10.982	7.96	11.092	8.269	10.467	8.401	9.771	9.825
AT1G01300	78.528	40.848	91.678	8.835	11.991	8.029	50.556	38.542	63.554	19.707	14.047	10.203
AT1G01305	0	0	0	0	0	0	0	0	0	0	0	0
AT1G01310	0	0.086	0	0	0.066	0	0	0.093	0.059	0	0	0
AT1G01320	54.583	59.338	24.137	32.961	26.86	56.818	75.685	35.362	20.215	9.425	12.449	48.66
AT1G01335	0	0	0	0	0	0	0	0	0	0	0	0
AT1G01340	6.339	6.05	3.312	1.757	3.089	2.374	2.9	4.474	5.921	2.818	2.653	3.066
AT1G01350	17.415	20.384	15.643	14.765	11.938	19.361	18.934	15.992	8.392	5.133	9.917	14.525
AT1G01355	0.382	0.614	0.583	1.498	1.71	3.146	0.933	0.693	0.824	2.324	2.013	1.77
AT1G01360	21.615	39.698	22.784	26.369	21.541	23.395	23.71	35.529	31.144	38.079	44.767	32.69
AT1G01370	0.392	0.856	0.909	0.096	1.389	0.183	0.488	0.741	1.112	0.977	3.518	1.839
AT1G01380	1.008	1.844	1.247	0.73	1.083	1.616	2.088	2.055	1.792	5.996	2.896	0.989
AT1G01390	1.516	1.708	0.763	0.09	0.123	0	0.736	1.634	2.267	2.87	3.157	2.398
AT1G01400	0	0.139	0.105	0	0.214	0.148	0	0.187	0.144	0	0.052	0.035
AT1G01410	0	0	0	0	0	0	0	0	0	0	0.056	0
AT1G01420	4.463	5.826	6.966	3.798	7.549	7.372	7.615	6.749	9.669	13.275	11.051	10.362
AT1G01430	42.613	41.106	39.751	9.987	11.226	12.7	39.143	43.766	32.972	11.861	13.138	14.305
AT1G01440	6.71	9.948	5.731	14.206	8.654	9.461	7.761	7.546	6.071	2.718	3.948	5.893
AT1G01450	4.117	5.053	2.835	1.073	0.859	2.491	5.845	4.523	2.417	1.646	2.458	3.814
AT1G01453	0	0.063	0.257	6.861	5.706	3.19	0.633	0.451	0.308	0.371	0.625	0.195
AT1G01460	0	0	0	0.043	0.089	0.082	0.082	0	0.08	0	0	0
AT1G01470	243.379	235.829	237.417	3972.88	3240.88	2537.3	319.102	479.676	375.505	794.051	688.792	553.93
AT1G01480	0.027	0.082	0	113.103	63.436	90.724	0.499	4.239	1.509	0.232	3.24	1.727
AT1G01490	66.304	74.351	98.685	50.294	70.411	48.683	83.075	93.376	87.723	77.557	59.003	47.129
AT1G01500	12.316	11.405	13.847	31.045	25.828	28.983	11.335	14.558	15.286	23.34	20.346	15.099
AT1G01510	13.122	14.032	12.748	7.742	7.179	10.753	13.456	14.524	10.847	9.5	10.068	14.571
AT1G01520	0.214	0.028	0.085	1.517	2.167	4.658	0.16	0.273	0.466	2.74	5.385	8.867
AT1G01530	0	0	0.063	0	0	0	0	0	0.087	0	0	0
AT1G01540	119.308	129.91	95.134	70.624	54.172	55.383	92.74	120.926	96.29	42.287	50.648	54.484
AT1G01550	154.553	138.734	150.091	208.834	202.692	193.664	143.388	154.724	138.96	150.184	150.411	132.386
AT1G01560	1.322	2.758	1.222	8.837	14.187	14.377	0.845	1.942	2.937	1.82	3.348	4.52
AT1G01570	0.314	0.747	0.471	2.161	3.765	3.105	0.702	0.829	1.219	2.188	1.764	2.649
AT1G01580	0.155	0.382	0.167	1.033	2.342	3.815	1.107	1.226	0.987	3.226	5.821	7.018
AT1G01590	0.293	0.831	0.233	0	0.02	0	0.456	0.429	0.602	0.654	1.515	1.347
AT1G01600	1.411	0.147	0.386	0.033	0.113	0.063	0.335	0.619	0.264	0.033	0.418	0.63
AT1G01610	36.633	26.534	44.063	10.573	15.837	15.293	35.134	33.97	48.194	29.61	27.413	29.965
AT1G01620	196.457	368.958	229.291	17.376	29.22	23.623	193.548	366.183	294.215	217.741	135.359	114.476
AT1G01630	54.507	60.945	64.736	41.919	46.765	43.651	62.255	54.211	55.4	40.894	43.467	54.377
AT1G01640	3.134	6.517	6.124	3.991	7.666	8.489	4.904	4.638	7.011	8.502	9.715	9.585
AT1G01650	28.347	33.629	32.043	132.767	141.041	124.433	32.906	42.499	44.852	59.396	63.636	55.391
AT1G01660	0.42	0.327	0.255	0.663	1.305	1.069	0.359	0.429	0.465	0.513	1.26	1.117
AT1G01670	1.93	2.915	1.233	2.096	3.266	1.989	1.867	4.024	2.397	4.696	5.13	4.494
AT1G01680	0	0.264	0.401	2.681	2.094	2.687	0.188	0.429	0.229	0.294	0.594	1.183
AT1G01690	1.486	1.101	1.62	1.433	2.07	2.981	1.926	1.455	0.754	1.836	1.034	2.158
AT1G01695	0.1	0.218	0.132	0	0.168	0.093	0.124	0	0	0.048	0.163	0.178
AT1G01700	0.463	0.511	0.524	0.878	0.83	1.298	0.453	0.742	0.464	0.421	1.131	1.338
AT1G01710	11.491	17.636	10.751	28.005	30.723	28.079	18.073	17.053	14.513	15.473	20.048	25.155
AT1G01715	4.388	3.818	5.628	4.135	5.443	4.881	4.463	4.517	5.148	4.629	5.084	5.069
AT1G01720	9.494	21.679	12.915	269.953	196.888	146.298	19.296	49.165	50.983	218.802	131.133	106.278
AT1G01725	27.131	42.069	39.602	37.98	75.104	53.468	27.832	50.681	40.538	106.162	85.184	50.511
AT1G01730	28.371	25.881	26.798	53.987	70.074	44.335	27.158	35.61	34.197	70.453	49.13	35.019
AT1G01740	3.887	3.623	5.33	0.805	1.277	3.153	4.74	3.529	3.346	2.735	2.533	4.956
AT1G01750	0.754	0.721	0.734	1.012	1.013	1.017	1.088	0.662	1.552	0.603	0.407	0.551
AT1G01760	1.425	1.859	2.127	1.374	0.895	1.5	2.271	1.98	1.182	0.543	1.691	2.322
AT1G01770	4.429	9.308	5.812	9.41	7.295	10.464	8.194	8.139	5.957	2.86	7.394	11.859
AT1G01780	4.161	5.273	6.343	5.225	4.006	8.17	5.054	5.312	3.46	2.526	6.677	6.136
AT1G01790	31.863	39.283	12.838	4.281	3.403	6.986	24.533	29.951	19.866	9.277	18.494	39.412
AT1G01800	84.114	89.843	95.076	116.57	121.389	109.892	92.164	97.071	114.891	187.512	158.805	127.576
AT1G01810	1.958	1.604	3.407	2.35	4.713	2.575	3.659	1.563	1.555	4.814	2.164	1.066
AT1G01820	92.684	93.315	114.615	86.506	84.755	66.593	94.665	110.399	101.946	138.448	115.474	98.813
AT1G01830	5.576	6.835	4.33	15.337	16.569	23.192	7.69	8.864	6.136	5.29	12.736	20.598
AT1G01840	1.433	3.039	3.184	0.872	2.221	2.837	2.757	1.315	3.059	4.544	4.886	3.673
AT1G01860	16.13	16.606	22.607	8.002	9.823	7.585	21.609	15.419	15.101	18.246	17.563	18.793
AT1G01880	0.56	0.93	0.664	0.948	0.92	0.936	0.979	0.383	0.436	0.492	0.344	0.521
AT1G01900	0.433	0.412	0.417	0	0.418	0.662	0.661	0.572	0.91	0.401	1.12	1.463
AT1G01910	54.62	47.216	54.972	36.653	37.973	36.043	48.965	50.898	46.121	31.223	33.971	38.422
AT1G01920	14.994	12.781	12.857	10.268	8.954	9.463	11.252	14.173	13.753	12.296	13.328	11.58
AT1G01930	8.064	9.039	4.778	4.49	6.033	7.469	8.144	5.741	3.327	1.83	3.776	7.358
AT1G01940	34.676	21.622	31.096	22.388	20.786	21.793	27.962	23.778	24.096	32.893	24.74	21.855
AT1G01950	11.465	11.408	6.876	3.552	2.488	4.389	9.34	6.892	4.144	3.671	3.883	5.767
AT1G01960	20.682	24.112	13.421	9.789	8.228	16.817	24.056	17.231	13.446	4.232	11.018	19.631
AT1G01970	35.984	28.446	35.886	9.78	8.945	10.452	34.276	26.791	28.379	19.429	24.415	26.219
AT1G01980	0	0	0.037	0.123	0	0	0	0	0	0	0	0.019
AT1G01990	22.696	22.897	27.159	30.886	30.778	26.392	23.122	27.339	33.902	44.634	33.874	25.658
AT1G02000	9.085	9.269	8.283	32.665	27.97	22.817	8.013	9.385	14.231	10.615	7.755	5.732
AT1G02010	4.032	4.724	2.981	3.561	4.118	4.476	4.496	3.575	3.383	2.29	3.308	5.702
AT1G02020	7.018	7.506	8.476	13.806	11.202	14.078	8.302	9.24	10.8	12.225	11.962	9.897
AT1G02030	0.148	0.242	0.033	0.546	0.325	0.415	0.069	0.087	0.089	0.467	0.582	0.347
AT1G02040	0	0	0.034	0	0.052	0	0	0	0	0	0	0
AT1G02050	4.574	5.543	4.402	2.953	1.25	3.462	3.866	5.02	2.799	1.269	2.888	3.503
AT1G02060	3.787	4.208	2.51	3.231	1.835	2.804	3.406	3.687	2.048	0.994	2.611	4.13
AT1G02065	0.051	0	0.042	0	0.032	0	0.096	0.068	0.07	0	0	0
AT1G02067	0	0	0	0	0	0	0	0	0	0	0	0
AT1G02070	0	0.059	0.238	0.133	0	0	0	0.127	0.163	0	0	0.06
AT1G02080	10.123	11.772	5.086	8.617	6.699	12.144	12	7.357	4.561	2.572	3.699	9.162
AT1G02090	31.769	27.199	35.018	35.857	39.472	27.944	32.06	31.454	31.191	37.366	30.307	25.989
AT1G02100	30.762	38.645	32.811	44.553	44.905	39.828	36.327	36.3	35.646	40.196	42.774	37.228
AT1G02110	6.568	6.899	7.348	4.319	3.464	5.079	4.644	6.716	8.651	14.776	8.551	8.563
AT1G02120	50.658	49.486	40.134	48.257	45.405	43.958	42.419	51.455	58.16	58.91	59.041	58.776
AT1G02130	47.041	46.423	52.71	78.272	69.717	63.577	47.55	50.55	54.517	72.213	53.246	49.359
AT1G02140	262.669	232.394	329.509	312.893	329.804	210.149	228.535	253.012	300.16	423.117	279.543	226.599
AT1G02145	15.41	13.931	15.785	14.964	16.626	16.841	16.685	15.001	19.306	19.286	20.325	18.852
AT1G02150	78.916	72.963	92.282	27.88	29.409	35.344	74.607	64.178	64.239	47.495	63.348	73.373
AT1G02160	140.353	175.669	197.486	109.524	157.806	114.345	141.899	159.193	184.64	296.333	203.555	156.194
AT1G02170	25.112	27.336	21.016	36.806	39.256	39.929	24.738	28.667	35.465	33.622	29.581	23.689
AT1G02180	2.064	3.779	5.52	1.893	3.174	1.897	1.663	2.625	6.458	9.022	6.364	3.722
AT1G02190	0	0.016	0	0	0	0.102	0.114	0.017	0	0	0	0.016
AT1G02205	8.318	7.692	17.023	15.1	25.482	21.647	25.13	22.701	23.65	20.276	31.024	33.308
AT1G02210	0	0	0	0	0	0	0	0	0	0	0	0
AT1G02220	2.13	0.847	1.342	4.126	3.785	9.156	2.773	2.624	1.805	0.559	1.109	0.749
AT1G02230	0.475	0.363	0.026	0	0.12	0	0.037	0.196	0.108	0.115	0.311	0.159
AT1G02250	0	0	0	0.075	0.051	0	0.095	0.038	0	0	0	0
AT1G02260	11.203	10.817	9.111	16.06	15.259	13.654	11.082	9.888	13.466	16.924	19.837	16.241
AT1G02270	16.89	16.808	16.427	33.898	35.436	35.645	16.11	17.478	18.085	23.093	21.064	17.527
AT1G02280	70.515	56.568	102.327	39.401	31.86	33.156	55.968	58.402	58.897	51.728	53.457	58.842
AT1G02290	4.183	3.77	2.344	0.545	1.091	3.236	4.282	2.182	1.507	0.358	2.992	4.659
AT1G02300	9.246	12.616	11.703	5.368	5.642	7.748	17.255	12.034	11.897	9.621	10.744	12.518
AT1G02305	65.722	106.338	75.747	282.54	252.2	243.684	99.433	114.082	103.239	178.06	187.226	176.316
AT1G02310	0	0.027	0.055	223.347	159.953	174.922	0.731	3.685	5.482	0.66	2.597	0.304
AT1G02320	0	0	0	0	0	0	0	0	0	0	0	0
AT1G02330	19.581	25.567	19.548	23.006	14.462	34.766	25.593	17.723	8.314	5.836	15.005	22.254
AT1G02335	22.211	5.063	24.617	8.083	17.939	17.516	17.382	13.424	6.775	16.88	9.74	5.264
AT1G02340	0.988	4.246	2.414	0.486	1.084	0.808	2.115	1.635	1.904	1.259	1.334	1.628
AT1G02350	6.688	11.555	14.303	0.898	5.544	2.558	6.816	7.761	9.652	13.727	4.48	3.871
AT1G02360	0.873	0.751	0.487	0.161	0	0	0.408	2.136	2.754	1.008	0.309	0.496
AT1G02370	10.297	8.945	14.535	2.06	1.875	3.535	10.772	7.835	5.619	4.218	5.584	5.176
AT1G02380	11.818	9.681	13.559	1.433	1.743	2.103	9.475	10.102	6.041	1.349	1.126	1.212
AT1G02390	0.714	1.771	0.642	25.613	19.74	26.785	1.048	1.664	2.267	7.912	9.319	11.28
AT1G02400	0.484	0.634	0.241	43.464	43.559	55.514	0.829	14.787	15.951	2.937	4.284	6.082
AT1G02405	1.542	1.516	0.639	0.569	0.586	1.216	1.08	1.709	1.923	1.404	1.988	1.615
AT1G02410	21.131	23.405	21.001	26.348	27.755	24.855	18.23	19.584	26.557	33.457	26.962	21.19
AT1G02420	3.209	3.722	2.958	3.051	1.794	2.638	2.343	2.119	2.978	1.182	2.645	2.793
AT1G02430	2.17	2.306	2.465	2.061	1.484	1.863	2.049	1.253	1.242	0.774	0.979	1.819
AT1G02440	4.772	4.046	4.134	4.82	1.357	2.423	4.034	2.996	5.024	0.979	1.2	1.489
AT1G02450	1.065	0.872	1.058	0	0.674	1.12	0	0	1.449	1.163	1.307	0.535
AT1G02460	5.62	1.766	5.308	0	0.361	0.357	4.395	2.687	4.198	0.482	0.25	0.392
AT1G02470	0.469	1.537	1.199	122.749	118.612	85.042	4.508	8.983	6.506	14.058	19.966	4.312
AT1G02475	128.414	116.927	136.689	192.35	198.6	156.772	133.663	135.209	193.255	243.714	239.898	162.236
AT1G02490	0	0.84	1.274	0	0	0	0.599	0	0	0	0.629	0
AT1G02500	190.826	168.914	137.369	206.887	204.96	226.789	179.253	186.937	145.239	117.423	151.727	215.843
AT1G02510	0	0.112	0.188	0.335	0.402	0.239	0.212	0.282	0.206	0.248	0.223	0.038
AT1G02520	0.073	0.104	0.03	0.072	0.049	0.034	0.085	0.077	0.093	0	0.093	0.12
AT1G02530	0.012	0.023	0.016	0.018	0	0	0.1	0.008	0	0.087	0.026	0.025
AT1G02540	0	0	0	0	0	0	0	0	0	0	0	0.052
AT1G02550	0	0	0	0	0	0	0	0	0	0	0	0
AT1G02560	340.28	387.243	345.165	441.845	412.575	369.38	427.341	461.717	369.563	481.391	465.807	465.591
AT1G02570	0.125	0	0	0	0	0.439	0	0	0	0.182	0.369	0
AT1G02575	0.179	0.078	0	0	0	0	0.278	0	0	0	0	0.24
AT1G02580	0.022	0	0.039	0.044	0.067	0.167	0.028	0.079	0.04	0	0.065	0.04
AT1G02590	0	0	0	0	0	0	0	0	0	0	0	0
AT1G02610	16.705	17.543	16.412	21.006	18.452	14.196	15.388	27.609	11.856	4.487	5.15	2.861
AT1G02620	0.456	1.304	0.687	0	0	0.116	0.775	1.529	0.677	0.242	0.204	0.445
AT1G02630	0	0.158	0.069	0	0	0.097	0.064	0.22	0.157	0	0.034	0.122
AT1G02640	29.841	17.572	34.248	0.813	0.893	0.309	15.585	22.283	17.448	1.39	1.983	1.119
AT1G02650	0.978	0.912	0.982	0.044	0.09	0.249	0.775	1.009	0.533	0	0.087	0.06
AT1G02660	4.75	6.472	3.29	53.761	24.917	29.879	3.404	6.624	3.289	0.494	3.21	2.837
AT1G02670	0.195	0.207	0.119	0.566	0.715	0.949	0.081	0.02	0.101	0.035	0.263	0.204
AT1G02680	17.202	18.964	23.765	37.468	40.99	26.272	21.178	23.831	25.127	45.124	26.924	23.449
[truncated: 27,479 more rows]
