# Supplementary material for: Priming with a Seaweed Extract Strongly Improves Drought Tolerance in Arabidopsis
Source: Int J Mol Sci. 2021 Feb 2;22(3):1469. doi: 10.3390/ijms22031469 (PMC7867171; doi:10.3390/ijms22031469)
Supplement: Supplementary file 1 [file ijms-22-01469-s001.zip › Suppl files/Supplementary File S3 final.xlsx]

## Sheet: ROS marker genes_Mehterov 2012
ROS marker genes
	H2O2-responsive genes
	O2.--responsive genes
	1O2-responsive genes
	Common ROS genes
	log2FC ("." means the gene is not significantly differentially expressed in the respective combination)						Average TMM values				Annotation
TAIR_ID	SF+Dr vs SF+H2O	SF+Dr vs H2O+Dr	SF+Dr vs H2O+H2O	SF+H2O vs H2O+Dr	SF+H2O vs H2O+H2O	H2O+Dr vs H2O+H2O	H2O+H2O	H2O+Dr	SF+H2O	SF+Dr	Gene name	Description
AT1G10040	.	.	.	-2.64371	.	2.07744	1.72933	7.36667	1.14833	2.39267		alpha/beta-Hydrolases superfamily protein
AT1G21310	.	.	.	.	.	1.32168	6.262	15.688	14.8817	5.365	EXT3	extensin 3
AT1G32170	-2.56959	-1.95095	-2.16679	.	.	.	9.98467	8.77767	13.3477	2.21933	XTH30	xyloglucan endotransglucosylase/hydrolase 30
AT1G35230	.	.	.	.	2.1992	2.27499	1.401	6.712	6.35233	3.85533	AGP5	arabinogalactan protein 5
AT1G36370	.	-1.85671	.	.	.	.	17.133	31.2093	16.3697	8.45933	SHM7	serine hydroxymethyltransferase 7
AT1G53540	.	-6.53027	.	-6.33997	.	6.96788	0.048	7.72267	0.088	0.0876667	HSP17.6C	HSP20-like chaperones superfamily protein
AT1G54050	.	.	2.04594	.	.	.	1.08267	1.96233	1.58133	4.865	HSP17.4B	HSP20-like chaperones superfamily protein
AT1G61820	.	-3.10166	.	.	.	.	0.306667	1.12433	0.204	0.134333	BGLU46	beta glucosidase 46
AT1G73010	.	-2.15791	.	-3.71626	.	4.49896	0.246667	5.869	0.430667	1.26867	PS2	inorganic pyrophosphatase 1
AT1G74590	.	.	.	.	.	2.37677	1.992	10.3077	3.56467	3.59233	GSTU10	glutathione S-transferase TAU 10
AT2G02990	.	-3.43732	.	-3.0832	.	5.29573	1.50033	59.5077	6.65967	5.34167	RNS1	ribonuclease 1
AT2G20560	.	-3.34655	.	-3.85211	.	4.30723	2.534	50.1643	3.38533	4.81967		DNAJ heat shock family protein
AT2G22470	-2.34784	-5.34578	.	-2.96383	.	4.15145	20.7843	370.445	45.7797	8.92	AGP2	arabinogalactan protein 2
AT2G29500	.	.	.	-2.56393	.	2.30645	2.32	11.5297	1.88567	4.60633	HSP17.6B	HSP20-like chaperones superfamily protein
AT2G30770	.	-2.56395	4.26437	-2.99781	3.77151	6.79732	0.195333	23.7187	2.862	3.963	CYP71A13	cytochrome P450 family 71 polypeptide
AT3G02550	.	-2.89032	.	-2.5313	.	2.96141	0.540667	4.13167	0.675667	0.564	LBD41	LOB domain-containing protein 41
AT3G09270	.	.	2.76271	.	2.84547	3.8492	0.222667	3.256	1.60133	1.53667	GSTU8	glutathione S-transferase TAU 8
AT3G10320	.	-3.90678	5.43426	-3.41859	5.88177	9.31553	0.0423333	31.4153	2.80933	2.03933		Glycosyltransferase family 61 protein
AT3G12580	.	-4.182	.	-3.5905	.	3.20637	27.9417	259.108	21.286	14.0587	HSP70,MED37C	heat shock protein 70
AT3G25250	.	-2.63849	.	-2.89539	.	5.20826	0.057	1.965	0.252667	0.292667	AGC2-1,OXI1	AGC (cAMP-dependent, cGMP-dependent and protein kinase C) kinase family protein
AT3G26440	.	.	1.41958	-1.19886	.	1.69406	1.687	6.37033	2.336	4.373		transmembrane protein, putative (DUF707)
AT3G28740	1.84173	2.36408	3.71753	.	.	.	0.938667	2.47333	3.54767	12.4827	CYP81D11	Cytochrome P450 superfamily protein
AT3G46080	.	-3.57876	.	.	3.0699	4.96805	0.366333	12.5197	3.397	0.995667	ZAT8	C2H2-type zinc finger family protein
AT3G46230	.	-5.57204	.	-6.5607	.	6.76497	0.274	33.5677	0.345667	0.708667	HSP17.4,HSP17.4A	heat shock protein 17.4
AT3G48850	.	-3.74316	3.29939	-2.76862	4.24721	7.066	0.093	12.12	1.702	0.894	MPT2,PHT3;2	phosphate transporter 3;2
AT5G12030	.	-2.98205	.	-3.94398	.	5.55536	0.0643333	3.82533	0.228667	0.48	HSP17.6A,HSP17.7	heat shock protein 17.6A
AT4G12400	.	-3.01712	.	-2.69373	.	.	0.997667	2.902	0.437667	0.337333	Hop3	stress-inducible protein
AT5G20230	-1.96158	-3.18669	.	.	1.74574	2.96233	39.596	311.21	132.9	33.566	BCB	blue-copper-binding protein
AT5G35320	.	-1.35633	.	-1.30718	.	1.65102	12.5333	39.4843	15.465	15.092		DBH-like monooxygenase
AT5G37670	.	.	.	-1.7523	.	2.2984	3.32767	16.469	4.69467	10.434	HSP15.7	HSP20-like chaperones superfamily protein
AT5G38900	.	.	.	.	3.05868	3.5408	0.600333	7.018	5.185	2.31433		Thioredoxin superfamily protein
AT5G51060	.	-5.88749	.	-3.90895	.	5.18716	0.0643333	2.51067	0.156333	0.0396667	RBOHC,RHD2	NADPH/respiratory burst oxidase protein D
AT4G16260	.	-2.11256	.	.	3.47135	4.65375	0.277667	7.023	3.08467	1.63067		Glycosyl hydrolase superfamily protein
AT2G24540	.	.	.	-2.35092	.	2.71366	1.469	9.76267	1.85067	3.65867	AFR	Galactose oxidase/kelch repeat superfamily protein
AT1G01560	.	-1.95161	.	-2.68941	.	2.86277	1.73467	12.7263	1.89	3.21967	MPK11	MAP kinase 11
AT1G03940	.	-1.90649	1.35293	-3.10349	.	3.27271	16.8427	163.965	18.5033	42.8367	3AT1	HXXXD-type acyl-transferase family protein
AT1G21100	.	2.59585	.	.	.	.	2.107	0.818667	3.054	4.906	IGMT1	O-methyltransferase family protein
AT1G80820	.	.	5.36673	-2.33713	3.55471	5.93242	0.0693333	5.503	1.05533	3.59333	CCR2	cinnamoyl coa reductase
AT2G31945	.	-4.11589	.	-3.88224	2.4625	6.3873	0.989	85.731	5.61133	4.82333		transmembrane protein
AT3G16530	-2.64326	.	-2.07608	3.24596	.	-2.60582	59.057	9.69733	88.304	13.9393		Legume lectin family protein
AT5G26220	.	.	.	2.30741	.	.	3.32333	1.27633	6.26633	2.16567	GGCT2;1	ChaC-like family protein
AT5G28630	-4.1002	.	-5.10789	6.56335	.	-7.51442	75.1663	0.410667	37.8487	2.22533		glycine-rich protein
AT5G46080	.	.	.	-1.72185	.	2.28469	2.73633	13.333	3.874	6.32367		Protein kinase superfamily protein
AT5G64905	.	.	.	.	.	5.92589	0.0416667	4.07833	0.859	0.514333	PEP3,PROPEP3	elicitor peptide 3 precursor
AT1G35210	.	.	.	.	.	2.09921	1.53733	6.68967	2.85	2.799		hypothetical protein
AT2G25735	-3.21274	.	-3.28324	3.21222	.	-3.21074	31.0433	3.31833	29.882	3.19467		hypothetical protein
AT2G32120	.	.	.	-2.0334	.	2.05282	0.920667	3.87867	0.917333	2.31833	HSP70-8,HSP70T-2	heat-shock protein 70T-2
AT2G40000	.	-2.81879	.	-1.92024	.	2.12818	39.2383	172.393	43.8873	23.989	HSPRO2	ortholog of sugar beet HS1 PRO-1 2
AT2G41640	.	-2.07011	.	-1.78989	.	2.29307	4.93933	24.36	6.86033	5.71		Glycosyltransferase family 61 protein
AT3G08720	.	-1.90462	.	-2.55638	.	3.00159	5.027	41.46	6.56433	10.959	ATPK2,S6K2	serine/threonine protein kinase 2
AT3G09410	.	1.8054	.	.	.	.	8.797	5.97467	10.2603	20.7003	PAE5	Pectinacetylesterase family protein
AT3G28580	.	.	.	.	.	2.4967	0.231333	1.265	0.47	0.577		P-loop containing nucleoside triphosphate hydrolases superfamily protein
AT4G15975	.	.	-2.5376	2.86162	.	-3.83256	4.277	0.28	2.09833	0.750333		RING/U-box superfamily protein
AT4G34410	.	-2.3187	.	-3.17331	.	4.45317	0.573667	12.793	1.353	2.51733	ERF109,RRTF1	redox responsive transcription factor 1
AT5G14700	2.75033	.	4.34093	-3.22344	.	4.88133	1.13867	34.3393	3.52067	23.2983		NAD(P)-binding Rossmann-fold superfamily protein
AT5G47230	.	.	.	-1.84448	.	2.97447	1.17433	9.335	2.50533	4.064	ERF5	ethylene responsive element binding factor 5
AT5G64510	.	.	.	-2.1488	.	2.5599	0.586	3.412	0.742333	0.988	TIN1	tunicamycin induced protein
AT1G05340	.	-5.46666	3.66948	-6.03771	3.07513	9.16421	6.65533	3839.06	55.9757	83.7813		cysteine-rich TM module stress tolerance protein
AT1G10585	.	-4.46713	.	-4.09541	2.10902	6.26412	3.10367	224.761	12.477	10.2047	BHLH167	basic helix-loop-helix (bHLH) DNA-binding superfamily protein
AT1G13340	.	-1.87012	.	.	2.35426	3.57138	0.606	7.15333	3.05367	1.908		Regulator of Vps4 activity in the MVB pathway protein
AT1G17170	.	.	2.66926	-1.49445	2.06262	3.6049	1.52267	18.523	6.33167	9.61467	GSTU24	glutathione S-transferase TAU 24
AT1G22400	-2.40491	-2.91272	-2.47472	.	.	.	62.6553	86.4587	59.989	11.2023	UGT85A1	UDP-Glycosyltransferase superfamily protein
AT1G26420	.	.	3.04229	.	.	4.80806	0.162	4.84767	1.697	1.38767	FOX5	FAD-binding Berberine family protein
AT1G27730	.	-3.8747	.	-3.70098	.	4.88778	11.5557	344.53	25.508	23.0173	STZ,ZAT10	salt tolerance zinc finger
AT1G28190	.	-1.68184	.	-2.15629	.	2.82258	6.48033	45.949	9.94767	13.9877		hypothetical protein
AT1G28480	.	.	3.58966	.	.	.	0.611	2.20067	1.25767	7.462	GRX480,GRXC9	Thioredoxin superfamily protein
AT1G43160	.	-6.49806	.	-6.21719	2.48762	8.74905	0.875	381.832	4.89567	4.12567	RAP2-6,RAP2.6	related to AP2 6
AT1G57630	.	-3.80462	3.26291	-3.65889	3.35704	7.03393	0.498333	72.938	5.49433	5.141		Toll-Interleukin-Resistance (TIR) domain family protein
AT1G61340	.	.	3.3531	.	.	4.03571	1.28967	21.7373	6.42467	13.385	FBS1	F-box family protein
AT1G62300	.	-1.97707	2.74348	-2.38863	2.29168	4.73586	1.782	47.9473	8.77233	11.906	WRKY6	WRKY family transcription factor
AT1G63720	.	-2.12443	2.25965	-2.95582	.	4.39469	1.353	28.971	3.59467	6.507		hydroxyproline-rich glycoprotein family protein
AT1G72520	.	.	.	.	.	1.6895	4.21	13.6683	5.30067	9.85	LOX4	PLAT/LH2 domain-containing lipoxygenase family protein
AT1G74360	.	-2.50664	.	-2.77375	.	3.25537	0.854333	8.22767	1.15533	1.438		Leucine-rich repeat protein kinase family protein
AT1G76070	.	-1.89686	.	-2.17777	.	2.43842	7.50867	40.8417	8.69367	10.7027		hypothetical protein
AT1G76600	.	.	.	-1.61616	.	2.18577	4.37467	20.1393	6.30933	10.7073		poly polymerase
AT1G77450	1.94467	-1.60494	3.49947	-3.51061	.	5.12752	8.077	283.483	23.8983	90.6803	NAC032	NAC domain containing protein 32
AT1G80840	.	.	.	-2.91704	.	3.46327	3.45233	38.4503	4.849	17.547	WRKY40	WRKY DNA-binding protein 40
AT2G15480	.	-1.57886	2.65712	-2.89558	.	4.25424	3.52867	69.5413	8.88333	22.777	UGT73B5	UDP-glucosyl transferase 73B5
AT2G18690	.	-1.72438	.	.	.	2.23996	10.1227	45.7293	23.2067	13.4553		transmembrane protein
AT2G26150	.	.	.	.	.	1.97816	1.23833	4.83333	2.43567	2.65267	HSFA2	heat shock transcription factor A2
AT2G29460	.	-4.63978	3.97746	-4.84819	3.7325	8.62365	1.48633	605.194	20.1093	23.759	GSTU4	glutathione S-transferase tau 4
AT2G29470	.	-5.92946	.	-3.45153	.	8.65606	0.013	8.41	0.717667	0.132333	GSTU3	glutathione S-transferase tau 3
AT2G29420	.	.	1.50597	.	.	1.3374	82.926	210.171	158.985	232.937	GSTU7	glutathione S-transferase tau 7
AT2G29440	.	.	.	-2.61394	.	2.28094	0.852	4.22567	0.659333	1.71333	GSTU6	glutathione S-transferase tau 6
AT2G29450	.	-1.25487	1.89496	-2.24198	.	3.16397	77.9207	701.685	143.729	288.941	GSTU5	glutathione S-transferase tau 5
AT2G38250	.	-3.25761	.	-3.36306	.	4.54949	0.635	15.2057	1.42	1.56267	GT-3B	Homeodomain-like superfamily protein
AT2G38340	.	-4.64645	.	-3.93136	.	8.81019	0.0263333	16.2207	1.019	0.618333	DREB19,DREB2E	Integrase-type DNA-binding superfamily protein
AT2G38470	.	-1.5052	.	-2.41925	.	2.49133	7.964	45.0183	8.08767	15.6053	WRKY33	WRKY DNA-binding protein 33
AT2G41380	.	-1.36638	2.72846	-1.91418	2.14698	4.10571	1.25667	22.214	5.68767	8.42933		S-adenosyl-L-methionine-dependent methyltransferases superfamily protein
AT2G43510	.	-2.09998	2.70046	.	3.3489	4.82156	5.33967	152.504	54.839	34.7723	ATTI1,TI1	trypsin inhibitor protein 1
AT2G43820	-1.60907	-3.28622	-1.68624	-1.6513	.	1.61801	92.2623	284.683	88.1	28.4993	UGT74F2	UDP-glucosyltransferase 74F2
AT3G02840	.	-2.39913	.	-2.47631	.	3.5267	0.202667	2.50167	0.428333	0.456		ARM repeat superfamily protein
AT3G04070	.	-3.84646	3.09001	-2.9393	3.97321	6.95605	0.422333	53.4403	6.456	3.48767	NAC047	NAC domain containing protein 47
AT3G09350	.	.	.	-1.05753	.	1.10871	10.3633	22.3353	10.404	9.24967	Fes1A	Fes1A
AT3G15500	.	-1.92041	4.64857	-3.65524	.	6.57309	0.136667	14.4807	1.09233	3.73333	NAC055,NAC3	NAC domain containing protein 3
AT3G24500	1.96682	-1.72758	2.5736	-3.65311	.	4.32809	4.37333	88.415	7.171	25.0043	MBF1C	multiprotein bridging factor 1C
AT3G26830	.	-2.96621	4.55165	-2.69832	4.76884	7.52538	0.276	53.309	7.82633	6.71433	CYP71B15,PAD3	Cytochrome P450 superfamily protein
AT3G28210	.	-5.76936	.	-4.65493	.	5.61381	1.211	60.5483	2.30633	1.053	PMZ,SAP12	zinc finger (AN1-like) family protein
AT3G53230	.	-2.72159	.	-2.98024	.	3.45376	2.263	24.8663	3.10033	3.709	AtCDC48B,CDC48D	ATPase, AAA-type, CDC48 protein
AT3G55980	.	-1.71853	.	-1.3261	.	1.28679	25.3363	61.889	23.8753	18.556	SZF1	salt-inducible zinc finger 1
AT4G18880	.	.	1.4607	-1.4274	.	1.94008	5.57133	21.4803	7.68433	15.252	HSFA4A,HSF A4A	heat shock transcription factor A4A
AT4G21390	.	.	.	.	.	2.25916	0.620667	3.03367	0.845667	1.054	B120	S-locus lectin protein kinase family protein
AT4G21990	-1.95608	.	-1.90597	1.4185	.	-1.3118	40.6427	16.436	42.7433	10.7817	APR3	APS reductase 3
AT4G22530	.	.	.	.	.	1.39626	4.613	12.2113	5.84133	8.50333		S-adenosyl-L-methionine-dependent methyltransferases superfamily protein
AT4G24380	.	-2.16019	.	-2.53601	.	3.26043	14.1453	138.546	22.6467	28.806		dihydrofolate reductase
AT4G37370	.	-2.07553	2.56788	-3.17293	.	4.66332	4.04833	103.213	10.9607	23.804	CYP81D8	cytochrome P450, family 81, subfamily D, polypeptide 8
AT4G37990	.	-4.46787	6.51036	-2.26698	8.67395	10.9864	0.051	105.556	20.8783	4.68167	CAD8,ELI3-2	cinnamyl alcohol dehydrogenase 8
AT4G39670	.	-5.23459	3.99799	-4.81623	4.39088	9.2138	0.247333	161.491	5.46433	4.18167		Glycolipid transfer protein (GLTP) family protein
AT5G04340	.	-3.50312	3.5453	-4.75144	.	7.07082	2.25233	304.084	10.8017	26.1013	ZAT6	Zinc finger of Arabidopsis thaliana6
AT5G05410	.	-4.19415	.	-4.62299	.	5.19167	1.63567	61.5493	2.39	3.25567	DREB2A	DRE-binding protein 2A
AT5G13080	.	-4.16381	6.63525	-3.81649	6.96882	10.7608	0.018	53.971	3.625	2.90333	WRKY75	WRKY DNA-binding protein 75
AT5G14730	-2.59408	.	-2.72927	4.06958	.	-4.15166	8.48067	0.475667	7.788	1.29033		hypothetical protein
AT5G25450	.	-3.01773	.	-3.35788	.	3.03751	4.22267	33.819	3.16833	4.162	QCR7-2	Cytochrome bd ubiquinol oxidase, 14kDa subunit
AT5G42380	.	-3.04233	4.12905	-3.61056	.	7.15826	0.125333	20.4077	1.577	2.42967	CML37	calmodulin like 37
AT5G57220	.	.	.	.	.	-2.05475	2.72867	0.642667	2.086	0.897667	CYP81F2	cytochrome P450, family 81, subfamily F, polypeptide 2
AT5G59820	.	-2.13911	1.85506	-2.59998	.	4.00882	5.244	85.3523	13.4637	18.9303	RHL41,ZAT12	C2H2-type zinc finger family protein
AT5G63790	.	.	2.49194	-1.42263	.	2.78624	21.0647	145.742	52.3313	117.331	ANAC102,NAC102	NAC domain containing protein 102
AT5G64310	.	-3.48889	.	-3.58808	.	4.73927	18.316	491.689	39.1623	42.7867	AGP1	arabinogalactan protein 1

## Sheet: Antioxidant genes_Mehterov 2012
Antioxidant genes
	log2FC						average TMM values				annotation
gene_id	SF+Dr.SF+H2O	SF+Dr.H2O+Dr	SF+Dr.H2O+H2O	SF+H2O.H2O+Dr	SF+H2O.H2O+H2O	H2O+Dr.H2O+H2O	H2O+H2O	H2O+Dr	SF+H2O	SF+Dr	gene name	description
AT3G11050	.	-6.05732	.	-6.52686	.	8.16214	0.141667	42.4577	0.450333	0.664	FER2	ferritin 2
AT5G51060	.	-5.88749	.	-3.90895	.	5.18716	0.0643333	2.51067	0.156333	0.0396667	RBOHC,RHD2	NADPH/respiratory burst oxidase protein D
AT1G32350	.	-4.39939	4.50397	-4.58444	4.28435	8.90222	0.201333	103.307	4.1	4.78933	AOX1D,AOX3	alternative oxidase 1D
AT3G09640	.	-4.20258	.	-6.15409	.	6.36845	0.015	1.77833	0.017	0.129	APX2	ascorbate peroxidase 2
AT3G49120	.	-3.93349	2.927	-4.46968	2.36173	6.87902	50.2997	5938.87	258.458	381.851	PER34,PRXCB	peroxidase CB
AT4G37530	-2.2222	-3.52292	.	-1.27435	.	2.09815	24.183	103.206	40.8997	8.84067	PER51	Peroxidase superfamily protein
AT1G68850	.	-3.42111	.	-3.25014	.	4.99482	0.124333	4.40433	0.438333	0.394667	PER11	Peroxidase superfamily protein
AT5G14130	.	-3.23333	.	-3.8874	.	7.87004	0	1.261	0.079	0.123		Peroxidase superfamily protein
AT5G20230	-1.96158	-3.18669	.	.	1.74574	2.96233	39.596	311.21	132.9	33.566	BCB	blue-copper-binding (Cupredoxin superfamily)protein
AT5G05340	.	-2.7198	.	-1.50707	4.09983	5.6537	0.281667	15.0463	5.091	2.21967	PER52,PRX52	Peroxidase superfamily protein
AT3G24170	.	-2.275	.	-2.40847	.	2.89659	43.811	316.879	59.3403	65.8457	ATGR1,GR1	glutathione-disulfide reductase
AT2G31570	.	-2.17046	.	-2.15099	.	2.8307	67.987	484.822	105.268	104.625	GPX2	glutathione peroxidase 2
AT5G01600	.	-2.03166	2.71509	-2.93293	1.79218	4.7716	43.3483	1187.38	149.915	282.145	FER1	ferretin 1
AT3G22370	.	-2.03165	.	-2.42993	.	3.28868	12.5767	123.365	22.0467	29.4833	AOX1A	alternative oxidase 1A
AT4G08390	.	-1.93955	.	-1.21566	.	1.83701	48.993	177.262	74.435	44.978	APXS,SAPX	stromal ascorbate peroxidase
AT1G71695	.	-1.6503	.	-2.874	.	2.4573	32.555	179.196	23.6773	55.9327	PER12	Peroxidase superfamily protein
AT1G62180	-1.89706	-1.53968	-2.10051	.	.	.	130.314	88.983	116.13	30.2493	APR2	5'adenylylphosphosulfate reductase 2
AT4G33040	2.54049	-1.4899	3.44758	-4.0026	.	4.96492	2.50233	78.526	4.71933	27.1277	GRXC6	Thioredoxin superfamily protein
AT1G20630	.	-1.35831	.	-1.04351	.	1.32685	21.855	55.1197	26.0203	21.167	CAT1	catalase 1
AT2G25080	.	1.16261	.	1.1512	.	-1.05379	161.75	78.192	168.164	171.165	GPX1	glutathione peroxidase 1
AT1G50320	.	1.24291	.	.	.	.	358.333	230.935	425.756	532.608	ATHX,THX	thioredoxin X
AT4G03520	.	1.27046	.	.	.	.	513.217	324.574	578.118	760.033	ATHM2	Thioredoxin superfamily protein
AT3G15360	.	1.27237	.	.	.	.	354.88	254.222	394.576	596.427	ATHM4,TRX-M4	thioredoxin M-type 4
AT5G47910	.	1.44663	.	1.14731	.	.	19.5593	11.628	24.8453	31.1467	RbohD	respiratory burst oxidase homologue D
AT1G03680	.	1.80676	.	1.33186	.	-1.06479	517.977	248.208	601.573	842.868	ATHM1,THM1	thioredoxin M-type 1
AT5G16710	.	1.88792	.	1.24352	.	-1.20365	216.886	94.411	215.004	339.782	DHAR3	dehydroascorbate reductase 1
AT4G09010	.	1.89894	.	1.41515	.	-1.63867	117.306	37.679	96.7907	137.318	APX4,TL29	ascorbate peroxidase 4
AT2G37130	-1.70609	2.0511	-1.27664	3.81383	.	-3.30338	71.2397	7.24767	98.1787	29.7283	PER21	Peroxidase superfamily protein
AT3G11630	.	2.25735	.	1.87744	.	-1.78474	527.028	153.381	541.258	712.82	BAS1	Thioredoxin superfamily protein
AT4G15660	.	2.31489	.	2.6527	.	-2.86724	32.0557	4.339	26.35	21.113	GRXS8	Thioredoxin superfamily protein
AT5G40150	.	2.41093	.	2.68904	.	-2.45662	5.60733	0.995333	6.311	5.281	PER63	Peroxidase superfamily protein
AT4G21960	1.42041	2.4349	.	.	.	.	579.954	248.543	505.651	1321.93	PER42,PRXR1	Peroxidase superfamily protein
AT3G26060	.	2.4672	.	2.08998	.	-1.96056	239.956	61.9953	251.244	333.393	ATPRX Q,PRXQ	Thioredoxin superfamily protein
AT2G34060	.	2.6247	.	3.33779	.	-3.74711	3.302	0.249667	2.41567	1.50767	PER19	Peroxidase superfamily protein
AT5G06290	.	2.93918	.	2.82428	.	-2.55299	84.8803	14.4587	98.094	107.969	2-Cys Prx B	2-cysteine peroxiredoxin B
AT1G77490	.	2.98538	.	2.41021	.	-2.22359	43.3633	9.33567	48.1483	71.702	APXT,TAPX	thylakoidal ascorbate peroxidase
AT5G49740	.	3.57835	.	4.69226	.	-3.95522	51.1303	3.32967	82.437	39.161	FRO7	ferric reduction oxidase 7
AT4G12880	.	3.61966	.	2.91728	.	-3.22023	103.624	10.9913	78.2087	146.116	ENODL19	early nodulin-like protein 19
AT5G49730	.	4.08501	.	5.25592	.	-4.87341	75.9023	2.58133	95.282	43.3267	FRO6	ferric reduction oxidase 6
AT1G06830	.	5.23554	.	6.68144	.	-6.50421	99.7997	1.067	108.995	39.951	GRXS11	Glutaredoxin family protein
AT1G07890	.	.	.	-1.18484	.	1.6911	362.098	1152.02	496.873	592.715	APX1	ascorbate peroxidase 1
AT1G08830	.	.	.	.	.	1.26064	108.743	260.951	185.45	246.266	CSD1, Cu/ZnSOD1	copper/zinc superoxide dismutase 1
AT1G19570	1.80583	.	1.86672	-1.79886	.	1.93057	484.382	1849.85	510.745	1755.61	DHAR1	dehydroascorbate reductase
AT1G23020	.	.	.	.	.	-1.2849	39.767	15.9237	30.274	34.142	FRO3	ferric reduction oxidase 3
AT1G28480	.	.	3.58966	.	.	.	0.611	2.20067	1.25767	7.462	GRX480,GRXC9	Thioredoxin superfamily protein
AT1G43560	.	.	.	1.05627	.	-1.03553	122.746	60.0503	120.642	112.67	Aty2,ty2	thioredoxin Y2
AT1G45145	1.68992	.	2.29223	-2.66908	.	3.33112	50.923	513.975	77.6603	247.086	TRX5	thioredoxin H-type 5
AT1G52990	.	.	.	-2.42106	.	2.83301	0.348333	2.84467	0.462667	1.725		thioredoxin family protein
AT1G53300	.	.	.	1.42959	.	-1.1613	13.3147	5.97233	15.544	13.4177	TTL1	tetratricopetide-repeat thioredoxin-like 1
AT1G65980	.	.	1.33032	-1.3811	.	1.66208	233.214	739.847	275.044	582.02	PRXIIB,TPX1	thioredoxin-dependent peroxidase 1
AT1G77370	.	.	1.83968	-1.48331	.	2.23985	56.1807	266.433	91.804	199.126		Glutaredoxin family protein
AT2G22420	.	.	.	-2.65759	.	2.52323	3.34533	19.3057	2.958	8.906	PER17	Peroxidase superfamily protein
AT2G30540	.	.	-2.19053	.	.	-1.35149	19.2177	7.54967	10.422	4.16733	GRXS9	Thioredoxin superfamily protein
AT2G38380	.	.	.	.	4.54812	5.04194	0.0636667	2.44233	1.69967	0.353667	PER22	Peroxidase superfamily protein
AT2G40300	.	.	.	-1.59828	.	2.30399	11.1353	55.161	17.5777	21.2977	FER4	ferritin 4
AT2G42580	-2.85813	.	-3.19285	3.76909	.	-4.03721	81.1273	4.94467	65.326	8.82733	TTL3	tetratricopetide-repeat thioredoxin-like 3
AT2G47870	.	.	.	-2.50386	.	3.28575	2.525	25.1453	4.24933	9.368	GRXC12	Thioredoxin superfamily protein
AT2G47880	.	.	.	2.18339	.	-2.34182	48.0127	9.42533	41.0397	24.244	GRXC13	Glutaredoxin family protein
AT3G08710	.	.	.	.	.	1.17665	23.159	51.2447	29.6387	47.758	TH9,TRX9	thioredoxin H-type 9
AT3G28200	-2.19136	.	-2.35274	1.98642	.	-2.09634	78.527	18.431	70.6517	15.2673	PER31	Peroxidase superfamily protein
AT3G52880	.	.	.	.	.	1.00245	283.146	568.626	301.445	349.732	ATMDAR1,MDAR1	monodehydroascorbate reductase 1
AT3G62930	.	.	-3.02456	2.43886	.	-3.53885	42.2413	3.63333	18.9423	5.23867	GRXS6	Thioredoxin superfamily protein
AT3G62960	.	.	.	4.92527	.	-4.55468	3.62533	0.115333	4.55767	2.30733	GRXC14	Thioredoxin superfamily protein
AT4G11600	.	.	1.57608	-1.34541	.	1.98514	138.874	551.745	210.286	411.038	GPX6	glutathione peroxidase 6
AT4G15680	-2.53139	.	-2.82021	2.2461	.	-2.4645	23.4123	4.27467	19.4943	3.33133	GRXS4	Thioredoxin superfamily protein
AT4G15690	.	.	.	1.61568	.	-1.48061	51.0233	18.3723	54.2913	28.0617	GRXS5	Thioredoxin superfamily protein
AT4G15700	.	.	-1.57825	1.23098	.	-1.31913	85.379	34.3843	77.8953	28.3487	GRXS3	Thioredoxin superfamily protein
AT4G22260	.	.	.	-1.15247	.	1.41996	66.5337	178.502	77.6113	114.32	AOX4,IM	Alternative oxidase family protein
AT4G37520	-2.11859	.	.	1.01028	.	.	45.502	44.8287	89.1243	20.0437	PER50	Peroxidase superfamily protein
AT5G03630	.	.	1.49219	-1.34647	.	1.78541	51.5167	178.32	67.9523	144.204	ATMDAR2,MDAR2	Pyridine nucleotide-disulfide oxidoreductase family protein
AT5G06720	-2.505	.	.	4.56876	.	-3.17238	1.897	0.216	4.927	0.836	PA2,PRX53	peroxidase 2
AT5G23980	.	.	.	1.59528	.	-1.77797	7.243	2.11133	6.20467	3.82333	FRO4	ferric reduction oxidase 4
AT5G50160	.	.	.	1.01854	.	.	23.2223	14.0413	27.4943	21.813	FRO8	ferric reduction oxidase 8
AT5G63030	.	.	.	.	.	1.28601	102.937	251.6	125.136	209.541	GRXC1	Thioredoxin superfamily protein
AT5G64120	-2.46665	.	-1.78594	4.06752	.	-3.31365	27.269	2.70733	44.6723	7.87167	PER71	Peroxidase superfamily protein
			Upregulated in SF-primed and drought-stressed plants (SF+Dr) versus drought-stressed plants (H2O+Dr).
